# Supplementary material for: Reconstruction of insect hormone pathways in an aquatic firefly, Sclerotia aquatilis (Coleoptera: Lampyridae), using RNA-seq
Source: PeerJ. 2019 Aug 2;7:e7428. doi: 10.7717/peerj.7428 (PMC6681800; doi:10.7717/peerj.7428)
Supplement: Supplemental Information 1 [file peerj-07-7428-s001.xlsx]

## Sheet: Real-time PCR
Real-time PCR primers
name	seq(5'>3')
U_19505_FPPP_F	TGGGGCACATACCAATACCT
U_19505_FPPP_R	GCCAAAGAAAAACCAGCATCCA
C_2037_FPPP_F	CCAGTTTGTCTGCCTCGGAG
C_2037_FPPP_R	TGCTTGAGCAGGTACAACAAC
C_8545_1_2_FOHSDR_F	ACGGCGACACAAAACATTGG
C_8545_1_2_FOHSDR_R	AGCATCGAGCAGTTCTGTGG
U_12692_fohsdr_F	GCGGTGAAAGAAATGCGGAC
U_12692_fohsdr_R	TATGTAACCGCATCCGCCAC
U_21984_ALDH_F	ACTGGTTCGTCAAGAGTCGG
U_21984_ALDH_R	TTTTGCCCAACGCTTCTGTT
U_9200_JHAMT_F	GACCCGGAAACATCACCCAA
U_9200_JHAMT_R	TCCATTGCAAGGCCCAAAAC
C_9077_2_CYP15A1_F	ACCTCTGATACGACCCCTCTT
C_9077_2_CYP15A1_R	CCATATAGGCAGCGTCGGAG
U_14277_JHE_F	AAAGTCATCACCAGTGCCGT
U_14277_JHE_R	CCGTGCATAAACCACCCATC
U_8839_JHEH_F	TCGTCCTTACACTCCACCCT
U_8839_JHEH_R	CCGTGTAGGAGCAGCATAGG
U_9157_JHEH_F	CAATTGGCGCGAACGAGAAA
U_9157_JHEH_R	CATATCCAGGCAGCGAAGGT
C_987_1_2_JHDK_F	GGGCTCCTGGAACTGAACAA
C_987_1_2_JHDK_R	GCAAGAACAAACGCTGGTGA
U_19886_spo_F	ATTGCGCTCATCGTGCTACT
U_19886_spo_R	TGAAATTGGGTCTTCCGCCA
U_12798_spot_F	CCAGCTCCTATGTCGCTTCC
U_12798_spot_R	CGTCTTACGCGCTGTTTCTC
U_12481_PHM_F	AGACATTTTCGGAGCAGGGT
U_12481_PHM_R	AGTGGTTGCGTGTGGGATAC
U_15996_SAD_F	CACAAAAACTGGCGCTACCC
U_15996_SAD_R	GTCGTTTGGTTGCTACGCTC
C_7713_2_SHD_F	GCGTCATAGCAGAAGTTATCGC
C_7713_2_SHD_R	TCCATAACCAAGGTGGACGA
C_2776_3_CYP18A1_F	CCAACGAAGGTTTCTGCACG
C_2776_3_CYP18A1_R	TGCGAGAATCGCACAGACAT
C_5335_DIB_F	AGGCTTAGCCAAAGCACGTTA
C_5335_DIB_R	ACGTGGAACGGTAAAGTTAGAGA
U_10748_sro_F	CACGGTGTGAAAAGCAACGA
U_10748_sro_R	GTCAACGGCCACTTCAACAC
U_21593_sro_F	GCTGCCGCTGTAGTTGTTAG
U_21593_sro_R	TCCAGGAAGCCGCATGTATT
C_5997_1_actin_F	AAGCCTGCGCTTAGATTGGT
C_5997_1_actin_R	GCGACTGGAAATCTTTCGCC

## Sheet: RT-PCR
Reverse transcription PCR primers
name	seq(5'>3')
u19505_fppp_full_F	ATGTCAATGAAAAATTTATTTGATT
u19505_fppp_full_R	TTACATTTCTAATTTATCTTTAATC
c2037_1_4_5_fppp_full_F	ATGTCCTCAAGAGACTTAAC
c2037_1_4_5_fppp_full_R	CTATATGCTTAACTTATTCTCTATG
c8545_1_2_fohsdr_full_F	ATGGTCGCGTCTATGTCAAGGT
c8545_1_2_fohsdr_full_R	CTAAAAGTCTTGCCCAACAGGTCGT
u12692_fohsdr_full_F	ATGGTTTTGTCTATGGAAAGATG
u12692_fohsdr_full_R	TTACAACGGATGAATTAAAATATCG
u21984_aldh_full_F	ATGGAAAATCCGAAAGTTTTAGT
u21984_aldh_full_R	CTATTTCTTATTGTAAAAATTTATC
u9200_jhamt_full_F	ATGAATTACCCAGAATTATACCTCA
u9200_jhamt_full_R	TCAATTTTTCTTAGCATAAACAACA
c9077_2_cyp15a1_full_F	ATGATAGCATTTATACTAGTTTTAC
c9077_2_cyp15a1_full_R	TCAACGGCTTACAGCGT
u14277_jhe_full_F	ATGTTGTGCTTGTTGTGCCAAATTA
u14277_jhe_full_R	CTACAGTTCATCTTTTAAGCACTGA
u8839_jheh_full_F	ATGTCGTTTCTTAGTAAATCTTTTT
u8839_jheh_full_R	TTATTTTCTGATGTTTCTTATTTTT
u9157_jheh_full_F	ATGGCGTTCCTCCGGAA
u9157_jheh_full_R	TTAAGACTTAATTTTCTTATGAACTT
c987_1_2_jhdk_full_F	ATGGCAGATTTCCGCAAGAAAAAAC
c987_1_2_jhdk_full_R	TTAAAAATTGGTTTTGCCGAAAATA
u19886_spo_full_F	ATGATTGCGCTCATCGTGCTAC
u19886_spo_full_R	TCAGTTTACTTTCCTGGGCGTGAA
u12798_spot_full_F	ATGTTGCACCTTCTTTACCTAACC
u12798_spot_full_R	CTAGGCGCGCCGACG
u12481_phm_full_F	ATGATGATCTACATTTTGATCGC
u12481_phm_full_R	TCAGGATCTTAATTTAAAAGAAAGA
u15996_sad_full_F	ATGATTTGCCGGTTCAATAAAATCA
u15996_sad_full_R	CTAGATACGATCGAGCTTCAGTC
c7713_2_shd_full_F	ATGCTGTTTGACATTTCACGAATTC
c7713_2_shd_full_R	TTAGTGGCGATCTTCAAAAAAGACT
c2776_3_cyp18a1_full_F	ATGTTTGTGTACGGTTTTTGGTTAT
c2776_3_cyp18a1_full_R	TTAATGGCTGCCAGCTGATCG
c5335_2_8_10_dib_full_F	ATGTTGTATTTTAACACACACAAAA
c5335_dib_full_R	TCATGAATCTTCGGAACGTTTTTCC
u10748_sro_full_F	ATGGGTTCGAACTTTTCTTTATCTT
u10748_sro_full_R	TTAAATATAGGAAGGCATTTGCATA
u21593_sro_full_F	ATGAGTGGACCGTTTAAAAG
u21593_sro_full_R	TTATGAATAAATAATGTCGTAAATA
c5997_actin_full_F	ATGGCGTCCGGTGTGAC
c5997_actin_full_R	CTACTGGCGATCAGTGGCTC
u19886_spo_partial_F	ATGCGCTTCCACAAGCTCTT
u19886_spo_partial_R	TACAAAGCTGAAGCACTGAAC
u12798_spot_partial_F	GGACACCATTTCGATAGCAGACC
u12798_spot_partial_R	ACCCATGCAGCTGCGTCT
