# Supplementary material for: Reconstruction of insect hormone pathways in an aquatic firefly, Sclerotia aquatilis (Coleoptera: Lampyridae), using RNA-seq
Source: PeerJ. 2019 Aug 2;7:e7428. doi: 10.7717/peerj.7428 (PMC6681800; doi:10.7717/peerj.7428)
Supplement: Supplemental Information 2 [file peerj-07-7428-s002.xlsx]

## Sheet: All annotation
Supplement S2: 46,230 transcripts of annotated unigenes expressed among three stages of S. aquatilis.
transcript ID	Nr	Nt	SwissProt	KEGG	KOG	InterPro	GO
CL4896.Contig1_All	gi|471221181|ref|XP_004027534.1|/5.3e-50/hypothetical protein IMG5_181180 [Ichthyophthirius multifiliis] >gi|340501399|gb|EGR28189.1| hypothetical protein IMG5_181180 [Ichthyophthirius multifiliis]	gi|268637833|ref|XM_002649094.1|/0.0/Dictyostelium discoideum AX4 ras interacting protein (ripA) mRNA, complete cds	sp|Q55F68|CYAD_DICDI/2.5e-44/Adenylate cyclase, terminal-differentiation specific OS=Dictyostelium discoideum GN=acrA PE=1 SV=1	dgr:Dgri_GH12332/4.0e-45/GH12332 gene product from transcript GH12332-RA; K14972 PAX-interacting protein 1	7292802/2.6e-30/[K] KOG1878 Nuclear receptor coregulator SMRT/SMRTER, contains Myb-like domains	NA	NA
CL1915.Contig2_All	gi|669310879|gb|KFD54353.1|/3.9e-83/hypothetical protein M513_04696, partial [Trichuris suis]	gi|675867373|ref|XM_009020999.1|/0.0/Helobdella robusta hypothetical protein partial mRNA	sp|Q55F68|CYAD_DICDI/2.3e-67/Adenylate cyclase, terminal-differentiation specific OS=Dictyostelium discoideum GN=acrA PE=1 SV=1	dgr:Dgri_GH12332/1.1e-72/GH12332 gene product from transcript GH12332-RA; K14972 PAX-interacting protein 1	Hs4505285/9.0e-45/[WV] KOG1216 von Willebrand factor and related coagulation proteins	PS51233/20.83/VWFD domain profile.	NA
Unigene19966_All	gi|952537922|gb|KRT84444.1|/1.3e-06/hypothetical protein AMK59_1333, partial [Oryctes borbonicus]	NA	NA	NA	NA	SM00696/2.5E-5/Repeats found in Drosophila proteins.	NA
Unigene15883_All	gi|827045993|ref|YP_009142305.1|/1.4e-91/NADH dehydrogenase subunit 1 (mitochondrion) [Luciola substriata] >gi|820870668|gb|AKG95434.1| NADH dehydrogenase subunit 1 (mitochondrion) [Luciola substriata]	gi|820870655|gb|KP313820.1|/0.0/Luciola substriata mitochondrion, complete genome	sp|P33502|NU1M_ANOQU/7.4e-64/NADH-ubiquinone oxidoreductase chain 1 OS=Anopheles quadrimaculatus GN=ND1 PE=3 SV=1	aga:ND1/1.1e-62/NADH dehydrogenase subunit 1; K03878 NADH-ubiquinone oxidoreductase chain 1 [EC:1.6.5.3]	DmMi006/1.1e-61/[C] KOG4770 NADH dehydrogenase subunit 1	NA	biological_process:GO:0055114//oxidation-reduction process;cellular_component:GO:0016021//integral component of membrane;GO:0005743//mitochondrial inner membrane;molecular_function:GO:0008137//NADH dehydrogenase (ubiquinone) activity;
Unigene12644_All	gi|952528238|gb|KRT82161.1|/5.3e-07/hypothetical protein AMK59_3962 [Oryctes borbonicus]	NA	NA	NA	NA	PF11901/3.5E-9/Protein of unknown function (DUF3421)	NA
CL4896.Contig3_All	gi|471221181|ref|XP_004027534.1|/2.9e-53/hypothetical protein IMG5_181180 [Ichthyophthirius multifiliis] >gi|340501399|gb|EGR28189.1| hypothetical protein IMG5_181180 [Ichthyophthirius multifiliis]	gi|66823304|ref|XM_639915.1|/0.0/Dictyostelium discoideum AX4 alpha/beta hydrolase fold-1 domain-containing protein (rsc11-1) mRNA, complete cds &gt;gi|166240615|ref|XM_639314.2| Dictyostelium discoideum AX4 alpha/beta hydrolase fold-1 domain-containing protein (rsc11-2) mRNA, complete cds	sp|Q55F68|CYAD_DICDI/1.6e-48/Adenylate cyclase, terminal-differentiation specific OS=Dictyostelium discoideum GN=acrA PE=1 SV=1	dgr:Dgri_GH12332/3.7e-48/GH12332 gene product from transcript GH12332-RA; K14972 PAX-interacting protein 1	7292802/3.5e-32/[K] KOG1878 Nuclear receptor coregulator SMRT/SMRTER, contains Myb-like domains	NA	NA
CL9879.Contig1_All	gi|642922003|ref|XP_008192978.1|/3.1e-06/PREDICTED: uncharacterized protein LOC103312904 [Tribolium castaneum]	NA	NA	NA	NA	SM00696/0.0036/Repeats found in Drosophila proteins.	NA
CL9879.Contig2_All	gi|642922003|ref|XP_008192978.1|/7.0e-07/PREDICTED: uncharacterized protein LOC103312904 [Tribolium castaneum]	NA	NA	NA	NA	SM00696/0.0058/Repeats found in Drosophila proteins.	NA
CL4896.Contig2_All	gi|23480318|gb|EAA16908.1|/2.3e-50/Drosophila melanogaster CG8797 gene product-related, partial [Plasmodium yoelii yoelii]	gi|66809630|ref|XM_633446.1|/0.0/Dictyostelium discoideum AX4 hypothetical protein (DDB_G0284513) mRNA, complete cds	sp|Q55F68|CYAD_DICDI/1.1e-47/Adenylate cyclase, terminal-differentiation specific OS=Dictyostelium discoideum GN=acrA PE=1 SV=1	dgr:Dgri_GH12332/7.7e-46/GH12332 gene product from transcript GH12332-RA; K14972 PAX-interacting protein 1	7292802/6.0e-32/[K] KOG1878 Nuclear receptor coregulator SMRT/SMRTER, contains Myb-like domains	NA	NA
Unigene21718_All	NA	NA	NA	NA	NA	PF01395/1.5E-8/PBP/GOBP family	NA
Unigene19922_All	gi|542257298|ref|XP_005464084.1|/3.5e-12/PREDICTED: kininogen-1-like isoform X1 [Oreochromis niloticus]	NA	sp|P13709|FSH_DROME/5.6e-10/Homeotic protein female sterile OS=Drosophila melanogaster GN=fs(1)h PE=1 SV=2	cin:100180783/3.3e-13/zinc transporter 7-like; K14692 solute carrier family 30 (zinc transporter), member 5/7	7290870/4.2e-10/[K] KOG1474 Transcription initiation factor TFIID, subunit BDF1 and related bromodomain proteins	NA	NA
CL1915.Contig1_All	gi|557159416|emb|CDI82371.1|/7.8e-35/hypothetical protein EPH_0054360 [Eimeria praecox]	gi|675867373|ref|XM_009020999.1|/0.0/Helobdella robusta hypothetical protein partial mRNA	sp|P36417|GBF_DICDI/9.8e-30/G-box-binding factor OS=Dictyostelium discoideum GN=gbfA PE=1 SV=2	aga:AgaP_AGAP004734/6.5e-29/AGAP004734-PA; K04650 nuclear receptor co-repressor 1	7290551/1.1e-22/[K] KOG3576 Ovo and related transcription factors	NA	NA
CL7440.Contig2_All	gi|662213808|ref|XP_008480707.1|/7.1e-16/PREDICTED: cold and drought-regulated protein CORA-like [Diaphorina citri]	NA	sp|Q25055|HOL3_HOLDI/8.1e-12/Holotricin-3 OS=Holotrichia diomphalia PE=1 SV=2	amj:102558153/1.4e-11/PPP1R10; protein phosphatase 1 regulatory subunit 10; K17552 protein phosphatase 1 regulatory subunit 10	At2g05440/9.6e-18/[WV] LSE1342 A Glycine-rich extracellular protein involved in pathogenesis-related process, and related proteins	NA	NA
Unigene220_All	gi|827045981|ref|YP_009142293.1|/1.6e-133/NADH dehydrogenase subunit 2 (mitochondrion) [Luciola substriata] >gi|820870656|gb|AKG95422.1| NADH dehydrogenase subunit 2 (mitochondrion) [Luciola substriata]	gi|820870655|gb|KP313820.1|/0.0/Luciola substriata mitochondrion, complete genome	sp|P00400|COX1_DROYA/6.4e-122/Cytochrome c oxidase subunit 1 OS=Drosophila yakuba GN=mt:CoI PE=3 SV=2	tca:803829/1.0e-122/COX1; cytochrome c oxidase subunit I; K02256 cytochrome c oxidase subunit 1 [EC:1.9.3.1]	DmMi003/6.2e-122/[C] KOG4769 Cytochrome c oxidase, subunit I	NA	biological_process:GO:0006119//oxidative phosphorylation;GO:1902600//hydrogen ion transmembrane transport;GO:0009060//aerobic respiration;cellular_component:GO:0005743//mitochondrial inner membrane;GO:0016021//integral component of membrane;GO:0070469//respiratory chain;molecular_function:GO:0020037//heme binding;GO:0005506//iron ion binding;GO:0004129//cytochrome-c oxidase activity;
Unigene17977_All	gi|53830712|gb|AAU95199.1|/1.5e-170/putative glyceraldehyde-3-phosphate dehydrogenase [Oncometopia nigricans]	gi|752854584|gb|KM923789.1|/0.0/Bicyclus anynana glyceraldehyde-3 phosphate dehydrogenase mRNA, complete cds	sp|Q4U3L0|G3P_GLOMM/1.0e-160/Glyceraldehyde-3-phosphate dehydrogenase OS=Glossina morsitans morsitans GN=Gapdh PE=2 SV=1	pxy:105388172/1.5e-170/Gapdh; glyceraldehyde-3-phosphate dehydrogenase; K00134 glyceraldehyde 3-phosphate dehydrogenase [EC:1.2.1.12]	7293147/5.5e-159/[G] KOG0657 Glyceraldehyde 3-phosphate dehydrogenase	PF02800/1.1E-68/Glyceraldehyde 3-phosphate dehydrogenase, C-terminal domain	biological_process:GO:0006006//glucose metabolic process;GO:0006096//glycolytic process;GO:0055114//oxidation-reduction process;molecular_function:GO:0050661//NADP binding;GO:0051287//NAD binding;GO:0004365//glyceraldehyde-3-phosphate dehydrogenase (NAD+) (phosphorylating) activity;
CL2250.Contig1_All	gi|919038606|ref|XP_013402787.1|/2.3e-13/PREDICTED: multiple epidermal growth factor-like domains protein 6, partial [Lingula anatina]	NA	sp|P28799|GRN_HUMAN/6.3e-08/Granulins OS=Homo sapiens GN=GRN PE=1 SV=2	crg:105321066/7.1e-07/delta-like protein 4; K06051 delta	CE15024/7.0e-12/[O] KOG4295 Serine proteinase inhibitor (KU family)	PF14625/3.9E-6/Lustrin, cysteine-rich repeated domain	NA
Unigene12320_All	gi|91092654|ref|XP_970210.1|/3.7e-253/PREDICTED: vitellogenin [Tribolium castaneum] >gi|270014854|gb|EFA11302.1| hypothetical protein TcasGA2_TC010839 [Tribolium castaneum]	gi|675867373|ref|XM_009020999.1|/0.0/Helobdella robusta hypothetical protein partial mRNA	sp|Q05808|VIT_ANTGR/2.6e-227/Vitellogenin OS=Anthonomus grandis GN=VTG PE=4 SV=1	dgr:Dgri_GH17848/3.6e-14/GH17848 gene product from transcript GH17848-RA; K09188 histone-lysine N-methyltransferase MLL3 [EC:2.1.1.43]	YBR289w/4.2e-12/[BK] KOG1649 SWI-SNF chromatin remodeling complex, Snf5 subunit	SM00638/5.8E-166/Lipoprotein N-terminal Domain	NA
Unigene18170_All	NA	NA	NA	NA	NA	PF01395/5.1E-9/PBP/GOBP family	NA
CL1049.Contig7_All	gi|91086511|ref|XP_971476.1|/8.7e-46/PREDICTED: inactive pancreatic lipase-related protein 1 [Tribolium castaneum] >gi|642928328|ref|XP_008195535.1| PREDICTED: inactive pancreatic lipase-related protein 1 [Tribolium castaneum] >gi|642928330|ref|XP_008195536.1| PREDICTED: inactive pancreatic lipase-related protein 1 [Tribolium castaneum] >gi|270010340|gb|EFA06788.1| hypothetical protein TcasGA2_TC…	NA	sp|Q6PA23|LIPHA_XENLA/3.0e-30/Lipase member H-A OS=Xenopus laevis GN=liph-a PE=2 SV=1	adf:107350010/4.3e-40/pancreatic lipase-related protein 2-like; K14075 pancreatic lipase-related protein 2 [EC:3.1.1.3]	7302862/1.2e-36/[MOI] TWOG0490 Vitellogenin/Lipoprotein lipase/Triacylglyerol lipase	PTHR11610/2.1E-79/--	NA
CL6007.Contig2_All	NA	NA	NA	NA	NA	PF05375/5.3E-8/Pacifastin inhibitor (LCMII)	NA
CL177.Contig2_All	gi|662213808|ref|XP_008480707.1|/6.0e-18/PREDICTED: cold and drought-regulated protein CORA-like [Diaphorina citri]	NA	sp|P86797|CTEN3_CUPSA/1.1e-11/Ctenidin-3 OS=Cupiennius salei PE=1 SV=1	tru:101061920/3.8e-12/dhx9; DExH-box helicase 9; K13184 ATP-dependent RNA helicase A [EC:3.6.4.13]	At2g05510/7.5e-18/[WV] LSE1342 A Glycine-rich extracellular protein involved in pathogenesis-related process, and related proteins	NA	NA
Unigene19748_All	gi|674304022|gb|AIL23542.1|/1.4e-43/glutathione S-transferase epsilon [Tenebrio molitor]	NA	sp|P46430|GSTT1_MANSE/1.5e-37/Glutathione S-transferase 1 OS=Manduca sexta GN=GST1 PE=2 SV=1	tca:660096/1.9e-43/uncharacterized LOC660096; K00799 glutathione S-transferase [EC:2.5.1.18]	7302619/4.1e-40/[O] KOG0867 Glutathione S-transferase	PS50405/16.506/Soluble glutathione S-transferase C-terminal domain profile.	NA
CL2040.Contig5_All	gi|91094535|ref|XP_972454.1|/5.5e-283/PREDICTED: protein crooked neck [Tribolium castaneum] >gi|270000758|gb|EEZ97205.1| hypothetical protein TcasGA2_TC004395 [Tribolium castaneum]	gi|727098916|gb|KJ534557.1|/0.0/Colaphellus bowringi elongation factor 1-alpha mRNA, complete cds	sp|P17886|CRN_DROME/2.2e-260/Protein crooked neck OS=Drosophila melanogaster GN=crn PE=2 SV=2	tca:661183/6.6e-284/protein crooked neck; K12869 crooked neck	7290299/1.6e-260/[D] KOG1915 Cell cycle control protein (crooked neck)	PTHR11246:SF3/6.9E-274/--	biological_process:GO:0006396//RNA processing;
Unigene17584_All	gi|156622362|emb|CAO98769.1|/1.8e-217/beta-actin [Artemia franciscana] >gi|290349778|dbj|BAI77996.1| beta-actin [Folsomia candida]	gi|55783599|gb|AY817141.1|/0.0/Apriona germari actin mRNA, complete cds	sp|P41339|ACTA_LIMPO/3.5e-213/Actin, acrosomal process isoform OS=Limulus polyphemus PE=2 SV=1	mdo:100011351/1.6e-213/ACTB; actin beta; K05692 actin beta/gamma 1	7290649/2.5e-216/[Z] KOG0676 Actin and related proteins	PR00190/7.0E-58/Actin signature	molecular_function:GO:0005524//ATP binding;
Unigene19801_All	gi|50344514|emb|CAH04343.1|/3.3e-77/S23e ribosomal protein [Biphyllus lunatus]	gi|69608469|emb|AM039995.1|/0.0/Hister sp. APV-2005 mRNA for ribosomal protein S23e (rpS23e gene)	sp|Q962Q7|RS23_SPOFR/1.0e-78/40S ribosomal protein S23 OS=Spodoptera frugiperda GN=RpS23 PE=2 SV=1	tca:662141/1.2e-77/40S ribosomal protein S23; K02973 small subunit ribosomal protein S23e	7303214/1.4e-77/[J] KOG1749 40S ribosomal protein S23	PS00055/-/Ribosomal protein S12 signature.	biological_process:GO:0006412//translation;cellular_component:GO:0015935//small ribosomal subunit;molecular_function:GO:0003735//structural constituent of ribosome;
CL3308.Contig2_All	gi|393010342|gb|AFN02498.1|/0.0e+00/heat shock protein 90 [Tenebrio molitor]	gi|219873006|gb|FJ501962.1|/0.0/Harmonia axyridis heat shock protein 90 mRNA, complete cds	sp|Q9BLC5|HSP83_BOMMO/0.0e+00/Heat shock protein 83 OS=Bombyx mori GN=Hsp83 PE=1 SV=1	tca:656270/0.0e+00/heat shock protein 90; K04079 molecular chaperone HtpG	7292327/0.0e+00/[O] KOG0019 Molecular chaperone (HSP90 family)	PF02518/4.3E-17/Histidine kinase-, DNA gyrase B-, and HSP90-like ATPase	NA
Unigene622_All	gi|283827879|gb|ADB44081.1|/0.0e+00/heat shock protein 70 [Mantichorula semenowi]	gi|283827878|gb|GU289400.1|/0.0/Mantichorula semenowi heat shock protein 70 (HSP70) mRNA, complete cds	sp|Q9U639|HSP7D_MANSE/0.0e+00/Heat shock 70 kDa protein cognate 4 OS=Manduca sexta PE=2 SV=1	soc:105201936/0.0e+00/heat shock 70 kDa protein cognate 4; K03283 heat shock 70kDa protein 1/8	7299978/0.0e+00/[O] KOG0101 Molecular chaperones HSP70/HSC70, HSP70 superfamily	PS00329/-/Heat shock hsp70 proteins family signature 2.	NA
Unigene17582_All	gi|254910943|ref|NP_001157191.1|/3.8e-217/actin related protein 1 [Nasonia vitripennis] >gi|254910945|ref|NP_001157192.1| actin related protein 1 [Nasonia vitripennis]	gi|998489252|gb|KT748776.1|/0.0/Rhynchophorus ferrugineus isolate RPWSSHCyp24 actin mRNA, partial cds	sp|P84184|ACT3B_HELAM/1.4e-219/Actin-A3b, cytoplasmic OS=Helicoverpa armigera GN=actA3b PE=2 SV=1	gga:415296/1.2e-215/ACTG1; Actin, gamma 1; K05692 actin beta/gamma 1	7290649/1.0e-219/[Z] KOG0676 Actin and related proteins	PR00190/4.8E-58/Actin signature	molecular_function:GO:0005524//ATP binding;
CL7903.Contig1_All	gi|31745714|gb|AAP57194.1|/4.1e-73/ferritin [Leptinotarsa decemlineata]	NA	sp|P41822|FRI_AEDAE/8.4e-42/Ferritin subunit OS=Aedes aegypti GN=FERH PE=1 SV=2	api:100168726/7.7e-67/ferritin-like; K00522 ferritin heavy chain [EC:1.16.3.2]	7301927/4.4e-56/[P] KOG2332 Ferritin	PF00210/1.4E-9/Ferritin-like domain	NA
Unigene9054_All	NA	gi|70909922|emb|AM049148.1|/0.0/Georissus sp. APV-2005 mRNA for ribosomal protein L41e (rpL41e gene)	NA	NA	NA	NA	NA
Unigene545_All	gi|939649774|ref|XP_014274225.1|/1.7e-138/PREDICTED: 40S ribosomal protein S2 [Halyomorpha halys]	gi|939641504|ref|XM_008559309.2|/0.0/PREDICTED: Microplitis demolitor 40S ribosomal protein S2 (LOC103578295), mRNA	sp|P31009|RS2_DROME/2.8e-130/40S ribosomal protein S2 OS=Drosophila melanogaster GN=RpS2 PE=1 SV=2	tca:664315/3.1e-148/40S ribosomal protein S2; K02981 small subunit ribosomal protein S2e	7297568/2.1e-130/[J] KOG0877 40S ribosomal protein S2/30S ribosomal protein S5	PF00333/3.4E-31/Ribosomal protein S5, N-terminal domain	NA
Unigene8627_All	gi|291224856|ref|XP_002732409.1|/2.1e-07/PREDICTED: proline-rich protein 2-like [Saccoglossus kowalevskii]	NA	NA	NA	NA	NA	NA
Unigene14549_All	gi|952530800|gb|KRT83869.1|/1.5e-214/hypothetical protein AMK59_3112 [Oryctes borbonicus]	gi|807041882|ref|XM_004536122.2|/0.0/PREDICTED: Ceratitis capitata enolase (LOC101456782), mRNA	sp|P15007|ENO_DROME/7.7e-216/Enolase OS=Drosophila melanogaster GN=Eno PE=1 SV=2	dme:Dmel_CG17654/1.1e-214/Eno; Enolase; K01689 enolase [EC:4.2.1.11]	7296048/6.3e-215/[G] KOG2670 Enolase	PR00148/1.1E-52/Enolase signature	biological_process:GO:0006096//glycolytic process;GO:0010906//regulation of glucose metabolic process;cellular_component:GO:0005811//lipid particle;GO:0000015//phosphopyruvate hydratase complex;GO:0005886//plasma membrane;molecular_function:GO:0000287//magnesium ion binding;GO:0004634//phosphopyruvate hydratase activity;
Unigene16288_All	gi|827045992|ref|YP_009142304.1|/6.4e-176/cytochrome b (mitochondrion) [Luciola substriata] >gi|820870667|gb|AKG95433.1| cytochrome b (mitochondrion) [Luciola substriata]	gi|820870655|gb|KP313820.1|/0.0/Luciola substriata mitochondrion, complete genome	sp|Q9MFN9|CYB_COLHO/6.9e-138/Cytochrome b OS=Cochliomyia hominivorax GN=MT-CYB PE=3 SV=1	pxy:20834456/5.4e-138/CYTB; cytochrome b; K00412 ubiquinol-cytochrome c reductase cytochrome b subunit	DmMi013/2.0e-134/[C] KOG4663 Cytochrome b	NA	biological_process:GO:1902600//hydrogen ion transmembrane transport;GO:0006122//mitochondrial electron transport, ubiquinol to cytochrome c;cellular_component:GO:0005743//mitochondrial inner membrane;GO:0045275//respiratory chain complex III;molecular_function:GO:0009055//electron carrier activity;GO:0046872//metal ion binding;GO:0008121//ubiquinol-cytochrome-c reductase activity;
CL3634.Contig2_All	gi|155573640|gb|ABU24274.1|/7.2e-267/alpha-tubulin 1 [Monochamus alternatus] >gi|727098888|gb|AIY54295.1| alpha-tubulin 1 [Colaphellus bowringi]	gi|727098887|gb|KJ534554.1|/0.0/Colaphellus bowringi alpha-tubulin 1 mRNA, complete cds	sp|P06603|TBA1_DROME/1.7e-268/Tubulin alpha-1 chain OS=Drosophila melanogaster GN=alphaTub84B PE=2 SV=1	phd:102322639/7.1e-262/tubulin alpha-1D chain-like; K07374 tubulin alpha	7298798/2.4e-267/[Z] KOG1376 Alpha tubulin	PTHR11588/0.0/--	biological_process:GO:0007017//microtubule-based process;cellular_component:GO:0005874//microtubule;GO:0005737//cytoplasm;molecular_function:GO:0005525//GTP binding;GO:0005200//structural constituent of cytoskeleton;GO:0003924//GTPase activity;
CL10113.Contig2_All	gi|91085097|ref|XP_967910.1|/1.6e-22/PREDICTED: 60S acidic ribosomal protein P2 [Tribolium castaneum] >gi|270008498|gb|EFA04946.1| hypothetical protein TcasGA2_TC015013 [Tribolium castaneum]	gi|766930912|ref|XM_011499312.1|/0.0/PREDICTED: Ceratosolen solmsi marchali 60S acidic ribosomal protein P2 (LOC105361986), mRNA	sp|P05389|RLA2_DROME/6.1e-19/60S acidic ribosomal protein P2 OS=Drosophila melanogaster GN=RpLP2 PE=1 SV=1	tca:656276/1.9e-23/60S acidic ribosomal protein P2; K02943 large subunit ribosomal protein LP2	7302907/4.5e-19/[J] KOG3449 60S acidic ribosomal protein P2	NA	biological_process:GO:0006414//translational elongation;cellular_component:GO:0005840//ribosome;molecular_function:GO:0003735//structural constituent of ribosome;
CL5764.Contig2_All	gi|769837243|ref|XP_011629802.1|/4.0e-157/PREDICTED: 60S acidic ribosomal protein P0-like [Pogonomyrmex barbatus]	gi|572268138|ref|XM_006612064.1|/0.0/PREDICTED: Apis dorsata 60S acidic ribosomal protein P0-like (LOC102672146), mRNA	sp|P19889|RLA0_DROME/1.1e-143/60S acidic ribosomal protein P0 OS=Drosophila melanogaster GN=RpLP0 PE=1 SV=1	cfo:105257777/6.3e-158/60S acidic ribosomal protein P0; K02941 large subunit ribosomal protein LP0	7296522/8.3e-144/[J] KOG0815 60S acidic ribosomal protein P0	PF00466/6.1E-22/Ribosomal protein L10	NA
Unigene17782_All	gi|1197516|emb|CAA93444.1|/5.8e-269/luciferase [Luciola lateralis] >gi|1216500|gb|AAA91471.1| luciferase [Luciola lateralis] >gi|1323555|gb|AAB00229.1| luciferase [Luciola lateralis]	gi|9526|emb|X66919.1|/0.0/L. lateralis luciferase mRNA	sp|Q01158|LUCI_LUCLA/8.1e-271/Luciferin 4-monooxygenase OS=Luciola lateralis PE=2 SV=1	cel:CELE_ZK1127.2/3.5e-51/acs-6; fatty Acid CoA Synthetase family; K01904 4-coumarate--CoA ligase [EC:6.2.1.12]	7301111/1.1e-104/[I] KOG1176 Acyl-CoA synthetase	PS00455/-/Putative AMP-binding domain signature.	biological_process:GO:0008218//bioluminescence;GO:0055114//oxidation-reduction process;cellular_component:GO:0005777//peroxisome;molecular_function:GO:0046872//metal ion binding;GO:0047077//Photinus-luciferin 4-monooxygenase (ATP-hydrolyzing) activity;GO:0005524//ATP binding;
Unigene21519_All	gi|70909501|emb|CAJ17175.1|/2.1e-107/ribosomal protein S8e [Georissus sp. APV-2005]	gi|998511907|ref|XM_015661019.1|/0.0/PREDICTED: Neodiprion lecontei 40S ribosomal protein S8 (LOC107221862), mRNA	sp|O76756|RS8_APIME/7.6e-102/40S ribosomal protein S8 OS=Apis mellifera GN=RpS8 PE=2 SV=2	bim:100747874/3.5e-102/40S ribosomal protein S8; K02995 small subunit ribosomal protein S8e	Hs4506743/9.6e-94/[J] KOG3283 40S ribosomal protein S8	PTHR10394/6.2E-181/--	biological_process:GO:0006412//translation;cellular_component:GO:0005840//ribosome;molecular_function:GO:0003735//structural constituent of ribosome;
Unigene19816_All	gi|70909489|emb|CAJ17169.1|/5.4e-134/ribosomal protein S4e [Sphaerius sp. APV-2005]	gi|70909486|emb|AM048930.1|/0.0/Mycetophagus quadripustulatus mRNA for ribosomal protein S4e (rpS4e gene)	sp|Q4GXU6|RS4_CARGR/1.6e-133/40S ribosomal protein S4 OS=Carabus granulatus GN=RpS4 PE=2 SV=1	tca:657727/9.4e-134/40S ribosomal protein S4; K02987 small subunit ribosomal protein S4e	7294504/2.2e-124/[J] KOG0378 40S ribosomal protein S4	PF08071/2.1E-21/RS4NT (NUC023) domain	biological_process:GO:0006412//translation;cellular_component:GO:0005840//ribosome;molecular_function:GO:0003735//structural constituent of ribosome;GO:0019843//rRNA binding;
CL7903.Contig3_All	gi|952528913|gb|KRT82611.1|/1.0e-71/hypothetical protein AMK59_4308 [Oryctes borbonicus]	NA	sp|Q9BXU8|FHL17_HUMAN/1.7e-10/Ferritin heavy polypeptide-like 17 OS=Homo sapiens GN=FTHL17 PE=2 SV=1	adf:107330389/4.1e-12/uncharacterized LOC107330389; K00522 ferritin heavy chain [EC:1.16.3.2]	7301931/9.7e-48/[P] KOG2332 Ferritin	PS50905/22.86/Ferritin-like diiron domain profile.	biological_process:GO:0044699//single-organism process;molecular_function:GO:0046872//metal ion binding;GO:0016491//oxidoreductase activity;
Unigene419_All	gi|642936715|ref|XP_008198550.1|/1.2e-146/PREDICTED: 60S ribosomal protein L5 [Tribolium castaneum] >gi|270000965|gb|EEZ97412.1| hypothetical protein TcasGA2_TC011241 [Tribolium castaneum]	gi|807037915|ref|XM_004533815.2|/0.0/PREDICTED: Ceratitis capitata 60S ribosomal protein L5 (LOC101456963), mRNA	sp|O76190|RL5_BOMMO/6.0e-138/60S ribosomal protein L5 OS=Bombyx mori GN=RpL5 PE=2 SV=1	tca:103312128/1.5e-147/60S ribosomal protein L5; K02932 large subunit ribosomal protein L5e	7289495/3.2e-128/[J] KOG0875 60S ribosomal protein L5	PF14204/2.2E-38/Ribosomal L18 C-terminal region	biological_process:GO:0006412//translation;cellular_component:GO:0005840//ribosome;molecular_function:GO:0003735//structural constituent of ribosome;GO:0008097//5S rRNA binding;
Unigene14483_All	gi|270009934|gb|EFA06382.1|/9.2e-65/hypothetical protein TcasGA2_TC009260 [Tribolium castaneum]	gi|62083414|gb|AY961530.1|/0.0/Lysiphlebus testaceipes ribosomal protein S12 (RpS12) mRNA, complete cds	sp|P84175|RS12_CHICK/3.2e-49/40S ribosomal protein S12 OS=Gallus gallus GN=RPS12 PE=1 SV=2	tca:661058/1.1e-65/40S ribosomal protein S12; K02951 small subunit ribosomal protein S12e	Hs14277700/8.9e-49/[J] KOG3406 40S ribosomal protein S12	PF01248/3.7E-29/Ribosomal protein L7Ae/L30e/S12e/Gadd45 family	NA
CL2250.Contig2_All	gi|768423698|ref|XP_011552766.1|/1.6e-09/PREDICTED: LOW QUALITY PROTEIN: uncharacterized protein LOC105384260 [Plutella xylostella]	NA	NA	adf:107333262/1.2e-07/neurogenic locus notch homolog protein 1-like; K02599 Notch 1	CE15024/2.5e-07/[O] KOG4295 Serine proteinase inhibitor (KU family)	SM00289/1.0/Worm-specific repeat type 1	NA
CL5318.Contig2_All	gi|91084673|ref|XP_968064.1|/9.7e-139/PREDICTED: 40S ribosomal protein S3a [Tribolium castaneum] >gi|270008925|gb|EFA05373.1| hypothetical protein TcasGA2_TC015539 [Tribolium castaneum]	gi|768434146|ref|XM_011560165.1|/0.0/PREDICTED: Plutella xylostella 40S ribosomal protein S3a (LOC105389101), mRNA	sp|Q6EV04|RS3A_BIPLU/1.1e-137/40S ribosomal protein S3a OS=Biphyllus lunatus PE=2 SV=1	tca:656438/1.2e-139/40S ribosomal protein S3a; K02984 small subunit ribosomal protein S3Ae	7304341/4.7e-114/[J] KOG1628 40S ribosomal protein S3A	PTHR11830/4.3E-188/--	biological_process:GO:0006412//translation;cellular_component:GO:0022627//cytosolic small ribosomal subunit;molecular_function:GO:0003735//structural constituent of ribosome;
Unigene536_All	gi|91078856|ref|XP_972007.1|/9.6e-50/PREDICTED: 60S ribosomal protein L36 [Tribolium castaneum] >gi|270003715|gb|EFA00163.1| hypothetical protein TcasGA2_TC002985 [Tribolium castaneum]	gi|801373933|ref|XM_012207557.1|/0.0/PREDICTED: Atta cephalotes 60S ribosomal protein L36 (LOC105626252), mRNA	sp|P49630|RL36_DROME/5.1e-43/60S ribosomal protein L36 OS=Drosophila melanogaster GN=RpL36 PE=1 SV=1	tca:660705/1.2e-50/60S ribosomal protein L36; K02920 large subunit ribosomal protein L36e	7290065/3.8e-43/[J] KOG3452 60S ribosomal protein L36	PS01190/-/Ribosomal protein L36e signature.	biological_process:GO:0006412//translation;cellular_component:GO:0005840//ribosome;molecular_function:GO:0003735//structural constituent of ribosome;
CL2269.Contig1_All	gi|33112581|gb|AAP94046.1|/5.2e-149/cathepsin-L-like cysteine peptidase 02 [Tenebrio molitor] >gi|751657231|gb|AJF94874.1| C1 family cathepsin L2 [Tenebrio molitor]	gi|16304177|gb|AF426414.1|AF426414/0.0/Delia radicum cathepsin L-like cysteine protease precursor (CP1) mRNA, complete cds	sp|Q95029|CATL_DROME/8.5e-136/Cathepsin L OS=Drosophila melanogaster GN=Cp1 PE=2 SV=2	tca:659226/3.8e-147/cathepsin L precursor; K01365 cathepsin L [EC:3.4.22.15]	7303249/6.3e-136/[O] KOG1543 Cysteine proteinase Cathepsin L	SM00645/1.9E-131/Papain family cysteine protease	biological_process:GO:0006508//proteolysis;molecular_function:GO:0008234//cysteine-type peptidase activity;
CL1049.Contig2_All	gi|91086511|ref|XP_971476.1|/1.9e-46/PREDICTED: inactive pancreatic lipase-related protein 1 [Tribolium castaneum] >gi|642928328|ref|XP_008195535.1| PREDICTED: inactive pancreatic lipase-related protein 1 [Tribolium castaneum] >gi|642928330|ref|XP_008195536.1| PREDICTED: inactive pancreatic lipase-related protein 1 [Tribolium castaneum] >gi|270010340|gb|EFA06788.1| hypothetical protein TcasGA2_TC…	NA	sp|Q6PA23|LIPHA_XENLA/6.4e-31/Lipase member H-A OS=Xenopus laevis GN=liph-a PE=2 SV=1	adf:107350010/6.5e-39/pancreatic lipase-related protein 2-like; K14075 pancreatic lipase-related protein 2 [EC:3.1.1.3]	7302862/1.2e-34/[MOI] TWOG0490 Vitellogenin/Lipoprotein lipase/Triacylglyerol lipase	PF00151/8.0E-52/Lipase	NA
CL2808.Contig1_All	gi|755986659|ref|XP_011311259.1|/0.0e+00/PREDICTED: translation elongation factor 2 [Fopius arisanus]	gi|807040660|ref|XM_004535427.2|/0.0/PREDICTED: Ceratitis capitata elongation factor 2 (LOC101463085), mRNA	sp|P13060|EF2_DROME/0.0e+00/Elongation factor 2 OS=Drosophila melanogaster GN=EF2 PE=1 SV=4	nvi:100118511/0.0e+00/translation elongation factor 2; K03234 elongation factor 2	7302127/0.0e+00/[J] KOG0469 Elongation factor 2	PTHR23115:SF187/0.0/--	NA
Unigene17987_All	gi|585669579|ref|XP_006817704.1|/3.7e-66/PREDICTED: ubiquitin-60S ribosomal protein L40-like [Saccoglossus kowalevskii]	gi|749751072|ref|XM_011139524.1|/0.0/PREDICTED: Harpegnathos saltator ubiquitin-60S ribosomal protein L40 (LOC105182236), mRNA	sp|P0CH27|RL402_TRYCR/7.6e-56/Ubiquitin-60S ribosomal protein L40 OS=Trypanosoma cruzi PE=2 SV=1	ptg:102960985/6.2e-37/UBC; ubiquitin C; K08770 ubiquitin C	YKR094c/2.1e-63/[J] KOG0003 Ubiquitin/60s ribosomal protein L40 fusion	PF01020/1.3E-31/Ribosomal L40e family	biological_process:GO:0006412//translation;cellular_component:GO:0005840//ribosome;molecular_function:GO:0003735//structural constituent of ribosome;
CL9003.Contig2_All	gi|264667341|gb|ACY71256.1|/1.2e-117/ribosomal protein L7 [Chrysomela tremula]	NA	sp|P32100|RL7_DROME/3.6e-93/60S ribosomal protein L7 OS=Drosophila melanogaster GN=RpL7 PE=1 SV=2	tca:663196/1.6e-117/60S ribosomal protein L7; K02937 large subunit ribosomal protein L7e	7297615/2.7e-93/[J] KOG3184 60S ribosomal protein L7	PTHR11524/2.9E-151/--	cellular_component:GO:0005840//ribosome;
Unigene18049_All	gi|985424922|ref|XP_015377948.1|/9.9e-71/PREDICTED: 60S ribosomal protein L23 [Diuraphis noxia]	gi|820862133|ref|XM_003697752.2|/0.0/PREDICTED: Apis florea 60S ribosomal protein L23 (LOC100865517), mRNA	sp|P48159|RL23_DROME/5.8e-71/60S ribosomal protein L23 OS=Drosophila melanogaster GN=RpL23 PE=1 SV=2	tca:663209/1.2e-71/60S ribosomal protein L23; K02894 large subunit ribosomal protein L23e	7291488/4.3e-71/[J] KOG0901 60S ribosomal protein L14/L17/L23	PTHR11761/3.9E-107/--	biological_process:GO:0006412//translation;cellular_component:GO:0005840//ribosome;molecular_function:GO:0003735//structural constituent of ribosome;
CL578.Contig1_All	gi|70909659|emb|CAJ17252.1|/5.5e-119/ribosomal protein L10e [Biphyllus lunatus]	gi|749779153|ref|XM_011145877.1|/0.0/PREDICTED: Harpegnathos saltator 60S ribosomal protein L10 (LOC105185978), mRNA	sp|O61231|RL10_DROME/5.7e-116/60S ribosomal protein L10 OS=Drosophila melanogaster GN=RpL10 PE=1 SV=1	tca:659478/2.1e-118/60S ribosomal protein L10; K02866 large subunit ribosomal protein L10e	7289746/4.2e-116/[J] KOG0857 60s ribosomal protein L10	PTHR11726/1.5E-180/--	biological_process:GO:0006412//translation;cellular_component:GO:0005840//ribosome;molecular_function:GO:0003735//structural constituent of ribosome;
CL2436.Contig1_All	gi|91086117|ref|XP_968147.1|/8.0e-94/PREDICTED: 40S ribosomal protein S7 [Tribolium castaneum] >gi|642927732|ref|XP_008195384.1| PREDICTED: 40S ribosomal protein S7 [Tribolium castaneum] >gi|270009893|gb|EFA06341.1| hypothetical protein TcasGA2_TC009214 [Tribolium castaneum]	gi|121512007|gb|EF179449.1|/0.0/Xenopsylla cheopis clone XC-81 ribosomal protein S7 mRNA, complete cds	sp|P48155|RS7_MANSE/1.1e-87/40S ribosomal protein S7 OS=Manduca sexta GN=RpS7 PE=2 SV=1	tca:656528/9.6e-95/40S ribosomal protein S7; K02993 small subunit ribosomal protein S7e	7301916/2.2e-80/[J] KOG3320 40S ribosomal protein S7	PF01251/1.6E-85/Ribosomal protein S7e	biological_process:GO:0006412//translation;cellular_component:GO:0005840//ribosome;molecular_function:GO:0003735//structural constituent of ribosome;
Unigene10739_All	gi|952541144|gb|KRT86055.1|/1.7e-62/HLH domain-containing protein [Oryctes borbonicus]	NA	sp|P47947|TNNC1_DROME/1.4e-45/Troponin C, isoform 1 OS=Drosophila melanogaster GN=TpnC41C PE=2 SV=2	sko:100371257/3.7e-25/calmodulin-like; K02183 calmodulin	7302258/1.0e-45/[T] KOG0027 Calmodulin and related proteins (EF-Hand superfamily)	PS50222/12.254/EF-hand calcium-binding domain profile.	molecular_function:GO:0005509//calcium ion binding;
Unigene541_All	gi|90820018|gb|ABD98766.1|/7.4e-73/putative ribosomal protein L27Ae [Graphocephala atropunctata]	gi|110671479|gb|DQ673418.1|/0.0/Diaphorina citri putative ribosomal protein L27Ae mRNA, complete cds	sp|P47830|RL27A_XENLA/6.0e-67/60S ribosomal protein L27a OS=Xenopus laevis GN=rpl27a PE=2 SV=2	aec:105150170/2.6e-73/60S ribosomal protein L27a; K02900 large subunit ribosomal protein L27Ae	Hs4506625/1.7e-66/[J] KOG1742 60s ribosomal protein L15/L27	PTHR11721/1.0E-102/--	biological_process:GO:0006412//translation;cellular_component:GO:0015934//large ribosomal subunit;molecular_function:GO:0003735//structural constituent of ribosome;
Unigene14518_All	gi|264667421|gb|ACY71296.1|/5.2e-96/ribosomal protein L13A [Chrysomela tremula]	gi|987914084|ref|XM_015577437.1|/0.0/PREDICTED: Dufourea novaeangliae 60S ribosomal protein L13a (LOC107189008), mRNA	sp|Q962U0|RL13A_SPOFR/1.8e-88/60S ribosomal protein L13a OS=Spodoptera frugiperda GN=RpL13A PE=2 SV=1	tca:663151/8.2e-97/RpL13a; ribosomal protein 13a; K02872 large subunit ribosomal protein L13Ae	7296708/6.0e-73/[J] KOG3204 60S ribosomal protein L13a	PS00783/-/Ribosomal protein L13 signature.	biological_process:GO:0006412//translation;cellular_component:GO:0015934//large ribosomal subunit;molecular_function:GO:0003735//structural constituent of ribosome;
CL1060.Contig2_All	gi|70909705|emb|CAJ17278.1|/2.8e-105/ribosomal protein L15e [Dascillus cervinus]	NA	sp|P52818|RL15_ANOGA/5.5e-98/60S ribosomal protein L15 OS=Anopheles gambiae GN=RpL15 PE=2 SV=3	cfo:105253748/3.7e-105/60S ribosomal protein L15; K02877 large subunit ribosomal protein L15e	7289089/1.2e-97/[J] KOG1678 60s ribosomal protein L15	PF00827/7.6E-90/Ribosomal L15	NA
CL2939.Contig2_All	gi|952511585|gb|KRT78457.1|/1.3e-101/hypothetical protein AMK59_8441 [Oryctes borbonicus]	gi|759038945|ref|XM_011353727.1|/0.0/PREDICTED: Cerapachys biroi nuclease-sensitive element-binding protein 1 (LOC105287879), transcript variant X2, mRNA	sp|P21573|YBOX1_XENLA/3.6e-51/Nuclease-sensitive element-binding protein 1 OS=Xenopus laevis GN=ybx1 PE=2 SV=1	tca:656063/5.4e-95/Y-box factor homolog; K09276 Y-box-binding protein 1	7294622/3.4e-54/[J] KOG3070 Predicted RNA-binding protein containing PIN domain and invovled in translation or RNA processing	PR00050/5.2E-18/Cold shock protein signature	NA
Unigene16316_All	gi|642924457|ref|XP_008194306.1|/7.0e-134/PREDICTED: 60S ribosomal protein L4 [Tribolium castaneum] >gi|270006788|gb|EFA03236.1| hypothetical protein TcasGA2_TC013168 [Tribolium castaneum]	gi|571574585|ref|XM_392071.5|/0.0/PREDICTED: Apis mellifera ribosomal protein L4 (RpL4), transcript variant 1, mRNA	sp|P09180|RL4_DROME/6.2e-122/60S ribosomal protein L4 OS=Drosophila melanogaster GN=RpL4 PE=1 SV=2	tca:660298/8.5e-135/60S ribosomal protein L4; K02930 large subunit ribosomal protein L4e	Hs16579885/8.6e-121/[A] KOG1475 Ribosomal protein RPL1/RPL2/RL4L4	PS00939/-/Ribosomal protein L1e signature.	biological_process:GO:0006412//translation;cellular_component:GO:0005840//ribosome;molecular_function:GO:0003735//structural constituent of ribosome;
Unigene9369_All	gi|952538908|gb|KRT84937.1|/6.7e-31/hypothetical protein AMK59_632 [Oryctes borbonicus]	NA	NA	NA	NA	NA	NA
Unigene5268_All	gi|69608566|emb|CAJ01876.1|/4.0e-83/ubiquitin/ribosomal protein S27Ae fusion protein [Agriotes lineatus]	gi|69608565|emb|AM040011.1|/0.0/Agriotes lineatus mRNA for ubiquitin/ribosomal protein S27Ae fusion protein (ubq/S27Ae gene)	sp|P0CG49|UBB_MOUSE/2.8e-36/Polyubiquitin-B OS=Mus musculus GN=Ubb PE=2 SV=1	lve:103072950/1.3e-65/uncharacterized LOC103072950; K02977 small subunit ribosomal protein S27Ae	7297689/4.3e-82/[J] KOG0004 Ubiquitin/40S ribosomal protein S27a fusion	PF00240/1.3E-33/Ubiquitin family	biological_process:GO:0006412//translation;cellular_component:GO:0005840//ribosome;molecular_function:GO:0003735//structural constituent of ribosome;
CL6458.Contig3_All	gi|642926352|ref|XP_008194890.1|/3.4e-183/PREDICTED: fructose-bisphosphate aldolase isoform X3 [Tribolium castaneum] >gi|642926354|ref|XP_008194891.1| PREDICTED: fructose-bisphosphate aldolase isoform X3 [Tribolium castaneum] >gi|270008484|gb|EFA04932.1| hypothetical protein TcasGA2_TC014998 [Tribolium castaneum]	gi|46909202|gb|AY580208.1|/0.0/Enallagma aspersum fructose-bisphosphate aldolase mRNA, partial cds	sp|P07764|ALF_DROME/1.4e-157/Fructose-bisphosphate aldolase OS=Drosophila melanogaster GN=Ald PE=1 SV=5	tca:103313429/4.1e-184/fructose-bisphosphate aldolase; K01623 fructose-bisphosphate aldolase, class I [EC:4.1.2.13]	7301455/2.8e-158/[G] KOG1557 Fructose-biphosphate aldolase	PTHR11627/1.5E-275/--	biological_process:GO:0006096//glycolytic process;molecular_function:GO:0004332//fructose-bisphosphate aldolase activity;
Unigene16158_All	gi|817188092|ref|XP_012288599.1|/4.4e-91/PREDICTED: 60S ribosomal protein L7a [Orussus abietinus]	gi|970916803|ref|XM_015269367.1|/0.0/PREDICTED: Diachasma alloeum 60S ribosomal protein L7a (LOC107046691), mRNA	sp|P46223|RL7A_DROME/1.5e-80/60S ribosomal protein L7a OS=Drosophila melanogaster GN=RpL7A PE=1 SV=2	nvi:100114835/1.7e-90/Rpl7a; ribosomal protein L7A; K02936 large subunit ribosomal protein L7Ae	7290722/1.1e-80/[J] KOG3166 60S ribosomal protein L7A	PR00881/6.8E-23/Ribosomal protein L7A/RS6 family signature	NA
Unigene16211_All	gi|264667451|gb|ACY71311.1|/2.6e-44/ribosomal protein L37A [Chrysomela tremula]	gi|501291747|dbj|AK417184.1|/0.0/Riptortus pedestris mRNA for ribosomal protein L37A, complete cds, sequence id: Rped-0360	sp|Q9VMU4|RL37A_DROME/2.0e-44/60S ribosomal protein L37a OS=Drosophila melanogaster GN=RpL37A PE=1 SV=3	tca:660558/5.4e-45/60S ribosomal protein L37a; K02921 large subunit ribosomal protein L37Ae	7296944/1.5e-44/[J] KOG0402 60S ribosomal protein L37	PF01780/5.9E-42/Ribosomal L37ae protein family	NA
CL1049.Contig6_All	gi|91086511|ref|XP_971476.1|/9.5e-44/PREDICTED: inactive pancreatic lipase-related protein 1 [Tribolium castaneum] >gi|642928328|ref|XP_008195535.1| PREDICTED: inactive pancreatic lipase-related protein 1 [Tribolium castaneum] >gi|642928330|ref|XP_008195536.1| PREDICTED: inactive pancreatic lipase-related protein 1 [Tribolium castaneum] >gi|270010340|gb|EFA06788.1| hypothetical protein TcasGA2_TC…	NA	sp|Q6PA23|LIPHA_XENLA/3.4e-33/Lipase member H-A OS=Xenopus laevis GN=liph-a PE=2 SV=1	adf:107350010/2.3e-37/pancreatic lipase-related protein 2-like; K14075 pancreatic lipase-related protein 2 [EC:3.1.1.3]	7302862/1.7e-34/[MOI] TWOG0490 Vitellogenin/Lipoprotein lipase/Triacylglyerol lipase	PTHR11610/4.0E-81/--	NA
Unigene16128_All	gi|91079965|ref|XP_969696.1|/1.5e-53/PREDICTED: 60S ribosomal protein L14 [Tribolium castaneum] >gi|270004603|gb|EFA01051.1| hypothetical protein TcasGA2_TC003967 [Tribolium castaneum]	NA	sp|P55841|RL14_DROME/2.0e-39/60S ribosomal protein L14 OS=Drosophila melanogaster GN=RpL14 PE=1 SV=1	tca:658195/1.7e-54/60S ribosomal protein L14; K02875 large subunit ribosomal protein L14e	7295067/1.5e-39/[J] KOG3421 60S ribosomal protein L14	PTHR11127/1.1E-66/--	cellular_component:GO:0005622//intracellular;
Unigene12588_All	gi|645017341|ref|XP_008205547.1|/1.7e-81/PREDICTED: translationally-controlled tumor protein homolog isoform X1 [Nasonia vitripennis]	NA	sp|Q75VN3|TCTP_BOMMO/1.9e-80/Translationally-controlled tumor protein homolog OS=Bombyx mori GN=Tctp PE=2 SV=1	tsp:Tsp_05901/5.1e-25/translationally-controlled tumor protein-like protein; K20301 trafficking protein particle complex subunit 2	7299413/1.1e-74/[DZ] KOG1727 Microtubule-binding protein (translationally controlled tumor protein)	PS01002/-/Translationally controlled tumor protein signature 1.	NA
CL6327.Contig3_All	gi|642936150|ref|XP_975125.2|/6.7e-113/PREDICTED: zinc transporter ZIP13 homolog [Tribolium castaneum]	NA	sp|Q9VAF0|S39AD_DROME/1.1e-86/Zinc transporter ZIP13 homolog OS=Drosophila melanogaster GN=Zip99C PE=2 SV=1	tca:664008/8.0e-114/zinc transporter ZIP13 homolog; K14719 solute carrier family 39 (zinc transporter), member 13	7301851/7.9e-87/[P] KOG2694 Putative zinc transporter	PF02535/5.5E-51/ZIP Zinc transporter	biological_process:GO:0060586//multicellular organismal iron ion homeostasis;GO:0006826//iron ion transport;GO:0019233//sensory perception of pain;cellular_component:GO:0016323//basolateral plasma membrane;GO:0005783//endoplasmic reticulum;GO:0005794//Golgi apparatus;molecular_function:GO:0005381//iron ion transmembrane transporter activity;
CL3024.Contig2_All	gi|70909679|emb|CAJ17262.1|/7.9e-96/ribosomal protein L11e [Curculio glandium]	gi|70909676|emb|AM049025.1|/0.0/Agriotes lineatus mRNA for ribosomal protein L11e (rpL11e gene)	sp|P46222|RL11_DROME/2.9e-90/60S ribosomal protein L11 OS=Drosophila melanogaster GN=RpL11 PE=1 SV=2	tca:660435/2.8e-96/60S ribosomal protein L11; K02868 large subunit ribosomal protein L11e	7302476/2.1e-90/[J] KOG0397 60S ribosomal protein L11	PTHR11994/9.2E-126/--	biological_process:GO:0006412//translation;cellular_component:GO:0005840//ribosome;molecular_function:GO:0003735//structural constituent of ribosome;
Unigene511_All	gi|91093256|ref|XP_970626.1|/9.0e-54/PREDICTED: 60S ribosomal protein L30 [Tribolium castaneum] >gi|270016808|gb|EFA13254.1| hypothetical protein TcasGA2_TC001524 [Tribolium castaneum]	gi|929369123|ref|XM_014238916.1|/0.0/PREDICTED: Bactrocera oleae 60S ribosomal protein L30 (LOC106620418), mRNA	sp|P58375|RL30_SPOFR/5.5e-51/60S ribosomal protein L30 OS=Spodoptera frugiperda GN=RpL30 PE=3 SV=1	tca:659206/1.1e-54/60S ribosomal protein L30; K02908 large subunit ribosomal protein L30e	7298519/3.2e-48/[J] KOG2988 60S ribosomal protein L30	PTHR11449/2.7E-91/--	biological_process:GO:0006412//translation;cellular_component:GO:0005840//ribosome;molecular_function:GO:0003735//structural constituent of ribosome;
Unigene16257_All	gi|91085349|ref|XP_970797.1|/7.1e-94/PREDICTED: peroxiredoxin 1 [Tribolium castaneum] >gi|270009216|gb|EFA05664.1| hypothetical protein TcasGA2_TC014929 [Tribolium castaneum]	NA	sp|Q9V3P0|PRDX1_DROME/2.4e-81/Peroxiredoxin 1 OS=Drosophila melanogaster GN=Jafrac1 PE=1 SV=1	tca:659393/8.6e-95/peroxiredoxin 1; K13279 peroxiredoxin 1 [EC:1.11.1.15]	7292861/1.8e-81/[O] KOG0852 Alkyl hydroperoxide reductase, thiol specific antioxidant and related enzymes	PTHR10681/1.1E-133/--	biological_process:GO:0098869//cellular oxidant detoxification;GO:0055114//oxidation-reduction process;molecular_function:GO:0051920//peroxiredoxin activity;
Unigene18016_All	gi|70909551|emb|CAJ17197.1|/8.2e-122/ribosomal protein S3e [Scarabaeus laticollis]	gi|676427323|ref|XM_009046662.1|/0.0/Lottia gigantea hypothetical protein mRNA	sp|P02350|RS31_XENLA/1.3e-116/40S ribosomal protein S3-A OS=Xenopus laevis GN=rps3-a PE=2 SV=2	tca:659167/3.1e-116/RpS3; ribosomal protein S3; K02985 small subunit ribosomal protein S3e	Hs15718687/4.2e-115/[J] KOG3181 40S ribosomal protein S3	PS00548/-/Ribosomal protein S3 signature.	NA
Unigene10925_All	gi|972204587|ref|XP_015184491.1|/3.6e-103/PREDICTED: 40S ribosomal protein S5 isoform X1 [Polistes dominula]	gi|402294830|gb|JQ958500.1|/0.0/Rhobonda gaurisana ribosomal protein S5 (RpS5) gene, partial cds	sp|Q5E988|RS5_BOVIN/1.5e-101/40S ribosomal protein S5 OS=Bos taurus GN=RPS5 PE=2 SV=3	aec:105144864/1.4e-102/40S ribosomal protein S5; K02989 small subunit ribosomal protein S5e	Hs13904870/1.1e-101/[J] KOG3291 Ribosomal protein S7	PTHR11205/7.8E-158/--	NA
Unigene18044_All	gi|91084205|ref|XP_967987.1|/1.2e-35/PREDICTED: thioredoxin-2 [Tribolium castaneum] >gi|270008782|gb|EFA05230.1| hypothetical protein TcasGA2_TC015376 [Tribolium castaneum]	gi|308193267|emb|FR681573.1|/0.0/Plodia interpunctella mRNA for thioredoxin (trx1 gene)	sp|Q6XHI1|THIO2_DROYA/4.1e-28/Thioredoxin-2 OS=Drosophila yakuba GN=Trx-2 PE=3 SV=1	tca:656356/1.4e-36/thioredoxin-2; K03671 thioredoxin 1	7297539/5.1e-28/[O] KOG0907 Thioredoxin	PS51352/14.587/Thioredoxin domain profile.	biological_process:GO:0006662//glycerol ether metabolic process;GO:0055114//oxidation-reduction process;GO:0045454//cell redox homeostasis;cellular_component:GO:0005623//cell;molecular_function:GO:0015035//protein disulfide oxidoreductase activity;
CL5738.Contig5_All	gi|585664085|ref|XP_006887303.1|/3.3e-06/PREDICTED: uncharacterized protein LOC102865261 [Elephantulus edwardii]	NA	NA	NA	NA	NA	NA
Unigene21507_All	gi|642923913|ref|XP_008193925.1|/3.0e-12/PREDICTED: uncharacterized protein LOC103313167 [Tribolium castaneum] >gi|270006892|gb|EFA03340.1| hypothetical protein TcasGA2_TC013317 [Tribolium castaneum]	NA	NA	NA	NA	NA	cellular_component:GO:0016021//integral component of membrane;
CL177.Contig1_All	gi|662213808|ref|XP_008480707.1|/5.7e-16/PREDICTED: cold and drought-regulated protein CORA-like [Diaphorina citri]	NA	sp|Q27294|CAZ_DROME/7.9e-10/RNA-binding protein cabeza OS=Drosophila melanogaster GN=caz PE=2 SV=2	tru:101061920/3.1e-09/dhx9; DExH-box helicase 9; K13184 ATP-dependent RNA helicase A [EC:3.6.4.13]	At2g05510/9.4e-16/[WV] LSE1342 A Glycine-rich extracellular protein involved in pathogenesis-related process, and related proteins	NA	NA
Unigene21580_All	gi|91091798|ref|XP_970498.1|/6.3e-78/PREDICTED: 40S ribosomal protein S14 [Tribolium castaneum] >gi|642937302|ref|XP_008198777.1| PREDICTED: 40S ribosomal protein S14 [Tribolium castaneum] >gi|270000834|gb|EEZ97281.1| hypothetical protein TcasGA2_TC011085 [Tribolium castaneum]	gi|264667380|gb|GU120426.1|/0.0/Chrysomela tremulae ribosomal protein S14 (RpS14) mRNA, complete cds	sp|Q6XI08|RS14A_DROYA/6.9e-77/40S ribosomal protein S14a OS=Drosophila yakuba GN=RpS14a PE=2 SV=1	tca:659071/7.6e-79/40S ribosomal protein S14; K02955 small subunit ribosomal protein S14e	7290855/5.1e-77/[J] KOG0407 40S ribosomal protein S14	PTHR11759/1.1E-109/--	biological_process:GO:0006412//translation;cellular_component:GO:0005840//ribosome;molecular_function:GO:0003735//structural constituent of ribosome;
CL4774.Contig2_All	gi|194854366|ref|XP_001968344.1|/4.9e-06/uncharacterized protein Dere_GG24821 [Drosophila erecta] >gi|190660211|gb|EDV57403.1| uncharacterized protein Dere_GG24821 [Drosophila erecta]	NA	sp|Q9VQ66|NPLP4_DROME/3.3e-07/Neuropeptide-like 4 OS=Drosophila melanogaster GN=Nplp4 PE=1 SV=1	NA	NA	NA	NA
Unigene10860_All	gi|571569016|ref|XP_625104.2|/2.0e-79/PREDICTED: 40S ribosomal protein S18 [Apis mellifera]	gi|1000748875|ref|XM_015741731.1|/0.0/PREDICTED: Cephus cinctus 40S ribosomal protein S18 (LOC107268698), mRNA	sp|Q962R1|RS18_SPOFR/4.5e-79/40S ribosomal protein S18 OS=Spodoptera frugiperda GN=RpS18 PE=2 SV=1	ame:552726/2.5e-80/RpS18; 40S ribosomal protein S18; K02964 small subunit ribosomal protein S18e	7302403/8.0e-73/[J] KOG3311 Ribosomal protein S18	PS50159/34.034/Ribosomal protein S13 family profile.	NA
Unigene14579_All	gi|70909771|emb|CAJ17311.1|/2.3e-89/ribosomal protein L23Ae [Cicindela campestris]	NA	sp|P62750|RL23A_HUMAN/6.2e-50/60S ribosomal protein L23a OS=Homo sapiens GN=RPL23A PE=1 SV=1	bmor:692700/8.8e-84/RpL23A; ribosomal protein L23A; K02893 large subunit ribosomal protein L23Ae	7292133/4.0e-70/[J] KOG1751 60s ribosomal protein L23	PS00050/-/Ribosomal protein L23 signature.	NA
Unigene17992_All	gi|264667371|gb|ACY71271.1|/9.1e-71/ribosomal protein S19 [Chrysomela tremula]	NA	sp|P39018|RS19A_DROME/2.1e-51/40S ribosomal protein S19a OS=Drosophila melanogaster GN=RpS19a PE=1 SV=3	ame:726270/7.3e-68/RpS19a; 40S ribosomal protein S19; K02966 small subunit ribosomal protein S19e	7293252/1.5e-51/[J] KOG3411 40S ribosomal protein S19	PD003854/3.0E-56/RIBOSOMAL 40S RIBONUCLEOPROTEIN S19 S19E 30S MULTIGENE FAMILY S19 SSU	biological_process:GO:0006412//translation;cellular_component:GO:0005840//ribosome;molecular_function:GO:0003735//structural constituent of ribosome;
Unigene17947_All	gi|70909793|emb|CAJ17322.1|/9.8e-71/ribosomal protein L26e [Curculio glandium]	gi|665811777|ref|XM_008556149.1|/0.0/PREDICTED: Microplitis demolitor 60S ribosomal protein L26 (LOC103576105), mRNA	sp|Q95WA0|RL26_LITLI/2.7e-60/60S ribosomal protein L26 OS=Littorina littorea GN=RPL26 PE=2 SV=1	tca:660748/8.5e-70/60S ribosomal protein L26; K02898 large subunit ribosomal protein L26e	7293850/6.0e-65/[J] KOG3401 60S ribosomal protein L26	PF16906/6.8E-41/Ribosomal proteins L26 eukaryotic, L24P archaeal	NA
CL9061.Contig2_All	gi|69608642|emb|CAJ01892.1|/1.6e-53/ubiquitin/ribosomal protein S30e fusion protein [Hister sp. APV-2005]	gi|69608641|emb|AM040027.1|/0.0/Hister sp. APV-2005 mRNA for ubiquitin/ribosomal protein S30e fusion protein (ubq/rpS30e gene)	sp|P62866|RS30_BOVIN/1.3e-23/40S ribosomal protein S30 OS=Bos taurus GN=FAU PE=3 SV=1	tca:660521/4.0e-52/uncharacterized LOC660521; K02983 small subunit ribosomal protein S30e	7300667_2/3.6e-26/[JO] KOG0009 Ubiquitin-like/40S ribosomal S30 protein fusion	PF04758/1.7E-30/Ribosomal protein S30	biological_process:GO:0006412//translation;cellular_component:GO:0005840//ribosome;molecular_function:GO:0003735//structural constituent of ribosome;
CL78.Contig3_All	gi|939690924|ref|XP_014289462.1|/0.0e+00/PREDICTED: polyubiquitin-C [Halyomorpha halys] >gi|939690926|ref|XP_014289463.1| PREDICTED: polyubiquitin-C [Halyomorpha halys] >gi|939690928|ref|XP_014289464.1| PREDICTED: polyubiquitin-C [Halyomorpha halys] >gi|939690930|ref|XP_014289465.1| PREDICTED: polyubiquitin-C [Halyomorpha halys]	gi|939690929|ref|XM_014433979.1|/0.0/PREDICTED: Halyomorpha halys polyubiquitin-C (LOC106689152), transcript variant X4, mRNA	sp|P0CG71|UBIQ1_CAEEL/0.0e+00/Polyubiquitin-A OS=Caenorhabditis elegans GN=ubq-1 PE=3 SV=1	spu:105436409/0.0e+00/polyubiquitin-C; K08770 ubiquitin C	CE01921/0.0e+00/[OR] KOG0001 Ubiquitin and ubiquitin-like proteins	PS00299/-/Ubiquitin domain signature.	NA
Unigene12708_All	gi|91080623|ref|XP_974273.1|/5.0e-94/PREDICTED: glutathione S-transferase 1, isoform D-like [Tribolium castaneum]	NA	sp|Q93113|GST1D_ANOGA/9.3e-77/Glutathione S-transferase 1, isoform D OS=Anopheles gambiae GN=GstD1 PE=1 SV=1	tca:663147/7.0e-96/GstD2; glutathione S-transferase 1, isoform D-like; K00799 glutathione S-transferase [EC:2.5.1.18]	7299601/8.5e-75/[O] KOG0867 Glutathione S-transferase	PF00043/1.4E-7/Glutathione S-transferase, C-terminal domain	NA
CL2939.Contig1_All	gi|91081963|ref|XP_975913.1|/9.9e-93/PREDICTED: nuclease-sensitive element-binding protein 1 isoform X2 [Tribolium castaneum]	gi|759038945|ref|XM_011353727.1|/0.0/PREDICTED: Cerapachys biroi nuclease-sensitive element-binding protein 1 (LOC105287879), transcript variant X2, mRNA	sp|P21573|YBOX1_XENLA/3.2e-51/Nuclease-sensitive element-binding protein 1 OS=Xenopus laevis GN=ybx1 PE=2 SV=1	tca:656063/2.9e-92/Y-box factor homolog; K09276 Y-box-binding protein 1	Hs20070160/6.3e-44/[J] KOG3070 Predicted RNA-binding protein containing PIN domain and invovled in translation or RNA processing	PF00313/4.5E-26/'Cold-shock' DNA-binding domain	NA
Unigene566_All	gi|122102229|sp|Q4GXH7.1|RL17_AGRLI/1.2e-97/RecName: Full=60S ribosomal protein L17 >gi|70909719|emb|CAJ17285.1| ribosomal protein L17e [Agriotes lineatus]	gi|936593357|ref|XM_014354483.1|/0.0/PREDICTED: Copidosoma floridanum 60S ribosomal protein L17 (LOC106640435), transcript variant X2, mRNA	sp|Q4GXH7|RL17_AGRLI/9.5e-100/60S ribosomal protein L17 OS=Agriotes lineatus GN=RpL17 PE=2 SV=1	tca:658795/6.7e-85/60S ribosomal protein L17; K02880 large subunit ribosomal protein L17e	7290748/2.6e-70/[J] KOG3353 60S ribosomal protein L22	PTHR11593/2.1E-120/--	biological_process:GO:0006412//translation;cellular_component:GO:0015934//large ribosomal subunit;molecular_function:GO:0003735//structural constituent of ribosome;
CL5738.Contig3_All	gi|585664085|ref|XP_006887303.1|/1.8e-15/PREDICTED: uncharacterized protein LOC102865261 [Elephantulus edwardii]	NA	sp|C6KSQ6|RAD50_PLAF7/6.1e-08/Probable DNA repair protein RAD50 OS=Plasmodium falciparum (isolate 3D7) GN=PFF0285c PE=3 SV=1	sko:100372686/1.5e-09/DNA-directed RNA polymerase II subunit RPB1-like; K03006 DNA-directed RNA polymerase II subunit RPB1 [EC:2.7.7.6]	NA	NA	NA
CL6872.Contig3_All	gi|307200174|gb|EFN80472.1|/2.0e-140/60S ribosomal protein L8 [Harpegnathos saltator] >gi|307212337|gb|EFN88141.1| 60S ribosomal protein L8 [Harpegnathos saltator]	gi|381414110|gb|JN833715.1|/0.0/Merizodus soledadinus ribosomal protein L8 mRNA, partial cds	sp|Q95V39|RL8_SPOFR/2.5e-135/60S ribosomal protein L8 OS=Spodoptera frugiperda GN=RpL8 PE=2 SV=1	hst:105192147/2.4e-141/60S ribosomal protein L8; K02938 large subunit ribosomal protein L8e	7292250/4.1e-130/[J] KOG2309 60s ribosomal protein L2/L8	PF00181/1.2E-19/Ribosomal Proteins L2, RNA binding domain	biological_process:GO:0006412//translation;cellular_component:GO:0005840//ribosome;molecular_function:GO:0003735//structural constituent of ribosome;
CL559.Contig3_All	gi|113206046|ref|NP_001038091.1|/1.1e-150/imaginal disc growth factor 4 precursor [Tribolium castaneum] >gi|109895320|gb|ABG47452.1| imaginal disc growth factor 4 [Tribolium castaneum]	NA	sp|Q2PQM7|IDGF4_GLOMM/1.1e-126/Chitinase-like protein Idgf4 OS=Glossina morsitans morsitans GN=Idgf4 PE=2 SV=1	dme:Dmel_CG18140/3.6e-48/Cht10; Chitinase 10; K01183 chitinase [EC:3.2.1.14]	7291098/1.1e-118/[G] KOG2806 Chitinase	PTHR11177/1.0E-136/--	biological_process:GO:0071704//organic substance metabolic process;molecular_function:GO:0004553//hydrolase activity, hydrolyzing O-glycosyl compounds;
CL4533.Contig2_All	gi|642936104|ref|XP_008198303.1|/7.0e-80/PREDICTED: myosin regulatory light chain 2 [Tribolium castaneum]	gi|332375329|gb|BT127844.1|/0.0/Dendroctonus ponderosae clone DPO081_J05 unknown mRNA	sp|Q1HPS0|MLR_BOMMO/7.0e-64/Myosin regulatory light chain 2 OS=Bombyx mori PE=1 SV=1	ola:100271916/3.3e-37/myl7, mcmlc2; myosin light chain 7; K12754 myosin regulatory light chain 7	7301908/1.5e-58/[Z] KOG0031 Myosin regulatory light chain, EF-Hand protein superfamily	PF13833/6.8E-7/EF-hand domain pair	NA
Unigene19766_All	gi|646710149|gb|KDR15750.1|/5.0e-27/Nuclear protein 1 [Zootermopsis nevadensis]	NA	NA	der:Dere_GG10281/2.5e-26/GG10281 gene product from transcript GG10281-RB; K15626 nuclear protein, 1	7297905/1.7e-27/[K] KOG4319 DNA-binding nuclear protein p8	PTHR17149:SF4/5.4E-35/--	biological_process:GO:0006979//response to oxidative stress;
CL4774.Contig1_All	gi|194854366|ref|XP_001968344.1|/4.6e-06/uncharacterized protein Dere_GG24821 [Drosophila erecta] >gi|190660211|gb|EDV57403.1| uncharacterized protein Dere_GG24821 [Drosophila erecta]	NA	sp|Q9VQ66|NPLP4_DROME/3.2e-07/Neuropeptide-like 4 OS=Drosophila melanogaster GN=Nplp4 PE=1 SV=1	NA	NA	NA	NA
CL3463.Contig2_All	gi|270002734|gb|EEZ99181.1|/4.1e-143/serine protease H2 [Tribolium castaneum]	gi|939279776|ref|XM_014404995.1|/0.0/PREDICTED: Cimex lectularius tryptase-2-like (LOC106673061), transcript variant X2, mRNA	sp|Q05319|STUB_DROME/7.8e-38/Serine proteinase stubble OS=Drosophila melanogaster GN=Sb PE=2 SV=2	dwi:Dwil_GK18003/2.8e-35/GK18003 gene product from transcript GK18003-RA; K09614 corin [EC:3.4.21.-]	7297652/8.2e-101/[E] KOG3627 Trypsin	PR00722/1.7E-9/Chymotrypsin serine protease family (S1) signature	NA
CL4141.Contig4_All	gi|952520766|gb|KRT81073.1|/2.9e-157/BTB domain-containing protein [Oryctes borbonicus]	gi|462304240|gb|APGK01049562.1|/0.0/Dendroctonus ponderosae Seq01049572, whole genome shotgun sequence	sp|Q9V5M3|LOLA6_DROME/6.6e-61/Longitudinals lacking protein, isoforms N/O/W/X/Y OS=Drosophila melanogaster GN=lola PE=1 SV=3	dpo:Dpse_GA14992/4.7e-38/Dpse_ttk; tramtrack; K09237 tramtrack	Hs20539546/8.8e-10/[TR] KOG4441 Proteins containing BTB/POZ and Kelch domains, involved in regulatory/signal transduction processes	SM00225/6.1E-23/Broad-Complex, Tramtrack and Bric a brac	NA
CL391.Contig2_All	NA	NA	NA	NA	NA	PF01395/6.9E-12/PBP/GOBP family	NA
CL977.Contig2_All	gi|284928521|gb|ADC29969.1|/3.4e-10/MDL1, partial [Anopheles melas]	NA	NA	aga:AgaP_AGAP012352/4.0e-11/AGAP012352-PA; K13443 Niemann-Pick C2 protein	NA	PF02221/1.0E-9/ML domain	NA
Unigene12634_All	gi|110767298|ref|XP_001120360.1|/1.9e-75/PREDICTED: 60S ribosomal protein L21 [Apis mellifera] >gi|380023416|ref|XP_003695519.1| PREDICTED: 60S ribosomal protein L21 [Apis florea] >gi|572300118|ref|XP_006616168.1| PREDICTED: 60S ribosomal protein L21-like [Apis dorsata]	gi|752878113|ref|XM_011258223.1|/0.0/PREDICTED: Camponotus floridanus 60S ribosomal protein L21 (LOC105251411), transcript variant X2, mRNA	sp|P46778|RL21_HUMAN/4.6e-58/60S ribosomal protein L21 OS=Homo sapiens GN=RPL21 PE=1 SV=2	ame:726056/2.3e-76/RpL21; 60S ribosomal protein L21; K02889 large subunit ribosomal protein L21e	7302162/1.6e-68/[J] KOG1732 60S ribosomal protein L21	PTHR20981/4.9E-114/--	biological_process:GO:0006412//translation;cellular_component:GO:0005840//ribosome;molecular_function:GO:0003735//structural constituent of ribosome;
CL3024.Contig1_All	gi|70909677|emb|CAJ17261.1|/2.0e-95/ribosomal protein L11e [Agriotes lineatus]	gi|70909676|emb|AM049025.1|/0.0/Agriotes lineatus mRNA for ribosomal protein L11e (rpL11e gene)	sp|P46222|RL11_DROME/3.3e-90/60S ribosomal protein L11 OS=Drosophila melanogaster GN=RpL11 PE=1 SV=2	tca:660435/9.1e-96/60S ribosomal protein L11; K02868 large subunit ribosomal protein L11e	7302476/2.4e-90/[J] KOG0397 60S ribosomal protein L11	PF00281/1.8E-20/Ribosomal protein L5	biological_process:GO:0006412//translation;cellular_component:GO:0005840//ribosome;molecular_function:GO:0003735//structural constituent of ribosome;
Unigene782_All	gi|270011844|gb|EFA08292.1|/8.6e-127/hypothetical protein TcasGA2_TC005927 [Tribolium castaneum]	NA	sp|P09957|YELL_DROME/1.0e-10/Protein yellow OS=Drosophila melanogaster GN=y PE=1 SV=1	NA	NA	PTHR10009/2.6E-133/--	NA
Unigene14516_All	gi|69608525|emb|CAJ01872.1|/1.1e-42/ribosomal protein S27e [Agriotes lineatus]	NA	sp|Q2KHT7|RS27_BOVIN/4.3e-36/40S ribosomal protein S27 OS=Bos taurus GN=RPS27 PE=3 SV=3	tca:661640/1.0e-40/40S ribosomal protein S27-like; K02978 small subunit ribosomal protein S27e	Hs4506711/3.2e-36/[J] KOG1779 40s ribosomal protein S27	PF01667/1.0E-25/Ribosomal protein S27	NA
CL9848.Contig2_All	gi|752876259|ref|XP_011255518.1|/3.1e-54/PREDICTED: 60S ribosomal protein L44 [Camponotus floridanus]	gi|70909938|emb|AM049156.1|/0.0/Hister sp. APV-2005 mRNA for ribosomal protein L44e (rpL44e gene)	sp|Q9NB33|RL44_OCHTR/8.8e-54/60S ribosomal protein L44 OS=Ochlerotatus triseriatus GN=RpL44 PE=3 SV=3	cfo:105250875/3.7e-55/60S ribosomal protein L44; K02929 large subunit ribosomal protein L44e	7297335/1.0e-54/[J] KOG3464 60S ribosomal protein L44	PD002841/3.0E-23/RIBOSOMAL RIBONUCLEOPROTEIN 60S L44 L44E L41 RESISTANCE 50S ANTIBIOTIC CYCLOHEXIMIDE	biological_process:GO:0006412//translation;cellular_component:GO:0005840//ribosome;molecular_function:GO:0003735//structural constituent of ribosome;
Unigene8941_All	gi|952530752|gb|KRT83837.1|/9.2e-98/ribosomal protein [Oryctes borbonicus]	NA	sp|Q6QMZ4|RL6_CHILA/2.0e-60/60S ribosomal protein L6 OS=Chinchilla lanigera GN=RPL6 PE=2 SV=3	aec:105144663/7.4e-95/60S ribosomal protein L6; K02934 large subunit ribosomal protein L6e	7302066/7.6e-65/[J] KOG1694 60s ribosomal protein L6	PTHR10715:SF0/9.5E-114/--	NA
Unigene12701_All	gi|936577839|ref|XP_014203708.1|/5.7e-87/PREDICTED: 60S ribosomal protein L18 [Copidosoma floridanum]	gi|83595302|gb|DQ307203.1|/0.0/Glossina morsitans morsitans clone TC861 ribosomal protein L18 (RpL18) mRNA, complete cds	sp|Q4GXG7|RL18_TIMBA/8.2e-86/60S ribosomal protein L18 OS=Timarcha balearica GN=RpL18 PE=2 SV=1	tca:656416/4.4e-87/60S ribosomal protein L18; K02883 large subunit ribosomal protein L18e	7295274/1.9e-79/[J] KOG1714 60s ribosomal protein L18	PTHR10934/6.7E-133/--	biological_process:GO:0006412//translation;cellular_component:GO:0005840//ribosome;molecular_function:GO:0003735//structural constituent of ribosome;
Unigene19831_All	gi|769843692|ref|XP_011633071.1|/9.1e-86/PREDICTED: 60S ribosomal protein L18a [Pogonomyrmex barbatus]	gi|1000753850|ref|XM_015744348.1|/0.0/PREDICTED: Cephus cinctus 60S ribosomal protein L18a (LOC107269919), mRNA	sp|Q8WQI7|RL18A_SPOFR/2.0e-80/60S ribosomal protein L18a OS=Spodoptera frugiperda GN=RpL18A PE=2 SV=1	ame:409832/9.3e-86/RpL18A; 60S ribosomal protein L18a; K02882 large subunit ribosomal protein L18Ae	7302760/4.4e-77/[J] KOG0829 60S ribosomal protein L18A	PF01775/1.8E-57/Ribosomal L18ae/LX protein domain	biological_process:GO:0006412//translation;cellular_component:GO:0005840//ribosome;molecular_function:GO:0003735//structural constituent of ribosome;
CL3733.Contig8_All	gi|91090714|ref|XP_975034.1|/5.1e-37/PREDICTED: 27 kDa hemolymph protein [Tribolium castaneum] >gi|270013294|gb|EFA09742.1| hypothetical protein TcasGA2_TC011877 [Tribolium castaneum]	NA	sp|P83632|P27K_GALME/6.0e-30/27 kDa hemolymph protein OS=Galleria mellonella PE=1 SV=1	NA	NA	PF07165/2.1E-49/Protein of unknown function (DUF1397)	NA
Unigene14505_All	gi|70909511|emb|CAJ17179.1|/1.2e-76/ribosomal protein S10e [Agriotes lineatus]	gi|571554378|ref|XM_393059.5|/0.0/PREDICTED: Apis mellifera 40S ribosomal protein S10-like (LOC409552), transcript variant 1, mRNA	sp|Q962R9|RS10_SPOFR/4.8e-65/40S ribosomal protein S10 OS=Spodoptera frugiperda GN=RpS10 PE=2 SV=1	tca:662284/2.5e-69/40S ribosomal protein S10; K02947 small subunit ribosomal protein S10e	7293606/1.3e-59/[J] KOG3344 40s ribosomal protein s10	PF03501/1.7E-47/Plectin/S10 domain	cellular_component:GO:0005840//ribosome;
CL3993.Contig2_All	gi|340721129|ref|XP_003398978.1|/1.2e-65/PREDICTED: 60S ribosomal protein L32 [Bombus terrestris] >gi|350399427|ref|XP_003485519.1| PREDICTED: 60S ribosomal protein L32 [Bombus impatiens]	gi|70909850|emb|AM049112.1|/0.0/Georissus sp. APV-2005 mRNA for ribosomal protein L32e (rpL32e gene)	sp|Q8WRF3|RL32_APIME/1.3e-64/60S ribosomal protein L32 OS=Apis mellifera GN=RpL32 PE=2 SV=1	bter:100642733/1.4e-66/60S ribosomal protein L32; K02912 large subunit ribosomal protein L32e	7301893/1.9e-60/[J] KOG0878 60S ribosomal protein L32	PS00580/-/Ribosomal protein L32e signature.	biological_process:GO:0006412//translation;cellular_component:GO:0005840//ribosome;molecular_function:GO:0003735//structural constituent of ribosome;
Unigene12642_All	gi|70909777|emb|CAJ17314.1|/5.9e-76/ribosomal protein L24e [Agriotes lineatus]	gi|939660313|ref|XM_014422601.1|/0.0/PREDICTED: Halyomorpha halys 60S ribosomal protein L24 (LOC106681984), mRNA	sp|Q962T5|RL24_SPOFR/3.0e-72/60S ribosomal protein L24 OS=Spodoptera frugiperda GN=RpL24 PE=2 SV=1	hst:105183284/4.5e-71/60S ribosomal protein L24; K02896 large subunit ribosomal protein L24e	7298059/2.7e-65/[J] KOG1722 60s ribosomal protein L24	PF01246/6.4E-32/Ribosomal protein L24e	NA
CL78.Contig7_All	gi|755778303|ref|XP_011285999.1|/6.7e-229/PREDICTED: LOW QUALITY PROTEIN: polyubiquitin-C [Felis catus]	gi|62083358|gb|AY961502.1|/0.0/Lysiphlebus testaceipes polyubiquitin (ubq) mRNA, complete cds	sp|P0CG68|UBC_PIG/5.5e-231/Polyubiquitin-C OS=Sus scrofa GN=UBC PE=2 SV=1	ssc:396966/8.1e-230/UBC; ubiquitin C; K08770 ubiquitin C	Hs16163829/2.0e-230/[OR] KOG0001 Ubiquitin and ubiquitin-like proteins	PS50053/31.018/Ubiquitin domain profile.	cellular_component:GO:0005737//cytoplasm;
CL4316.Contig2_All	gi|91088833|ref|XP_970537.1|/1.2e-50/PREDICTED: 60S ribosomal protein L34 [Tribolium castaneum] >gi|642932348|ref|XP_008197075.1| PREDICTED: 60S ribosomal protein L34 [Tribolium castaneum] >gi|270011606|gb|EFA08054.1| hypothetical protein TcasGA2_TC005648 [Tribolium castaneum]	NA	sp|P45842|RL34_AEDAL/1.9e-40/60S ribosomal protein L34 OS=Aedes albopictus GN=RpL34 PE=2 SV=2	tca:659112/1.4e-51/60S ribosomal protein L34; K02915 large subunit ribosomal protein L34e	7299171/1.8e-40/[J] KOG1790 60s ribosomal protein L34	PTHR10759/4.8E-62/--	biological_process:GO:0006412//translation;cellular_component:GO:0005840//ribosome;molecular_function:GO:0003735//structural constituent of ribosome;
Unigene15225_All	gi|269995917|ref|NP_001161781.1|/1.6e-125/yellow-g precursor [Tribolium castaneum]	NA	sp|O18330|MRJP1_APIME/2.4e-15/Major royal jelly protein 1 OS=Apis mellifera GN=MRJP1 PE=1 SV=1	NA	NA	PTHR10009:SF6/7.4E-118/--	NA
Unigene17776_All	gi|350399080|ref|XP_003485411.1|/1.4e-27/PREDICTED: 60S ribosomal protein L35a [Bombus impatiens]	NA	sp|Q5R8K6|RL35A_PONAB/3.2e-16/60S ribosomal protein L35a OS=Pongo abelii GN=RPL35A PE=3 SV=1	bim:100743170/1.6e-28/60S ribosomal protein L35a; K02917 large subunit ribosomal protein L35Ae	7296748/5.0e-27/[J] KOG0887 60S ribosomal protein L35A/L37	PF01247/2.4E-20/Ribosomal protein L35Ae	biological_process:GO:0006412//translation;cellular_component:GO:0005840//ribosome;molecular_function:GO:0003735//structural constituent of ribosome;
Unigene16098_All	gi|189236533|ref|XP_975493.2|/4.5e-118/PREDICTED: triosephosphate isomerase [Tribolium castaneum] >gi|270005300|gb|EFA01748.1| hypothetical protein TcasGA2_TC007346 [Tribolium castaneum]	gi|563354893|gb|KF647619.1|/0.0/Mayetiola destructor triose-phosphate isomerase (tpi) mRNA, complete cds	sp|P30741|TPIS_CULTA/1.2e-107/Triosephosphate isomerase OS=Culex tarsalis GN=Tpi PE=1 SV=2	tca:664393/5.4e-119/triosephosphate isomerase; K01803 triosephosphate isomerase (TIM) [EC:5.3.1.1]	7301903/3.8e-98/[G] KOG1643 Triosephosphate isomerase	PTHR21139/2.1E-159/--	biological_process:GO:0006098//pentose-phosphate shunt;GO:0006094//gluconeogenesis;GO:0006096//glycolytic process;molecular_function:GO:0004807//triose-phosphate isomerase activity;
Unigene21514_All	gi|749754784|ref|XP_011139843.1|/1.6e-21/PREDICTED: uncharacterized protein LOC105183438 [Harpegnathos saltator]	NA	sp|Q6F482|RL39_PLUXY/1.7e-23/60S ribosomal protein L39 OS=Plutella xylostella GN=RpL39 PE=3 SV=1	hst:105183438/1.9e-22/uncharacterized LOC105183438; K02924 large subunit ribosomal protein L39e	7291732/9.8e-21/[J] KOG0002 60s ribosomal protein L39	NA	biological_process:GO:0006412//translation;cellular_component:GO:0005840//ribosome;molecular_function:GO:0003735//structural constituent of ribosome;
CL2439.Contig2_All	gi|998513809|ref|XP_015517552.1|/1.4e-135/PREDICTED: nucleosome assembly protein 1-like 1 isoform X1 [Neodiprion lecontei]	gi|762105939|ref|XM_011437245.1|/0.0/PREDICTED: Crassostrea gigas nucleosome assembly protein 1-like 1 (LOC105333989), transcript variant X3, mRNA	sp|Q28EB4|NP1L1_XENTR/9.9e-121/Nucleosome assembly protein 1-like 1 OS=Xenopus tropicalis GN=nap1l1 PE=2 SV=1	tca:103312656/1.4e-133/nucleosome assembly protein 1-like 1; K11279 nucleosome assembly protein 1-like 1	Hs4758756/4.0e-119/[BD] KOG1507 Nucleosome assembly protein NAP-1	PTHR11875:SF69/1.7E-147/--	NA
CL8605.Contig2_All	gi|70909559|emb|CAJ17201.1|/4.5e-76/ribosomal protein S15e [Micromalthus debilis]	gi|766925459|ref|XM_011496324.1|/0.0/PREDICTED: Ceratosolen solmsi marchali 40S ribosomal protein S15 (LOC105359676), mRNA	sp|P62845|RS15_RAT/6.8e-64/40S ribosomal protein S15 OS=Rattus norvegicus GN=Rps15 PE=1 SV=2	tca:661916/2.3e-75/40S ribosomal protein S15; K02958 small subunit ribosomal protein S15e	7302912/5.3e-74/[J] KOG0898 40S ribosomal protein S15	PS00323/-/Ribosomal protein S19 signature.	biological_process:GO:0006412//translation;cellular_component:GO:0015935//small ribosomal subunit;molecular_function:GO:0003723//RNA binding;GO:0003735//structural constituent of ribosome;
Unigene12647_All	gi|952538866|gb|KRT84916.1|/2.0e-22/hypothetical protein AMK59_2433 [Oryctes borbonicus]	NA	sp|P02486|CRYAA_CHOHO/1.9e-12/Alpha-crystallin A chain OS=Choloepus hoffmanni GN=CRYAA PE=1 SV=1	nvi:100114572/1.4e-18/protein lethal(2)essential for life; K09542 crystallin, alpha B	7294957/4.1e-12/[O] KOG3591 Alpha crystallins	PTHR11527/5.4E-25/--	NA
Unigene16283_All	gi|283046836|ref|NP_001164361.1|/4.2e-264/ATP synthase subunit beta, mitochondrial [Tribolium castaneum]	gi|815926510|ref|XM_003493932.2|/0.0/PREDICTED: Bombus impatiens ATP synthase subunit beta, mitochondrial (LOC100743808), mRNA	sp|Q05825|ATPB_DROME/1.2e-250/ATP synthase subunit beta, mitochondrial OS=Drosophila melanogaster GN=ATPsyn-beta PE=2 SV=3	tca:661213/5.0e-265/ATPsyn-beta, GLEAN_15322; ATP synthase-beta; K02133 F-type H+-transporting ATPase subunit beta [EC:3.6.3.14]	7304361/8.7e-251/[C] KOG1350 F0F1-type ATP synthase, beta subunit	PF00006/5.0E-64/ATP synthase alpha/beta family, nucleotide-binding domain	biological_process:GO:0015986//ATP synthesis coupled proton transport;GO:0015991//ATP hydrolysis coupled proton transport;cellular_component:GO:0045261//proton-transporting ATP synthase complex, catalytic core F(1);molecular_function:GO:0005524//ATP binding;GO:0046933//proton-transporting ATP synthase activity, rotational mechanism;
Unigene19840_All	gi|70909693|emb|CAJ17269.1|/7.5e-93/ribosomal protein L13e [Agriotes lineatus]	NA	sp|Q962U1|RL13_SPOFR/1.3e-81/60S ribosomal protein L13 OS=Spodoptera frugiperda GN=RpL13 PE=2 SV=1	tca:656265/1.4e-91/60S ribosomal protein L13; K02873 large subunit ribosomal protein L13e	7297588/7.0e-80/[J] KOG3295 60S Ribosomal protein L13	PTHR11722/1.9E-121/--	NA
CL4312.Contig2_All	gi|73921486|gb|AAZ94273.1|/9.5e-241/cytochrome P450 [Leptinotarsa decemlineata]	gi|766938797|ref|XM_011503620.1|/0.0/PREDICTED: Ceratosolen solmsi marchali cytochrome P450 4g15 (LOC105365450), transcript variant X3, mRNA	sp|Q9VYY4|C4G15_DROME/6.8e-215/Cytochrome P450 4g15 OS=Drosophila melanogaster GN=Cyp4g15 PE=2 SV=1	tca:662217/1.6e-240/Cyp4g14; cytochrome P450 monooxygenase; K15001 cytochrome P450 family 4 [EC:1.14.-.-]	7292651/5.1e-215/[QI] KOG0157 Cytochrome P450 CYP4/CYP19/CYP26 subfamilies	PTHR24291/0.0/--	biological_process:GO:0055114//oxidation-reduction process;cellular_component:GO:0016021//integral component of membrane;molecular_function:GO:0016705//oxidoreductase activity, acting on paired donors, with incorporation or reduction of molecular oxygen;GO:0020037//heme binding;GO:0005506//iron ion binding;GO:0004497//monooxygenase activity;
Unigene17875_All	gi|607364526|gb|EZA58738.1|/3.3e-56/60S ribosomal protein L31 [Cerapachys biroi]	gi|1000753118|ref|XM_015743968.1|/0.0/PREDICTED: Cephus cinctus 60S ribosomal protein L31 (LOC107269752), mRNA	sp|Q7KF90|RL31_SPOFR/1.5e-56/60S ribosomal protein L31 OS=Spodoptera frugiperda GN=RpL31 PE=2 SV=1	cfo:105253567/7.4e-56/60S ribosomal protein L31; K02910 large subunit ribosomal protein L31e	Hs4506633/4.4e-50/[J] KOG0893 60S ribosomal protein L31	PTHR10956/1.0E-91/--	NA
CL7926.Contig2_All	gi|952512218|gb|KRT78986.1|/3.1e-85/hypothetical protein AMK59_7551 [Oryctes borbonicus]	gi|805818646|ref|XM_003707050.2|/0.0/PREDICTED: Megachile rotundata peptidyl-prolyl cis-trans isomerase-like (LOC100878355), mRNA	sp|P54985|PPIA_BLAGE/5.5e-79/Peptidyl-prolyl cis-trans isomerase OS=Blattella germanica GN=CYPA PE=2 SV=1	tca:655649/1.7e-83/CAD; E-cadherin; K09565 peptidyl-prolyl isomerase F (cyclophilin D) [EC:5.2.1.8]	7293206/3.9e-77/[O] KOG0865 Cyclophilin type peptidyl-prolyl cis-trans isomerase	PR00153/7.4E-39/Cyclophilin peptidyl-prolyl cis-trans isomerase signature	biological_process:GO:0006457//protein folding;GO:0000413//protein peptidyl-prolyl isomerization;molecular_function:GO:0003755//peptidyl-prolyl cis-trans isomerase activity;
Unigene14474_All	gi|112984134|ref|NP_001037247.1|/1.2e-40/ribosomal protein L37 [Bombyx mori] >gi|54609269|gb|AAV34850.1| ribosomal protein L37 [Bombyx mori]	gi|954573853|ref|XM_014755753.1|/0.0/PREDICTED: Polistes canadensis 60S ribosomal protein L37 (LOC106790679), mRNA	sp|Q962S7|RL37_SPOFR/8.2e-42/60S ribosomal protein L37 OS=Spodoptera frugiperda GN=RpL37 PE=3 SV=3	bmor:692709/1.4e-41/RpL37; ribosomal protein L37; K02922 large subunit ribosomal protein L37e	7293042/3.4e-40/[J] KOG3475 60S ribosomal protein L37	PD005132/3.0E-17/RIBOSOMAL RRNA-BINDING METAL-BINDING RNA-BINDING ZINC RIBONUCLEOPROTEIN ZINC-FINGER L37 60S L37E	biological_process:GO:0006412//translation;cellular_component:GO:0005840//ribosome;molecular_function:GO:0046872//metal ion binding;GO:0003735//structural constituent of ribosome;GO:0019843//rRNA binding;
CL4355.Contig3_All	gi|282400152|ref|NP_001164199.1|/0.0e+00/heat shock protein 68a [Tribolium castaneum] >gi|282400154|ref|NP_001164200.1| heat shock protein 68b [Tribolium castaneum] >gi|270011011|gb|EFA07459.1| heat shock protein 68b [Tribolium castaneum] >gi|270011062|gb|EFA07510.1| heat shock protein 68a [Tribolium castaneum]	gi|380854590|gb|JQ219849.1|/0.0/Tenebrio molitor heat shock protein 70 (BHSP70) mRNA, complete cds	sp|P41826|HSP72_ANOAL/3.1e-305/Heat shock protein 70 A2 OS=Anopheles albimanus GN=HSP70A2 PE=3 SV=1	tca:100142317/0.0e+00/hsp68a, GLEAN_09706, hsp-68a; heat shock protein 68a; K03283 heat shock 70kDa protein 1/8	7301096/4.5e-293/[O] KOG0101 Molecular chaperones HSP70/HSC70, HSP70 superfamily	PS01036/-/Heat shock hsp70 proteins family signature 3.	molecular_function:GO:0005524//ATP binding;
CL1359.Contig3_All	gi|642931292|ref|XP_008196519.1|/0.0e+00/PREDICTED: myosin heavy chain, muscle isoform X12 [Tribolium castaneum]	gi|755853788|ref|XM_005176239.2|/0.0/PREDICTED: Musca domestica myosin heavy chain, muscle (LOC101893508), transcript variant X22, mRNA	sp|P05661|MYSA_DROME/0.0e+00/Myosin heavy chain, muscle OS=Drosophila melanogaster GN=Mhc PE=1 SV=4	pxy:105388810/0.0e+00/myosin heavy chain, muscle; K17751 myosin heavy chain 6/7	CE09349/0.0e+00/[Z] KOG0161 Myosin class II heavy chain	PF02736/1.3E-11/Myosin N-terminal SH3-like domain	NA
CL6742.Contig2_All	gi|189236645|ref|XP_001809758.1|/1.6e-184/PREDICTED: elongation factor 1-gamma [Tribolium castaneum] >gi|270005209|gb|EFA01657.1| hypothetical protein TcasGA2_TC007229 [Tribolium castaneum]	NA	sp|P12261|EF1G_ARTSA/1.0e-175/Elongation factor 1-gamma OS=Artemia salina PE=1 SV=3	tca:656235/1.9e-185/elongation factor 1-gamma; K03233 elongation factor 1-gamma	7301765_2/4.5e-80/[J] KOG1627 Translation elongation factor EF-1 gamma	PTHR11260/5.9E-165/--	biological_process:GO:0006414//translational elongation;molecular_function:GO:0003746//translation elongation factor activity;
Unigene19770_All	gi|91077554|ref|XP_972108.1|/3.2e-13/PREDICTED: 39S ribosomal protein L2, mitochondrial [Tribolium castaneum] >gi|270001586|gb|EEZ98033.1| hypothetical protein TcasGA2_TC000434 [Tribolium castaneum]	NA	NA	tca:660812/3.9e-14/39S ribosomal protein L2, mitochondrial; K02886 large subunit ribosomal protein L2	7294756/1.0e-08/[J] KOG0438 Mitochondrial/chloroplast ribosomal protein L2	PF01395/2.0E-15/PBP/GOBP family	biological_process:GO:0006412//translation;cellular_component:GO:0015934//large ribosomal subunit;molecular_function:GO:0003723//RNA binding;GO:0016740//transferase activity;GO:0003735//structural constituent of ribosome;
CL8375.Contig3_All	gi|121512014|gb|ABM55458.1|/1.0e-71/ribosomal protein S11-2 [Xenopsylla cheopis]	gi|817073330|ref|XM_012403376.1|/0.0/PREDICTED: Athalia rosae 40S ribosomal protein S11 (LOC105687594), transcript variant X2, mRNA	sp|Q3T0V4|RS11_BOVIN/1.1e-65/40S ribosomal protein S11 OS=Bos taurus GN=RPS11 PE=2 SV=3	bmor:692653/7.3e-70/RpS11, S11; ribosomal protein S11; K02949 small subunit ribosomal protein S11e	Hs4506681/7.9e-66/[J] KOG1728 40S ribosomal protein S11	PR00973/1.6E-12/Ribosomal protein S17 family signature	NA
CL4409.Contig2_All	gi|642931918|ref|XP_008196780.1|/9.1e-47/PREDICTED: coiled-coil-helix-coiled-coil-helix domain-containing protein 10, mitochondrial [Tribolium castaneum]	NA	sp|Q9D1L0|CHCH2_MOUSE/1.4e-34/Coiled-coil-helix-coiled-coil-helix domain-containing protein 2, mitochondrial OS=Mus musculus GN=Chchd2 PE=2 SV=1	ggo:101132302/2.5e-07/DNMT1; DNA (cytosine-5)-methyltransferase 1; K00558 DNA (cytosine-5)-methyltransferase 1 [EC:2.1.1.37]	7293321/2.6e-38/[S] KOG4090 Uncharacterized conserved protein	PTHR13523/7.7E-54/--	NA
Unigene3033_All	gi|288869508|ref|NP_001165861.1|/7.5e-120/ribosomal protein S6 [Tribolium castaneum]	gi|62083452|gb|AY961549.1|/0.0/Lysiphlebus testaceipes ribosomal protein S6 (RpS6) mRNA, complete cds	sp|Q95V32|RS6_SPOFR/2.0e-109/40S ribosomal protein S6 OS=Spodoptera frugiperda GN=RpS6 PE=2 SV=1	tca:656796/9.0e-121/RpS6; ribosomal protein S6; K02991 small subunit ribosomal protein S6e	Hs17158044/1.5e-104/[J] KOG1646 40S ribosomal protein S6	PF01092/3.9E-64/Ribosomal protein S6e	biological_process:GO:0006412//translation;cellular_component:GO:0005840//ribosome;molecular_function:GO:0003735//structural constituent of ribosome;
Unigene8626_All	gi|585664085|ref|XP_006887303.1|/4.4e-12/PREDICTED: uncharacterized protein LOC102865261 [Elephantulus edwardii]	NA	NA	tgu:100232050/3.0e-08/ANKK1; ankyrin repeat and kinase domain containing 1; K16289 ankyrin repeat and protein kinase domain-containing protein 1 [EC:2.7.11.1]	NA	NA	NA
CL2685.Contig7_All	gi|1000757191|ref|XP_015601549.1|/5.5e-262/PREDICTED: tubulin beta-1 chain [Cephus cinctus]	gi|836552885|gb|KR133399.1|/0.0/Lucilia sericata beta-1-tubulin mRNA, complete cds	sp|Q2T9S0|TBB3_BOVIN/3.0e-244/Tubulin beta-3 chain OS=Bos taurus GN=TUBB3 PE=2 SV=1	sko:100378890/3.6e-253/tubulin beta chain-like; K07375 tubulin beta	Hs5174735/5.1e-257/[Z] KOG1375 Beta tubulin	PS00227/-/Tubulin subunits alpha, beta, and gamma signature.	biological_process:GO:0007017//microtubule-based process;cellular_component:GO:0005874//microtubule;molecular_function:GO:0005525//GTP binding;GO:0005200//structural constituent of cytoskeleton;GO:0003924//GTPase activity;
CL7078.Contig3_All	gi|189240524|ref|XP_971875.2|/8.7e-223/PREDICTED: 60S ribosomal protein L3 [Tribolium castaneum] >gi|270011378|gb|EFA07826.1| hypothetical protein TcasGA2_TC005395 [Tribolium castaneum]	gi|755869608|ref|XM_005181598.2|/0.0/PREDICTED: Musca domestica 60S ribosomal protein L3 (LOC101893752), mRNA	sp|O16797|RL3_DROME/2.2e-210/60S ribosomal protein L3 OS=Drosophila melanogaster GN=RpL3 PE=1 SV=3	tca:660560/1.0e-223/60S ribosomal protein L3; K02925 large subunit ribosomal protein L3e	7299419/2.8e-202/[J] KOG0746 60S ribosomal protein L3 and related proteins	PS00474/-/Ribosomal protein L3 signature.	biological_process:GO:0006412//translation;cellular_component:GO:0005840//ribosome;molecular_function:GO:0003735//structural constituent of ribosome;
CL9725.Contig3_All	gi|91091934|ref|XP_967645.1|/2.8e-57/PREDICTED: ATP synthase lipid-binding protein, mitochondrial [Tribolium castaneum] >gi|642937682|ref|XP_008198899.1| PREDICTED: ATP synthase lipid-binding protein, mitochondrial [Tribolium castaneum] >gi|270001304|gb|EEZ97751.1| hypothetical protein TcasGA2_TC011455 [Tribolium castaneum]	gi|954568035|ref|XM_014752588.1|/0.0/PREDICTED: Polistes canadensis ATP synthase lipid-binding protein, mitochondrial (LOC106788890), mRNA	sp|Q9U505|AT5G_MANSE/2.4e-45/ATP synthase lipid-binding protein, mitochondrial OS=Manduca sexta PE=2 SV=1	tca:655995/3.3e-58/ATP synthase lipid-binding protein, mitochondrial; K02128 F-type H+-transporting ATPase subunit c	7302028/4.1e-50/[C] KOG3025 Mitochondrial F1F0-ATP synthase, subunit c/ATP9/proteolipid	PS00605/-/ATP synthase c subunit signature.	biological_process:GO:0015986//ATP synthesis coupled proton transport;GO:0015991//ATP hydrolysis coupled proton transport;cellular_component:GO:0045263//proton-transporting ATP synthase complex, coupling factor F(o);GO:0016021//integral component of membrane;molecular_function:GO:0015078//hydrogen ion transmembrane transporter activity;
CL905.Contig1_All	gi|675382613|gb|KFM75510.1|/8.7e-12/Tissue factor pathway inhibitor, partial [Stegodyphus mimosarum]	NA	sp|Q9Y6R7|FCGBP_HUMAN/4.7e-10/IgGFc-binding protein OS=Homo sapiens GN=FCGBP PE=1 SV=3	mze:101486785/5.0e-07/alpha-tectorin-like; K18273 alpha-tectorin	Hs4503681/1.3e-09/[WV] KOG1216 von Willebrand factor and related coagulation proteins	PTHR23259/2.5E-13/--	NA
CL2409.Contig1_All	gi|332376647|gb|AEE63463.1|/1.4e-75/unknown [Dendroctonus ponderosae]	NA	sp|P08879|NDKA_DROME/9.3e-67/Nucleoside diphosphate kinase OS=Drosophila melanogaster GN=awd PE=1 SV=3	tca:655847/6.1e-74/nucleoside diphosphate kinase; K00940 nucleoside-diphosphate kinase [EC:2.7.4.6]	7302087/1.3e-70/[F] KOG0888 Nucleoside diphosphate kinase	SM00562/3.9E-85/--	biological_process:GO:0006228//UTP biosynthetic process;GO:0006241//CTP biosynthetic process;GO:0006165//nucleoside diphosphate phosphorylation;GO:0006183//GTP biosynthetic process;molecular_function:GO:0005524//ATP binding;GO:0004550//nucleoside diphosphate kinase activity;
CL5624.Contig2_All	gi|91084741|ref|XP_971031.1|/1.2e-84/PREDICTED: apolipoprotein D [Tribolium castaneum] >gi|270008943|gb|EFA05391.1| hypothetical protein TcasGA2_TC015563 [Tribolium castaneum]	NA	NA	tca:659652/1.4e-85/apolipoprotein D; K03098 apolipoprotein D and lipocalin family protein	7303359/1.9e-15/[M] KOG4824 Apolipoprotein D/Lipocalin	PTHR10612/1.7E-71/--	NA
CL2387.Contig3_All	gi|69608485|emb|CAJ01863.1|/1.5e-65/ribosomal protein S24e [Agriotes lineatus]	gi|801371754|ref|XM_012207190.1|/0.0/PREDICTED: Atta cephalotes 40S ribosomal protein S24 (LOC105625880), transcript variant X2, mRNA	sp|Q962Q6|RS24_SPOFR/7.4e-62/40S ribosomal protein S24 OS=Spodoptera frugiperda GN=RpS24 PE=2 SV=1	aec:105148837/9.0e-63/40S ribosomal protein S24; K02974 small subunit ribosomal protein S24e	7291445/5.7e-59/[J] KOG3424 40S ribosomal protein S24	PS00529/-/Ribosomal protein S24e signature.	NA
Unigene10841_All	gi|642911248|ref|XP_008199756.1|/1.4e-190/PREDICTED: polyadenylate-binding protein 1 isoform X1 [Tribolium castaneum]	gi|642911249|ref|XM_970882.3|/0.0/PREDICTED: Tribolium castaneum polyadenylate-binding protein 1 (LOC657776), transcript variant X2, mRNA	sp|Q9EPH8|PABP1_RAT/4.9e-146/Polyadenylate-binding protein 1 OS=Rattus norvegicus GN=Pabpc1 PE=1 SV=1	tca:657776/1.7e-191/polyadenylate-binding protein 1; K13126 polyadenylate-binding protein	Hs4505575/5.7e-144/[AJ] KOG0123 Polyadenylate-binding protein (RRM superfamily)	SM00360/1.3E-25/RNA recognition motif	cellular_component:GO:0005737//cytoplasm;molecular_function:GO:0003723//RNA binding;GO:0000166//nucleotide binding;
Unigene10862_All	gi|992204016|ref|XP_015460784.1|/1.3e-07/PREDICTED: selenoprotein P [Astyanax mexicanus]	NA	NA	NA	NA	NA	NA
CL2960.Contig2_All	gi|91079989|ref|XP_970719.1|/0.0e+00/PREDICTED: paramyosin, long form [Tribolium castaneum]	gi|242023872|ref|XM_002432310.1|/0.0/Pediculus humanus corporis paramyosin, long form, putative, mRNA	sp|P35415|MYSP1_DROME/0.0e+00/Paramyosin, long form OS=Drosophila melanogaster GN=Prm PE=1 SV=1	dwi:Dwil_GK18232/3.7e-171/GK18232 gene product from transcript GK18232-RR; K17751 myosin heavy chain 6/7	7295043/0.0e+00/[Z] KOG0161 Myosin class II heavy chain	PTHR13140:SF456/1.7E-201/--	NA
CL5586.Contig4_All	gi|122048955|sp|Q4GX87.1|RL38_JULON/4.3e-29/RecName: Full=60S ribosomal protein L38 [Julodis onopordi] >gi|70909899|emb|CAJ17436.1| ribosomal protein L38e [Julodis onopordi]	gi|70909900|emb|AM049137.1|/0.0/Timarcha balearica mRNA for ribosomal protein L38e (rpL38e gene)	sp|Q4GX87|RL38_JULON/3.5e-31/60S ribosomal protein L38 OS=Julodis onopordi GN=RpL38 PE=3 SV=1	dpl:KGM_22590/1.1e-29/60S ribosomal protein L38; K02923 large subunit ribosomal protein L38e	Hs4506645/1.7e-27/[J] KOG3499 60S ribosomal protein L38	PTHR10965/7.3E-51/--	biological_process:GO:0006412//translation;cellular_component:GO:0005840//ribosome;molecular_function:GO:0003735//structural constituent of ribosome;
CL5624.Contig1_All	gi|91084741|ref|XP_971031.1|/7.9e-86/PREDICTED: apolipoprotein D [Tribolium castaneum] >gi|270008943|gb|EFA05391.1| hypothetical protein TcasGA2_TC015563 [Tribolium castaneum]	NA	NA	tca:659652/9.5e-87/apolipoprotein D; K03098 apolipoprotein D and lipocalin family protein	7303359/3.1e-15/[M] KOG4824 Apolipoprotein D/Lipocalin	PTHR10612:SF16/8.0E-71/--	NA
Unigene10938_All	gi|91077982|ref|XP_968586.1|/5.2e-133/PREDICTED: trypsin-3 [Tribolium castaneum]	NA	sp|Q05319|STUB_DROME/1.5e-36/Serine proteinase stubble OS=Drosophila melanogaster GN=Sb PE=2 SV=2	crg:105331575/3.5e-36/chymotrypsin-like protease CTRL-1; K01324 plasma kallikrein [EC:3.4.21.34]	7297652/9.9e-97/[E] KOG3627 Trypsin	PR00722/7.4E-11/Chymotrypsin serine protease family (S1) signature	NA
CL78.Contig11_All	gi|755778303|ref|XP_011285999.1|/9.8e-272/PREDICTED: LOW QUALITY PROTEIN: polyubiquitin-C [Felis catus]	gi|62083358|gb|AY961502.1|/0.0/Lysiphlebus testaceipes polyubiquitin (ubq) mRNA, complete cds	sp|P0CG68|UBC_PIG/8.0e-274/Polyubiquitin-C OS=Sus scrofa GN=UBC PE=2 SV=1	ssc:396966/1.2e-272/UBC; ubiquitin C; K08770 ubiquitin C	Hs16163829/2.9e-273/[OR] KOG0001 Ubiquitin and ubiquitin-like proteins	PS50053/11.42/Ubiquitin domain profile.	cellular_component:GO:0005737//cytoplasm;
CL8372.Contig2_All	gi|91085015|ref|XP_973533.1|/1.3e-119/PREDICTED: malate dehydrogenase, mitochondrial [Tribolium castaneum] >gi|270008524|gb|EFA04972.1| hypothetical protein TcasGA2_TC015050 [Tribolium castaneum]	NA	sp|P04636|MDHM_RAT/1.6e-114/Malate dehydrogenase, mitochondrial OS=Rattus norvegicus GN=Mdh2 PE=1 SV=2	tca:662339/1.5e-120/malate dehydrogenase, mitochondrial; K00026 malate dehydrogenase [EC:1.1.1.37]	HsM5174541/1.3e-113/[C] KOG1494 NAD-dependent malate dehydrogenase	PF02866/2.0E-49/lactate/malate dehydrogenase, alpha/beta C-terminal domain	biological_process:GO:0005975//carbohydrate metabolic process;GO:0055114//oxidation-reduction process;GO:0006108//malate metabolic process;molecular_function:GO:0030060//L-malate dehydrogenase activity;
CL977.Contig4_All	gi|998492904|ref|XP_015511696.1|/3.9e-27/PREDICTED: MD-2-related lipid-recognition protein-like [Neodiprion lecontei]	NA	NA	aga:AgaP_AGAP012352/2.4e-24/AGAP012352-PA; K13443 Niemann-Pick C2 protein	NA	SM00737/3.1E-17/Domain involved in innate immunity and lipid metabolism.	NA
CL632.Contig3_All	NA	gi|85740540|gb|AC149893.2|/0.0/Xenopus tropicalis clone ISB-263C13, complete sequence	NA	NA	NA	NA	NA
Unigene9001_All	gi|514258350|gb|AGO46415.1|/2.2e-124/succinate dehydrogenase complex subunit A, partial [Reticulitermes flavipes]	NA	sp|P21914|SDHB_DROME/8.2e-111/Succinate dehydrogenase [ubiquinone] iron-sulfur subunit, mitochondrial OS=Drosophila melanogaster GN=SdhB PE=2 SV=2	tca:658066/9.6e-123/SdhB, GLEAN_11988; succinate dehydrogenase [ubiquinone] iron-sulfur subunit, mitochondrial; K00235 succinate dehydrogenase (ubiquinone) iron-sulfur subunit [EC:1.3.5.1]	7302306/6.1e-111/[C] KOG3049 Succinate dehydrogenase, Fe-S protein subunit	PTHR11921/4.4E-172/--	NA
CL5738.Contig4_All	gi|662188140|ref|XP_008487729.1|/4.1e-29/PREDICTED: hornerin-like [Diaphorina citri]	NA	sp|Q01133|FMRA_CALPA/2.6e-15/Antho-RFamide neuropeptides OS=Calliactis parasitica PE=1 SV=1	sko:100372686/1.8e-24/DNA-directed RNA polymerase II subunit RPB1-like; K03006 DNA-directed RNA polymerase II subunit RPB1 [EC:2.7.7.6]	Hs22056697/8.6e-24/[S] KOG4725 Uncharacterized conserved protein	NA	NA
Unigene21574_All	gi|189235622|ref|XP_970209.2|/3.5e-215/PREDICTED: MAP kinase-interacting serine/threonine-protein kinase 1 isoform X2 [Tribolium castaneum]	gi|357640316|gb|HQ696607.1|/0.0/Perca flavescens suppressor of cytokine signaling 3 (SOCS-3) mRNA, complete cds	sp|Q9HBH9|MKNK2_HUMAN/2.1e-127/MAP kinase-interacting serine/threonine-protein kinase 2 OS=Homo sapiens GN=MKNK2 PE=1 SV=3	tca:658754/3.7e-212/MAP kinase-interacting serine/threonine-protein kinase 1; K04372 MAP kinase interacting serine/threonine kinase [EC:2.7.11.1]	7299507/1.3e-155/[T] KOG0607 MAP kinase-interacting kinase and related serine/threonine protein kinases	PS00107/-/Protein kinases ATP-binding region signature.	NA
CL8372.Contig1_All	gi|91085015|ref|XP_973533.1|/1.3e-119/PREDICTED: malate dehydrogenase, mitochondrial [Tribolium castaneum] >gi|270008524|gb|EFA04972.1| hypothetical protein TcasGA2_TC015050 [Tribolium castaneum]	NA	sp|P04636|MDHM_RAT/2.1e-114/Malate dehydrogenase, mitochondrial OS=Rattus norvegicus GN=Mdh2 PE=1 SV=2	tca:662339/1.5e-120/malate dehydrogenase, mitochondrial; K00026 malate dehydrogenase [EC:1.1.1.37]	HsM5174541/2.2e-113/[C] KOG1494 NAD-dependent malate dehydrogenase	PS00068/-/Malate dehydrogenase active site signature.	biological_process:GO:0005975//carbohydrate metabolic process;GO:0055114//oxidation-reduction process;GO:0006108//malate metabolic process;molecular_function:GO:0030060//L-malate dehydrogenase activity;
CL7955.Contig2_All	gi|613485521|gb|AHX26755.1|/1.0e-67/ATF4 [Tribolium castaneum]	NA	sp|Q9GPH3|ATFC_BOMMO/5.6e-26/Activating transcription factor of chaperone OS=Bombyx mori GN=ATFC PE=2 SV=1	tca:658480/6.7e-67/ATF4; activating transcription factor of chaperone; K04374 cyclic AMP-dependent transcription factor ATF-4	7298780/1.4e-26/[K] KOG4571 Activating transcription factor 4	PS50217/11.254/Basic-leucine zipper (bZIP) domain profile.	NA
Unigene10941_All	gi|478253720|gb|ENN74019.1|/1.2e-163/hypothetical protein YQE_09409, partial [Dendroctonus ponderosae] >gi|546685011|gb|ERL94576.1| hypothetical protein D910_11853 [Dendroctonus ponderosae]	gi|964130001|ref|XM_014907861.1|/0.0/Drosophila ananassae uncharacterized protein, transcript variant B (Dana\GF12674), mRNA	sp|P12234|MPCP_BOVIN/1.7e-138/Phosphate carrier protein, mitochondrial OS=Bos taurus GN=SLC25A3 PE=1 SV=1	tca:100141649/9.5e-161/phosphate carrier protein, mitochondrial-like; K15102 solute carrier family 25 (mitochondrial phosphate transporter), member 3	7302398/5.8e-144/[C] KOG0767 Mitochondrial phosphate carrier protein	PS50920/23.972/Solute carrier (Solcar) repeat profile.	biological_process:GO:0006810//transport;cellular_component:GO:0016021//integral component of membrane;
Unigene21721_All	gi|189236215|ref|XP_975776.2|/0.0e+00/PREDICTED: alpha,alpha-trehalose-phosphate synthase [UDP-forming] [Tribolium castaneum]	NA	sp|Q54K57|TPSA_DICDI/1.6e-97/Alpha,alpha-trehalose-phosphate synthase [UDP-forming] A OS=Dictyostelium discoideum GN=tpsA PE=2 SV=1	tca:659356/0.0e+00/alpha,alpha-trehalose-phosphate synthase [UDP-forming]; K16055 trehalose 6-phosphate synthase/phosphatase [EC:2.4.1.15 3.1.3.12]	7295715/0.0e+00/[G] KOG1050 Trehalose-6-phosphate synthase component TPS1 and related subunits	PF02358/2.9E-36/Trehalose-phosphatase	NA
CL221.Contig2_All	NA	NA	NA	NA	NA	PF01395/9.6E-13/PBP/GOBP family	NA
CL4601.Contig3_All	gi|91081549|ref|XP_975000.1|/1.1e-88/PREDICTED: muscle-specific protein 20 [Tribolium castaneum] >gi|270005126|gb|EFA01574.1| hypothetical protein TcasGA2_TC007135 [Tribolium castaneum]	NA	sp|P14318|MP20_DROME/2.8e-84/Muscle-specific protein 20 OS=Drosophila melanogaster GN=Mp20 PE=2 SV=2	tca:663877/1.3e-89/muscle-specific protein 20; K20526 transgelin	7303337/2.1e-84/[Z] KOG2046 Calponin	PS51122/10.935/Calponin-like repeat profile.	NA
CL4409.Contig1_All	gi|642931918|ref|XP_008196780.1|/6.7e-41/PREDICTED: coiled-coil-helix-coiled-coil-helix domain-containing protein 10, mitochondrial [Tribolium castaneum]	NA	sp|Q9D1L0|CHCH2_MOUSE/2.5e-32/Coiled-coil-helix-coiled-coil-helix domain-containing protein 2, mitochondrial OS=Mus musculus GN=Chchd2 PE=2 SV=1	ggo:101132302/2.2e-07/DNMT1; DNA (cytosine-5)-methyltransferase 1; K00558 DNA (cytosine-5)-methyltransferase 1 [EC:2.1.1.37]	7293321/4.5e-34/[S] KOG4090 Uncharacterized conserved protein	PF06747/8.8E-7/CHCH domain	NA
Unigene19838_All	gi|91090912|ref|XP_973979.1|/4.8e-72/PREDICTED: troponin C, isoform 2 [Tribolium castaneum] >gi|270014010|gb|EFA10458.1| hypothetical protein TcasGA2_TC012704 [Tribolium castaneum]	gi|755884659|ref|XM_005186899.2|/0.0/PREDICTED: Musca domestica troponin C, isoform 3 (LOC101890204), mRNA	sp|P47948|TNNC2_DROME/2.2e-64/Troponin C, isoform 2 OS=Drosophila melanogaster GN=TpnC47D PE=2 SV=2	shr:100935134/5.2e-29/CALM3; calmodulin 3; K02183 calmodulin	7303635/1.6e-64/[T] KOG0027 Calmodulin and related proteins (EF-Hand superfamily)	PS00018/-/EF-hand calcium-binding domain.	molecular_function:GO:0005509//calcium ion binding;
Unigene8625_All	gi|915660119|gb|KOC62950.1|/1.4e-11/S-antigen protein [Habropoda laboriosa]	NA	sp|Q5R6D8|DDX46_PONAB/1.6e-07/Probable ATP-dependent RNA helicase DDX46 OS=Pongo abelii GN=DDX46 PE=2 SV=1	crg:105343122/8.8e-09/uncharacterized LOC105343122; K10798 poly [ADP-ribose] polymerase [EC:2.4.2.30]	Hs7662318/1.2e-07/[A] KOG0334 RNA helicase	NA	NA
CL5498.Contig2_All	gi|478252075|gb|ENN72506.1|/2.3e-09/hypothetical protein YQE_10847, partial [Dendroctonus ponderosae]	NA	NA	NA	NA	PF07464/3.1E-11/Apolipophorin-III precursor (apoLp-III)	NA
CL9518.Contig1_All	gi|642913818|ref|XP_008201172.1|/9.6e-68/PREDICTED: myosin light chain alkali isoform X1 [Tribolium castaneum]	NA	sp|Q24654|MLC1_DROSI/1.5e-52/Myosin light chain alkali OS=Drosophila simulans GN=Mlc1 PE=4 SV=3	pbi:103054074/2.5e-23/MYL6B; myosin light polypeptide 6; K12751 myosin light chain 6	7301614/9.0e-47/[Z] KOG0030 Myosin essential light chain, EF-Hand protein superfamily	PS50222/8.153/EF-hand calcium-binding domain profile.	NA
Unigene3568_All	gi|91082271|ref|XP_973527.1|/8.8e-28/PREDICTED: NADH dehydrogenase [ubiquinone] 1 alpha subcomplex subunit 4 [Tribolium castaneum] >gi|270008203|gb|EFA04651.1| hypothetical protein TcasGA2_TC014044 [Tribolium castaneum]	NA	sp|Q0MQ97|NDUA4_PONPY/1.6e-13/NADH dehydrogenase [ubiquinone] 1 alpha subcomplex subunit 4 OS=Pongo pygmaeus GN=NDUFA4 PE=3 SV=1	tca:662333/1.1e-28/cytochrome c oxidase subunit NDUFA4; K03948 NADH dehydrogenase (ubiquinone) 1 alpha subcomplex subunit 4	Hs4505357/7.7e-13/[C] LSE0336 H MLRQ subunit of the NADH:ubiquinone oxidoreductase complex	PTHR14256/6.9E-26/--	cellular_component:GO:0016021//integral component of membrane;
CL3733.Contig3_All	gi|91090714|ref|XP_975034.1|/5.4e-37/PREDICTED: 27 kDa hemolymph protein [Tribolium castaneum] >gi|270013294|gb|EFA09742.1| hypothetical protein TcasGA2_TC011877 [Tribolium castaneum]	NA	sp|P83632|P27K_GALME/6.3e-30/27 kDa hemolymph protein OS=Galleria mellonella PE=1 SV=1	NA	NA	PF07165/2.1E-49/Protein of unknown function (DUF1397)	NA
Unigene19740_All	gi|189242039|ref|XP_001808066.1|/1.5e-285/PREDICTED: transferrin [Tribolium castaneum]	NA	sp|Q02942|TRF_BLADI/1.3e-241/Transferrin OS=Blaberus discoidalis PE=1 SV=1	xtr:100158653/5.1e-92/meltf, mfi2; melanotransferrin; K06569 melanoma-associated antigen p97	7293455/7.7e-98/[P] TWOG0508 Transferrin/Lactotransferrin	PS51408/90.896/Transferrin-like domain profile.	biological_process:GO:0006810//transport;cellular_component:GO:0005576//extracellular region;
CL4764.Contig4_All	gi|998494182|ref|XP_015518789.1|/8.3e-29/PREDICTED: cytochrome c oxidase subunit 6B [Neodiprion lecontei]	NA	sp|Q6YFP9|CX6B2_BOVIN/1.7e-21/Cytochrome c oxidase subunit 6B2 OS=Bos taurus GN=COX6B2 PE=2 SV=1	dan:Dana_GF20466/4.2e-28/GF20466 gene product from transcript GF20466-RB; K02267 cytochrome c oxidase subunit 6b	7293644/2.1e-29/[C] KOG3057 Cytochrome c oxidase, subunit VIb/COX12	PTHR11387/2.3E-36/--	NA
Unigene16246_All	gi|570341966|gb|AHE77380.1|/4.8e-26/heat shock protein, partial [Lissorhoptrus oryzophilus]	NA	sp|P02512|CRYAB_SQUAC/4.2e-14/Alpha-crystallin B chain OS=Squalus acanthias GN=CRYAB PE=1 SV=1	nvi:100114572/5.1e-23/protein lethal(2)essential for life; K09542 crystallin, alpha B	7291618/3.1e-14/[O] KOG3591 Alpha crystallins	PTHR11527:SF120/1.3E-29/--	NA
CL5391.Contig1_All	gi|241568985|ref|XP_002402622.1|/2.2e-59/histone 2A [Ixodes scapularis] >gi|215500063|gb|EEC09557.1| histone 2A [Ixodes scapularis]	NA	sp|Q6PV61|H2A_LITVA/3.3e-60/Histone H2A OS=Litopenaeus vannamei PE=1 SV=3	isc:IscW_ISCW019497/2.6e-60/histone 2A; K11251 histone H2A	Hs20555882/2.4e-55/[B] KOG1756 Histone 2A	PR00620/5.7E-55/Histone H2A signature	biological_process:GO:0006342//chromatin silencing;cellular_component:GO:0000790//nuclear chromatin;GO:0000786//nucleosome;molecular_function:GO:0003677//DNA binding;GO:0046982//protein heterodimerization activity;
Unigene19675_All	gi|795117655|ref|XP_011883379.1|/8.5e-69/PREDICTED: 40S ribosomal protein S15Aa [Vollenhovia emeryi]	gi|874470506|ref|XM_005018471.2|/0.0/PREDICTED: Anas platyrhynchos ribosomal protein S15a (RPS15A), mRNA	sp|P48149|RS15A_DROME/1.6e-67/40S ribosomal protein S15Aa OS=Drosophila melanogaster GN=RpS15Aa PE=1 SV=2	tca:657360/1.5e-68/40S ribosomal protein S15Aa; K02957 small subunit ribosomal protein S15Ae	7292864/1.2e-67/[J] KOG1754 40S ribosomal protein S15/S22	PF00410/5.0E-32/Ribosomal protein S8	biological_process:GO:0006412//translation;cellular_component:GO:0005840//ribosome;molecular_function:GO:0003735//structural constituent of ribosome;
CL5733.Contig2_All	gi|264667437|gb|ACY71304.1|/1.1e-64/ribosomal protein S17 [Chrysomela tremula]	gi|154091242|gb|EF207952.1|/0.0/Heliconius melpomene ribosomal protein S17 (RpS17) mRNA, complete cds	sp|P17704|RS17_DROME/2.1e-60/40S ribosomal protein S17 OS=Drosophila melanogaster GN=RpS17 PE=1 SV=2	tca:657536/4.9e-65/40S ribosomal protein S17; K02962 small subunit ribosomal protein S17e	7294943/1.6e-60/[J] KOG0187 40S ribosomal protein S17	PS00712/-/Ribosomal protein S17e signature.	biological_process:GO:0006412//translation;cellular_component:GO:0005840//ribosome;molecular_function:GO:0003735//structural constituent of ribosome;
CL4008.Contig2_All	gi|952528542|gb|KRT82364.1|/3.1e-16/hypothetical protein AMK59_3303 [Oryctes borbonicus]	NA	NA	NA	NA	NA	NA
CL8420.Contig3_All	gi|91089607|ref|XP_967635.1|/5.0e-70/PREDICTED: 40S ribosomal protein S9 [Tribolium castaneum] >gi|270012619|gb|EFA09067.1| hypothetical protein TcasGA2_TC006782 [Tribolium castaneum]	gi|62083482|gb|AY961564.1|/0.0/Lysiphlebus testaceipes ribosomal protein S9 variant 1 (RpS9) mRNA, complete cds	sp|P55935|RS9_DROME/1.4e-67/40S ribosomal protein S9 OS=Drosophila melanogaster GN=RpS9 PE=1 SV=2	tca:661823/6.0e-71/40S ribosomal protein S9; K02997 small subunit ribosomal protein S9e	7294919/1.0e-67/[J] KOG3301 Ribosomal protein S4	PF01479/9.6E-6/S4 domain	biological_process:GO:0006412//translation;cellular_component:GO:0015935//small ribosomal subunit;molecular_function:GO:0003735//structural constituent of ribosome;GO:0019843//rRNA binding;
CL1165.Contig4_All	gi|570341966|gb|AHE77380.1|/7.7e-29/heat shock protein, partial [Lissorhoptrus oryzophilus]	NA	sp|P05812|HSP6A_DROME/3.7e-15/Heat shock protein 67B1 OS=Drosophila melanogaster GN=Hsp67Ba PE=3 SV=1	nvi:100114572/2.0e-24/protein lethal(2)essential for life; K09542 crystallin, alpha B	7294958/4.7e-15/[O] KOG3591 Alpha crystallins	PTHR11527:SF120/4.2E-30/--	NA
CL10134.Contig2_All	gi|939266046|ref|XP_014253092.1|/4.2e-26/PREDICTED: ejaculatory bulb-specific protein 3-like [Cimex lectularius]	NA	sp|Q9W1C9|PEB3_DROME/2.6e-23/Ejaculatory bulb-specific protein 3 OS=Drosophila melanogaster GN=PebIII PE=1 SV=2	nvi:100120782/5.3e-24/transcriptional adapter 2B-like; K15127 transcriptional adapter 2-beta	NA	PTHR11257/4.6E-39/--	NA
Unigene9086_All	gi|91086717|ref|XP_970675.1|/9.5e-95/PREDICTED: nascent polypeptide-associated complex subunit alpha [Tribolium castaneum] >gi|270009733|gb|EFA06181.1| hypothetical protein TcasGA2_TC009028 [Tribolium castaneum]	NA	sp|Q94518|NACA_DROME/7.8e-73/Nascent polypeptide-associated complex subunit alpha OS=Drosophila melanogaster GN=Nacalpha PE=1 SV=2	tca:659257/1.1e-95/nascent polypeptide-associated complex subunit alpha; K03626 nascent polypeptide-associated complex subunit alpha	7303400/5.8e-73/[K] KOG2239 Transcription factor containing NAC and TS-N domains	PTHR21713/1.0E-112/--	NA
CL626.Contig9_All	gi|91088677|ref|XP_974860.1|/0.0e+00/PREDICTED: probable aconitate hydratase, mitochondrial [Tribolium castaneum] >gi|270011673|gb|EFA08121.1| hypothetical protein TcasGA2_TC005725 [Tribolium castaneum]	gi|807027188|ref|XM_004524644.2|/0.0/PREDICTED: Ceratitis capitata probable aconitate hydratase, mitochondrial (LOC101449935), mRNA	sp|Q99KI0|ACON_MOUSE/0.0e+00/Aconitate hydratase, mitochondrial OS=Mus musculus GN=Aco2 PE=1 SV=1	tca:663732/0.0e+00/probable aconitate hydratase, mitochondrial; K01681 aconitate hydratase [EC:4.2.1.3]	7299398/0.0e+00/[CE] KOG0453 Aconitase/homoaconitase (aconitase superfamily)	PS00450/-/Aconitase family signature 1.	biological_process:GO:0006099//tricarboxylic acid cycle;cellular_component:GO:0005739//mitochondrion;molecular_function:GO:0003994//aconitate hydratase activity;GO:0046872//metal ion binding;GO:0051539//4 iron, 4 sulfur cluster binding;
Unigene13510_All	NA	gi|462307134|gb|APGK01048562.1|/0.0/Dendroctonus ponderosae Seq01048572, whole genome shotgun sequence	NA	NA	NA	NA	NA
CL6032.Contig2_All	gi|546675018|gb|ERL86281.1|/8.1e-157/hypothetical protein D910_03690 [Dendroctonus ponderosae]	NA	sp|P32929|CGL_HUMAN/1.1e-129/Cystathionine gamma-lyase OS=Homo sapiens GN=CTH PE=1 SV=3	aga:AgaP_AGAP011172/2.2e-149/AGAP011172-PA; K01758 cystathionine gamma-lyase [EC:4.4.1.1]	7302582/1.1e-137/[E] KOG0053 Cystathionine beta-lyases/cystathionine gamma-synthases	PTHR11808/3.7E-218/--	molecular_function:GO:0016829//lyase activity;GO:0030170//pyridoxal phosphate binding;
CL9757.Contig1_All	gi|801375303|ref|XP_012063419.1|/3.8e-14/PREDICTED: chymotrypsin inhibitor [Atta cephalotes]	NA	sp|P56682|AMCI_APIME/2.1e-12/Chymotrypsin inhibitor OS=Apis mellifera PE=1 SV=1	NA	CE07702/6.7e-08/[S] LSE0566 C Uncharacterized protein	PF01826/2.7E-12/Trypsin Inhibitor like cysteine rich domain	NA
CL5814.Contig4_All	gi|952512312|gb|KRT79066.1|/3.7e-179/translation initiation factor eIF2A, partial [Oryctes borbonicus]	gi|52630920|gb|AY737531.1|/0.0/Toxoptera citricida putative activated protein kinase C receptor mRNA, complete cds	sp|O18640|GBLP_DROME/1.3e-165/Guanine nucleotide-binding protein subunit beta-like protein OS=Drosophila melanogaster GN=Rack1 PE=1 SV=2	tca:662388/6.3e-179/guanine nucleotide-binding protein subunit beta-like protein; K14753 guanine nucleotide-binding protein subunit beta-2-like 1 protein	7297305/9.9e-166/[T] KOG0279 G protein beta subunit-like protein	PS00678/-/Trp-Asp (WD) repeats signature.	NA
Unigene21443_All	gi|766917499|ref|XP_011506069.1|/9.7e-27/PREDICTED: nucleolin-like [Ceratosolen solmsi marchali]	gi|826280782|ref|XM_012639779.1|/0.0/PREDICTED: Propithecus coquereli CDKN1A interacting zinc finger protein 1 (CIZ1), transcript variant X3, mRNA	sp|Q8WYB5|KAT6B_HUMAN/2.8e-10/Histone acetyltransferase KAT6B OS=Homo sapiens GN=KAT6B PE=1 SV=3	ame:409232/1.2e-24/GB14091; uncharacterized LOC409232; K09140 pre-rRNA-processing protein TSR3	Hs6912512/2.1e-10/[B] KOG2747 Histone acetyltransferase (MYST family)	NA	NA
CL4961.Contig4_All	gi|925675134|gb|KOX72508.1|/2.8e-139/Glyceraldehyde-3-phosphate dehydrogenase 2 [Melipona quadrifasciata]	gi|924435017|gb|KP082381.1|/0.0/Lymantria tortivalvula glyceraldhyde-3-phosphate dehydrogenase (GAPDH) gene, partial cds	sp|Q4U3L0|G3P_GLOMM/2.6e-137/Glyceraldehyde-3-phosphate dehydrogenase OS=Glossina morsitans morsitans GN=Gapdh PE=2 SV=1	pxy:105388172/1.8e-138/Gapdh; glyceraldehyde-3-phosphate dehydrogenase; K00134 glyceraldehyde 3-phosphate dehydrogenase [EC:1.2.1.12]	7293147/8.0e-136/[G] KOG0657 Glyceraldehyde 3-phosphate dehydrogenase	PS00071/-/Glyceraldehyde 3-phosphate dehydrogenase active site.	biological_process:GO:0006006//glucose metabolic process;GO:0006096//glycolytic process;GO:0055114//oxidation-reduction process;molecular_function:GO:0050661//NADP binding;GO:0051287//NAD binding;GO:0004365//glyceraldehyde-3-phosphate dehydrogenase (NAD+) (phosphorylating) activity;
CL391.Contig1_All	NA	NA	NA	NA	NA	SM00708/3.7E-4/Insect pheromone/odorant binding protein domains.	NA
Unigene14378_All	gi|952539166|gb|KRT85066.1|/6.5e-190/hypothetical protein AMK59_1844 [Oryctes borbonicus]	NA	sp|Q02942|TRF_BLADI/2.9e-81/Transferrin OS=Blaberus discoidalis PE=1 SV=1	tru:101062716/6.1e-34/meltf, mfi2; melanotransferrin; K06569 melanoma-associated antigen p97	7302968/1.1e-162/[P] TWOG0508 Transferrin/Lactotransferrin	PR00422/1.3E-9/Transferrin signature	NA
CL4141.Contig3_All	gi|255522805|ref|NP_001157315.1|/7.1e-165/longitudinals lacking isoform 6 [Tribolium castaneum]	gi|462304240|gb|APGK01049562.1|/0.0/Dendroctonus ponderosae Seq01049572, whole genome shotgun sequence	sp|Q9V5M3|LOLA6_DROME/9.5e-61/Longitudinals lacking protein, isoforms N/O/W/X/Y OS=Drosophila melanogaster GN=lola PE=1 SV=3	dpe:Dper_GL23993/6.8e-38/GL23993 gene product from transcript GL23993-RA; K09237 tramtrack	Hs4507997/1.9e-13/[R] KOG1721 FOG: Zn-finger	SM00225/6.1E-23/Broad-Complex, Tramtrack and Bric a brac	NA
Unigene10867_All	gi|974994158|pdb|2N93|A/3.3e-50/Chain A, Solution Structure Of Lcfabp >gi|343489055|gb|AEM45872.1| fatty acid-binding protein [Luciola cerata]	NA	sp|P0DM59|UNAG_ANGJA/4.9e-06/Bilirubin-inducible fluorescent protein UnaG OS=Anguilla japonica PE=1 SV=1	dre:171478/2.8e-09/fabp3, H-FABP, O-FABP, cb889, fabp11; fatty acid binding protein 3, muscle and heart; K08752 fatty acid-binding protein 3, muscle and heart	NA	PR00178/2.5E-7/Fatty acid-binding protein signature	biological_process:GO:0006810//transport;molecular_function:GO:0008289//lipid binding;GO:0005215//transporter activity;
CL719.Contig1_All	gi|410810331|emb|CCJ09440.1|/7.0e-219/eukaryotic initiation factor 4A [Phaedon cochleariae]	gi|589060795|gb|KF986613.1|/0.0/Epicauta chinensis eukaryotic translation initiation factor 4A mRNA, complete cds	sp|Q02748|IF4A_DROME/7.6e-189/Eukaryotic initiation factor 4A OS=Drosophila melanogaster GN=eIF-4a PE=1 SV=3	hst:105190384/1.7e-212/eukaryotic initiation factor 4A-I; K03257 translation initiation factor 4A	7297048/6.9e-187/[J] KOG0327 Translation initiation factor 4F, helicase subunit (eIF-4A) and related helicases	PS00039/-/DEAD-box subfamily ATP-dependent helicases signature.	NA
CL626.Contig8_All	gi|91088677|ref|XP_974860.1|/0.0e+00/PREDICTED: probable aconitate hydratase, mitochondrial [Tribolium castaneum] >gi|270011673|gb|EFA08121.1| hypothetical protein TcasGA2_TC005725 [Tribolium castaneum]	gi|807027188|ref|XM_004524644.2|/0.0/PREDICTED: Ceratitis capitata probable aconitate hydratase, mitochondrial (LOC101449935), mRNA	sp|Q99KI0|ACON_MOUSE/0.0e+00/Aconitate hydratase, mitochondrial OS=Mus musculus GN=Aco2 PE=1 SV=1	tca:663732/0.0e+00/probable aconitate hydratase, mitochondrial; K01681 aconitate hydratase [EC:4.2.1.3]	7299398/0.0e+00/[CE] KOG0453 Aconitase/homoaconitase (aconitase superfamily)	PS01244/-/Aconitase family signature 2.	biological_process:GO:0006099//tricarboxylic acid cycle;cellular_component:GO:0005739//mitochondrion;molecular_function:GO:0003994//aconitate hydratase activity;GO:0046872//metal ion binding;GO:0051539//4 iron, 4 sulfur cluster binding;
Unigene14577_All	gi|91092672|ref|XP_971117.1|/9.7e-126/PREDICTED: phosphoglycerate mutase 1 [Tribolium castaneum] >gi|270014862|gb|EFA11310.1| hypothetical protein TcasGA2_TC010847 [Tribolium castaneum]	NA	sp|P15259|PGAM2_HUMAN/5.5e-97/Phosphoglycerate mutase 2 OS=Homo sapiens GN=PGAM2 PE=1 SV=3	tca:659747/1.2e-126/phosphoglycerate mutase 1; K01834 2,3-bisphosphoglycerate-dependent phosphoglycerate mutase [EC:5.4.2.11]	7299582/2.7e-104/[G] KOG0235 Phosphoglycerate mutase	PTHR11931/8.1E-179/--	biological_process:GO:0006096//glycolytic process;molecular_function:GO:0004619//phosphoglycerate mutase activity;
CL2151.Contig2_All	gi|952530599|gb|KRT83735.1|/6.7e-206/hypothetical protein AMK59_4498 [Oryctes borbonicus]	gi|332376594|gb|BT128480.1|/0.0/Dendroctonus ponderosae clone DPO0111_N03 unknown mRNA	sp|Q9VNE2|PKRA_DROME/2.8e-143/Protein krasavietz OS=Drosophila melanogaster GN=kra PE=1 SV=1	xla:108718035/3.0e-12/eif2b5.S; eukaryotic translation initiation factor 2B subunit epsilon S homeolog; K03240 translation initiation factor eIF-2B subunit epsilon	7296716/2.0e-143/[J] KOG2297 Predicted translation factor, contains W2 domain	PS51363/25.545/W2 domain profile.	NA
CL5733.Contig1_All	gi|264667437|gb|ACY71304.1|/1.2e-64/ribosomal protein S17 [Chrysomela tremula]	gi|154091242|gb|EF207952.1|/0.0/Heliconius melpomene ribosomal protein S17 (RpS17) mRNA, complete cds	sp|P17704|RS17_DROME/2.3e-60/40S ribosomal protein S17 OS=Drosophila melanogaster GN=RpS17 PE=1 SV=2	tca:657536/5.5e-65/40S ribosomal protein S17; K02962 small subunit ribosomal protein S17e	7294943/1.7e-60/[J] KOG0187 40S ribosomal protein S17	PS00712/-/Ribosomal protein S17e signature.	biological_process:GO:0006412//translation;cellular_component:GO:0005840//ribosome;molecular_function:GO:0003735//structural constituent of ribosome;
CL7903.Contig2_All	gi|31745714|gb|AAP57194.1|/4.1e-73/ferritin [Leptinotarsa decemlineata]	gi|998489442|gb|KT748871.1|/0.0/Rhynchophorus ferrugineus isolate RPWSSHCyp133 ferritin heavy chain mRNA, partial cds	sp|P41822|FRI_AEDAE/8.4e-42/Ferritin subunit OS=Aedes aegypti GN=FERH PE=1 SV=2	api:100168726/7.7e-67/ferritin-like; K00522 ferritin heavy chain [EC:1.16.3.2]	7301927/4.4e-56/[P] KOG2332 Ferritin	PS50905/22.86/Ferritin-like diiron domain profile.	NA
Unigene16438_All	gi|998506412|ref|XP_015513474.1|/1.1e-119/PREDICTED: GTP-binding nuclear protein Ran [Neodiprion lecontei] >gi|998506414|ref|XP_015513475.1| PREDICTED: GTP-binding nuclear protein Ran [Neodiprion lecontei]	gi|751798869|ref|XM_011211070.1|/0.0/PREDICTED: Bactrocera dorsalis GTP-binding nuclear protein Ran (LOC105230351), mRNA	sp|Q9VZ23|RAN_DROME/5.4e-114/GTP-binding nuclear protein Ran OS=Drosophila melanogaster GN=ran PE=1 SV=1	cfo:105247973/1.9e-119/GTP-binding nuclear protein Ran; K07936 GTP-binding nuclear protein Ran	7292609/4.0e-114/[U] KOG0096 GTPase Ran/TC4/GSP1 (nuclear protein transport pathway), small G protein superfamily	PF00071/6.3E-49/Ras family	NA
Unigene14366_All	gi|987901419|ref|XP_015437629.1|/2.0e-89/PREDICTED: 60S ribosomal protein L9 isoform X1 [Dufourea novaeangliae]	gi|943962072|ref|XM_014507975.1|/0.0/PREDICTED: Papilio machaon 60S ribosomal protein L9 (LOC106714856), mRNA	sp|Q963B7|RL9_SPOFR/5.4e-87/60S ribosomal protein L9 OS=Spodoptera frugiperda GN=RpL9 PE=2 SV=1	soc:105200255/4.5e-89/60S ribosomal protein L9; K02940 large subunit ribosomal protein L9e	7297799/1.2e-75/[J] KOG3255 60S ribosomal protein L9	PTHR11655:SF16/2.7E-106/--	NA
CL4905.Contig2_All	gi|642939193|ref|XP_008200375.1|/2.5e-61/PREDICTED: cytochrome c oxidase subunit 5A, mitochondrial [Tribolium castaneum] >gi|270016379|gb|EFA12825.1| hypothetical protein TcasGA2_TC001862 [Tribolium castaneum]	NA	sp|Q94514|COX5A_DROME/1.1e-40/Cytochrome c oxidase subunit 5A, mitochondrial OS=Drosophila melanogaster GN=CoVa PE=1 SV=2	tca:658699/3.0e-62/cytochrome c oxidase subunit 5A, mitochondrial; K02264 cytochrome c oxidase subunit 5a	7299519/8.1e-41/[C] KOG4077 Cytochrome c oxidase, subunit Va/COX6	PTHR14200/2.3E-72/--	biological_process:GO:1902600//hydrogen ion transmembrane transport;cellular_component:GO:0005743//mitochondrial inner membrane;molecular_function:GO:0004129//cytochrome-c oxidase activity;
CL6471.Contig4_All	gi|264667459|gb|ACY71315.1|/2.6e-52/ribosomal protein L28 [Chrysomela tremula]	NA	sp|Q962T2|RL28_SPOFR/1.7e-46/60S ribosomal protein L28 OS=Spodoptera frugiperda GN=RpL28 PE=2 SV=1	tca:661497/1.9e-50/60S ribosomal protein L28; K02903 large subunit ribosomal protein L28e	7292335/1.6e-38/[J] KOG3412 60S ribosomal protein L28	PF01778/6.7E-34/Ribosomal L28e protein family	biological_process:GO:0006412//translation;cellular_component:GO:0005840//ribosome;molecular_function:GO:0003735//structural constituent of ribosome;
CL6743.Contig3_All	gi|939240027|ref|XP_014239233.1|/1.9e-50/PREDICTED: 60S ribosomal protein L22-like [Cimex lectularius]	gi|852748549|ref|XM_013016163.1|/0.0/PREDICTED: Dipodomys ordii ribosomal protein L22-like 1 (Rpl22l1), transcript variant X2, mRNA	sp|P50887|RL22_DROME/2.7e-49/60S ribosomal protein L22 OS=Drosophila melanogaster GN=RpL22 PE=1 SV=2	api:100160224/5.0e-51/Rpl22; ribosomal protein L22; K02891 large subunit ribosomal protein L22e	7290080/2.0e-49/[J] KOG3434 60S ribosomal protein L22	PTHR10064/6.8E-76/--	NA
Unigene4751_All	gi|751236140|ref|XP_011171891.1|/8.3e-148/PREDICTED: zinc finger BED domain-containing protein 4-like, partial [Solenopsis invicta]	NA	sp|Q5UAP4|RSSA_BOMMO/9.0e-118/40S ribosomal protein SA OS=Bombyx mori PE=2 SV=1	tca:658600/1.4e-129/40S ribosomal protein SA; K02998 small subunit ribosomal protein SAe	Hs9845502/4.8e-100/[J] KOG0830 40S ribosomal protein SA (P40)/Laminin receptor 1	PTHR23272/8.4E-128/--	biological_process:GO:0000028//ribosomal small subunit assembly;GO:0006412//translation;cellular_component:GO:0022627//cytosolic small ribosomal subunit;molecular_function:GO:0003735//structural constituent of ribosome;
CL1861.Contig2_All	gi|189236215|ref|XP_975776.2|/0.0e+00/PREDICTED: alpha,alpha-trehalose-phosphate synthase [UDP-forming] [Tribolium castaneum]	NA	sp|Q54K57|TPSA_DICDI/5.6e-97/Alpha,alpha-trehalose-phosphate synthase [UDP-forming] A OS=Dictyostelium discoideum GN=tpsA PE=2 SV=1	tca:659356/0.0e+00/alpha,alpha-trehalose-phosphate synthase [UDP-forming]; K16055 trehalose 6-phosphate synthase/phosphatase [EC:2.4.1.15 3.1.3.12]	7295715/0.0e+00/[G] KOG1050 Trehalose-6-phosphate synthase component TPS1 and related subunits	PF00982/1.1E-135/Glycosyltransferase family 20	NA
CL776.Contig5_All	gi|70909667|emb|CAJ17256.1|/1.5e-112/ribosomal protein L10Ae [Biphyllus lunatus]	gi|332374233|gb|BT127296.1|/0.0/Dendroctonus ponderosae clone DPO118_I01 unknown mRNA	sp|Q963B6|RL10A_SPOFR/8.3e-108/60S ribosomal protein L10a OS=Spodoptera frugiperda GN=RpL10A PE=2 SV=1	tca:664459/2.6e-112/60S ribosomal protein L10a; K02865 large subunit ribosomal protein L10Ae	7294664/1.2e-103/[J] KOG1570 60S ribosomal protein L10A	PTHR23105:SF54/4.8E-132/--	biological_process:GO:0006412//translation;cellular_component:GO:0015934//large ribosomal subunit;molecular_function:GO:0003723//RNA binding;GO:0003735//structural constituent of ribosome;
CL2071.Contig3_All	gi|642928069|ref|XP_968571.3|/8.7e-187/PREDICTED: ornithine decarboxylase 1-like [Tribolium castaneum] >gi|642928071|ref|XP_008200143.1| PREDICTED: ornithine decarboxylase 1-like [Tribolium castaneum]	NA	sp|P09057|DCOR_RAT/6.8e-115/Ornithine decarboxylase OS=Rattus norvegicus GN=Odc1 PE=1 SV=1	tca:656985/1.0e-187/ornithine decarboxylase 1; K01581 ornithine decarboxylase [EC:4.1.1.17]	Hs4505489/5.7e-111/[E] KOG0622 Ornithine decarboxylase	PR01182/1.0E-62/Ornithine decarboxylase signature	NA
CL9640.Contig1_All	gi|91089799|ref|XP_966342.1|/4.9e-76/PREDICTED: transcription factor BTF3 homolog 4 [Tribolium castaneum] >gi|91089803|ref|XP_975853.1| PREDICTED: transcription factor BTF3 homolog 4 [Tribolium castaneum] >gi|642933775|ref|XP_008197241.1| PREDICTED: transcription factor BTF3 homolog 4 [Tribolium castaneum] >gi|270013597|gb|EFA10045.1| hypothetical protein TcasGA2_TC012217 [Tribolium castaneum]	NA	sp|Q2KIY7|BT3L4_BOVIN/9.5e-56/Transcription factor BTF3 homolog 4 OS=Bos taurus GN=BTF3L4 PE=2 SV=1	tca:656401/5.8e-77/transcription factor BTF3 homolog 4; K01527 nascent polypeptide-associated complex subunit beta	7303391/6.1e-60/[K] KOG2240 RNA polymerase II general transcription factor BTF3 and related proteins	PTHR10351/4.6E-102/--	NA
Unigene14434_All	gi|918283451|gb|KOF65464.1|/7.4e-19/hypothetical protein OCBIM_22015442mg, partial [Octopus bimaculoides]	NA	sp|Q869E1|DNLI1_DICDI/2.4e-17/DNA ligase 1 OS=Dictyostelium discoideum GN=lig1 PE=3 SV=1	bmor:692771/1.7e-103/Fkbp45; 45 kDa immunophilin FKBP45; K14826 FK506-binding nuclear protein [EC:5.2.1.8]	SPBC3D6.14c/3.7e-15/[GO] KOG4157 beta-1,6-N-acetylglucosaminyltransferase, contains WSC domain	PF00254/1.4E-30/FKBP-type peptidyl-prolyl cis-trans isomerase	NA
CL597.Contig2_All	gi|952512906|gb|KRT79566.1|/0.0e+00/hypothetical protein AMK59_8133 [Oryctes borbonicus]	gi|523500604|gb|KC860256.1|/0.0/Diamesa cinerella heat shock cognate 70 kDa isoform II mRNA, complete cds	sp|P29844|HSP7C_DROME/0.0e+00/Heat shock 70 kDa protein cognate 3 OS=Drosophila melanogaster GN=Hsc70-3 PE=2 SV=2	tca:659147/0.0e+00/heat shock 70 kDa protein cognate 3; K09490 heat shock 70kDa protein 5	7292698/0.0e+00/[O] KOG0100 Molecular chaperones GRP78/BiP/KAR2, HSP70 superfamily	PR00301/2.3E-83/70kDa heat shock protein signature	NA
CL2071.Contig4_All	gi|642928069|ref|XP_968571.3|/9.0e-187/PREDICTED: ornithine decarboxylase 1-like [Tribolium castaneum] >gi|642928071|ref|XP_008200143.1| PREDICTED: ornithine decarboxylase 1-like [Tribolium castaneum]	NA	sp|P09057|DCOR_RAT/7.0e-115/Ornithine decarboxylase OS=Rattus norvegicus GN=Odc1 PE=1 SV=1	tca:656985/1.1e-187/ornithine decarboxylase 1; K01581 ornithine decarboxylase [EC:4.1.1.17]	Hs4505489/5.9e-111/[E] KOG0622 Ornithine decarboxylase	PR01182/1.0E-62/Ornithine decarboxylase signature	NA
CL6839.Contig1_All	gi|91093173|ref|XP_967937.1|/3.6e-37/PREDICTED: 40S ribosomal protein S21 [Tribolium castaneum] >gi|270012942|gb|EFA09390.1| hypothetical protein TcasGA2_TC004308 [Tribolium castaneum]	gi|939673849|ref|XM_014427712.1|/0.0/PREDICTED: Halyomorpha halys 40S ribosomal protein S21 (LOC106685164), mRNA	sp|Q4GXP2|RS21_BIPLU/1.5e-38/40S ribosomal protein S21 OS=Biphyllus lunatus GN=RpS21 PE=3 SV=1	tca:656304/4.4e-38/40S ribosomal protein S21; K02971 small subunit ribosomal protein S21e	7295891/3.1e-33/[J] KOG3486 40S ribosomal protein S21	PTHR10442/1.8E-53/--	biological_process:GO:0006412//translation;cellular_component:GO:0005840//ribosome;molecular_function:GO:0003735//structural constituent of ribosome;
Unigene9061_All	gi|546682390|gb|ERL92332.1|/6.2e-26/hypothetical protein D910_09649 [Dendroctonus ponderosae]	gi|665817169|ref|XM_008559121.1|/0.0/PREDICTED: Microplitis demolitor 40S ribosomal protein S29 (LOC103578143), mRNA	sp|Q4LAY1|RS29_SCALT/5.6e-27/40S ribosomal protein S29 OS=Scarabaeus laticollis GN=RpS29 PE=3 SV=1	tca:659992/1.1e-25/40S ribosomal protein S29; K02980 small subunit ribosomal protein S29e	7299254/3.5e-26/[J] KOG3506 40S ribosomal protein S29	PTHR12010/1.1E-40/--	NA
CL4938.Contig2_All	gi|930678745|gb|KPJ18667.1|/9.9e-84/Elongation factor 1-beta' [Papilio machaon]	gi|161669163|gb|EU247135.1|/0.0/Lycosa singoriensis clone LSsin116 eukaryotic translation elongation factor 1 mRNA, partial cds	sp|P29522|EF1B2_BOMMO/1.7e-83/Elongation factor 1-beta' OS=Bombyx mori PE=1 SV=2	tca:662587/3.5e-84/elongation factor 1-beta'; K03232 elongation factor 1-beta	7302868/7.1e-79/[K] KOG1668 Elongation factor 1 beta/delta chain	PF00736/6.9E-34/EF-1 guanine nucleotide exchange domain	biological_process:GO:0006414//translational elongation;cellular_component:GO:0005853//eukaryotic translation elongation factor 1 complex;molecular_function:GO:0003746//translation elongation factor activity;
CL9757.Contig2_All	gi|801375303|ref|XP_012063419.1|/4.6e-14/PREDICTED: chymotrypsin inhibitor [Atta cephalotes]	NA	sp|P56682|AMCI_APIME/2.5e-12/Chymotrypsin inhibitor OS=Apis mellifera PE=1 SV=1	NA	CE07702/8.0e-08/[S] LSE0566 C Uncharacterized protein	PF01826/2.7E-12/Trypsin Inhibitor like cysteine rich domain	NA
CL1165.Contig6_All	gi|570341966|gb|AHE77380.1|/6.2e-28/heat shock protein, partial [Lissorhoptrus oryzophilus]	NA	sp|P05812|HSP6A_DROME/4.6e-15/Heat shock protein 67B1 OS=Drosophila melanogaster GN=Hsp67Ba PE=3 SV=1	nvi:100114572/9.4e-24/protein lethal(2)essential for life; K09542 crystallin, alpha B	7294958/5.8e-15/[O] KOG3591 Alpha crystallins	PR00299/8.1E-16/Alpha crystallin signature	NA
Unigene17945_All	gi|112982721|ref|NP_001037117.1|/6.5e-60/zinc finger protein [Bombyx mori] >gi|59858992|gb|AAX09282.1| zinc finger protein [Bombyx mori]	NA	sp|Q8T8R1|Y3800_DROME/2.4e-46/CCHC-type zinc finger protein CG3800 OS=Drosophila melanogaster GN=CG3800 PE=1 SV=1	bmor:692655/7.8e-61/zinc finger protein; K09250 cellular nucleic acid-binding protein	7291506/2.7e-39/[O] KOG4400 E3 ubiquitin ligase interacting with arginine methyltransferase	NA	molecular_function:GO:0008270//zinc ion binding;GO:0003676//nucleic acid binding;
CL695.Contig8_All	gi|752886920|ref|XP_011261309.1|/0.0e+00/PREDICTED: calcium-transporting ATPase sarcoplasmic/endoplasmic reticulum type isoform X2 [Camponotus floridanus]	gi|801375698|ref|XM_012208248.1|/0.0/PREDICTED: Atta cephalotes calcium-transporting ATPase sarcoplasmic/endoplasmic reticulum type (LOC105626958), mRNA	sp|Q7PPA5|ATC1_ANOGA/0.0e+00/Calcium-transporting ATPase sarcoplasmic/endoplasmic reticulum type OS=Anopheles gambiae GN=Ca-P60A PE=3 SV=5	soc:105193852/0.0e+00/calcium-transporting ATPase sarcoplasmic/endoplasmic reticulum type; K05853 Ca2+ transporting ATPase, sarcoplasmic/endoplasmic reticulum [EC:3.6.3.8]	7291680/0.0e+00/[P] KOG0202 Ca2+ transporting ATPase	PTHR24093/0.0/--	NA
CL3074.Contig2_All	gi|642933915|ref|XP_008197565.1|/1.3e-204/PREDICTED: calreticulin [Tribolium castaneum] >gi|270013651|gb|EFA10099.1| hypothetical protein TcasGA2_TC012278 [Tribolium castaneum]	gi|769844752|ref|XM_011635324.1|/0.0/PREDICTED: Pogonomyrmex barbatus calreticulin (LOC105424856), mRNA	sp|Q7Z1E6|CALR_BOMMO/3.3e-179/Calreticulin OS=Bombyx mori GN=crt PE=1 SV=1	tca:103314176/1.6e-205/calreticulin; K08057 calreticulin	7299219/1.2e-173/[O] KOG0674 Calreticulin	PR00626/1.0E-53/Calreticulin signature	biological_process:GO:0006457//protein folding;cellular_component:GO:0005783//endoplasmic reticulum;molecular_function:GO:0005509//calcium ion binding;GO:0051082//unfolded protein binding;
CL4905.Contig1_All	gi|642939193|ref|XP_008200375.1|/2.5e-61/PREDICTED: cytochrome c oxidase subunit 5A, mitochondrial [Tribolium castaneum] >gi|270016379|gb|EFA12825.1| hypothetical protein TcasGA2_TC001862 [Tribolium castaneum]	NA	sp|Q94514|COX5A_DROME/1.1e-40/Cytochrome c oxidase subunit 5A, mitochondrial OS=Drosophila melanogaster GN=CoVa PE=1 SV=2	tca:658699/3.0e-62/cytochrome c oxidase subunit 5A, mitochondrial; K02264 cytochrome c oxidase subunit 5a	7299519/8.1e-41/[C] KOG4077 Cytochrome c oxidase, subunit Va/COX6	PTHR14200/2.3E-72/--	biological_process:GO:1902600//hydrogen ion transmembrane transport;cellular_component:GO:0005743//mitochondrial inner membrane;molecular_function:GO:0004129//cytochrome-c oxidase activity;
Unigene642_All	gi|909563719|ref|XP_013137096.1|/2.1e-09/PREDICTED: major prion protein-like [Papilio polytes]	NA	NA	NA	At2g05510/4.6e-06/[WV] LSE1342 A Glycine-rich extracellular protein involved in pathogenesis-related process, and related proteins	NA	NA
CL7839.Contig2_All	gi|270006414|gb|EFA02862.1|/3.6e-22/ubiquinol-cytochrome c reductase, complex III subunit VII [Tribolium castaneum]	NA	sp|Q9CQ69|QCR8_MOUSE/4.1e-18/Cytochrome b-c1 complex subunit 8 OS=Mus musculus GN=Uqcrq PE=1 SV=3	tca:658931/4.3e-23/UqcrQ, ucrQ; ubiquinol-cytochrome c reductase, complex III subunit VII; K00418 ubiquinol-cytochrome c reductase subunit 8	7293979/6.5e-21/[C] KOG4116 Ubiquinol cytochrome c reductase, subunit QCR8	PTHR12119/3.4E-37/--	NA
Unigene14490_All	gi|91094205|ref|XP_971661.1|/1.2e-15/PREDICTED: cytochrome c oxidase subunit 7A1, mitochondrial [Tribolium castaneum] >gi|270011120|gb|EFA07568.1| hypothetical protein TcasGA2_TC015888 [Tribolium castaneum]	NA	sp|Q9VHS2|COX7A_DROME/4.0e-08/Probable cytochrome c oxidase subunit 7A, mitochondrial OS=Drosophila melanogaster GN=CG9603 PE=1 SV=1	tca:660325/1.4e-16/cytochrome c oxidase subunit 7A1, mitochondrial; K02270 cytochrome c oxidase subunit 7a	7299025/3.0e-08/[C] TWOG0567 Cytochrome c oxidase subunit VIIa	PTHR10510/5.1E-15/--	cellular_component:GO:0016020//membrane;
CL1238.Contig1_All	gi|211939884|gb|ACJ13424.1|/4.9e-86/serpin [Sphenophorus levis]	NA	sp|P14754|SERA_MANSE/9.8e-63/Alaserpin OS=Manduca sexta PE=1 SV=1	tca:662139/2.6e-71/serpin3; serine protease inhibitor 3/4; K13963 serpin B	7302315/1.6e-62/[V] KOG2392 Serpin	PF00079/1.5E-109/Serpin (serine protease inhibitor)	NA
CL8526.Contig3_All	gi|642932591|ref|XP_008196914.1|/1.3e-23/PREDICTED: cytochrome c oxidase copper chaperone [Tribolium castaneum] >gi|270012381|gb|EFA08829.1| hypothetical protein TcasGA2_TC006526 [Tribolium castaneum]	NA	sp|P81045|COX17_PIG/5.5e-19/Cytochrome c oxidase copper chaperone OS=Sus scrofa GN=COX17 PE=1 SV=1	tca:655875/1.5e-24/cytochrome c oxidase copper chaperone; K02260 cytochrome c oxidase assembly protein subunit 17	Hs5031645/1.6e-18/[O] KOG3496 Cytochrome c oxidase assembly protein/Cu2+ chaperone COX17	NA	biological_process:GO:0006825//copper ion transport;cellular_component:GO:0005758//mitochondrial intermembrane space;molecular_function:GO:0016531//copper chaperone activity;
CL524.Contig3_All	gi|642921071|ref|XP_008192680.1|/4.5e-185/PREDICTED: muscle LIM protein Mlp84B isoform X1 [Tribolium castaneum]	gi|674656866|gb|KJ872589.1|/0.0/Monochamus alternatus muscle LIM protein mRNA, partial cds	sp|Q24400|MLP2_DROME/6.0e-150/Muscle LIM protein Mlp84B OS=Drosophila melanogaster GN=Mlp84B PE=1 SV=1	smm:Smp_087250/5.0e-59/crp1/csrp1/crip1; K09377 cysteine and glycine-rich protein	7298855/4.5e-150/[TZ] KOG1700 Regulatory protein MLP and related LIM proteins	PS50023/13.642/LIM domain profile.	molecular_function:GO:0008270//zinc ion binding;
Unigene16252_All	gi|727098945|gb|AIY54300.1|/4.7e-78/ribosomal protein L19, partial [Colaphellus bowringi]	gi|601036661|gb|KJ028108.1|/0.0/Apis mellifera ribosomal protein L19 (rpl19) mRNA, complete cds	sp|P36241|RL19_DROME/1.8e-74/60S ribosomal protein L19 OS=Drosophila melanogaster GN=RpL19 PE=1 SV=2	tca:657650/1.3e-78/60S ribosomal protein L19; K02885 large subunit ribosomal protein L19e	7291886/1.4e-74/[J] KOG1696 60s ribosomal protein L19	PS00526/-/Ribosomal protein L19e signature.	biological_process:GO:0006412//translation;cellular_component:GO:0005840//ribosome;molecular_function:GO:0003735//structural constituent of ribosome;
CL460.Contig3_All	gi|998499487|ref|XP_015509637.1|/1.8e-96/PREDICTED: troponin I isoform X7 [Neodiprion lecontei]	gi|780604978|ref|XM_011709258.1|/0.0/PREDICTED: Wasmannia auropunctata troponin I (LOC105462536), transcript variant X8, mRNA	sp|P36188|TNNI_DROME/1.2e-87/Troponin I OS=Drosophila melanogaster GN=wupA PE=2 SV=3	pon:100173211/1.1e-16/TNNI3; troponin I3, cardiac type; K12044 troponin I, cardiac muscle	CE17271/1.1e-45/[Z] KOG3977 Troponin I	PF00992/1.0E-37/Troponin	NA
CL8516.Contig2_All	gi|70909567|emb|CAJ17205.1|/7.5e-72/ribosomal protein S16e [Scarabaeus laticollis]	gi|762135007|ref|XM_011452440.1|/0.0/PREDICTED: Crassostrea gigas 40S ribosomal protein S16 (LOC105344628), mRNA	sp|Q9W237|RS16_DROME/5.9e-69/40S ribosomal protein S16 OS=Drosophila melanogaster GN=RpS16 PE=1 SV=1	tca:659371/1.0e-71/40S ribosomal protein S16; K02960 small subunit ribosomal protein S16e	7291436/4.4e-69/[J] KOG1753 40S ribosomal protein S16	PS00360/-/Ribosomal protein S9 signature.	biological_process:GO:0006412//translation;cellular_component:GO:0005840//ribosome;molecular_function:GO:0003735//structural constituent of ribosome;
Unigene16038_All	gi|70909841|emb|CAJ17407.1|/5.8e-25/ribosomal protein L29e [Timarcha balearica]	gi|268306473|gb|GU084325.1|/0.0/Manduca sexta ribosomal protein L29 (rpl29) mRNA, complete cds	sp|Q24154|RL29_DROME/6.4e-16/60S ribosomal protein L29 OS=Drosophila melanogaster GN=RpL29 PE=1 SV=1	aec:105154731/3.8e-24/60S ribosomal protein L29-1; K02905 large subunit ribosomal protein L29e	7291277/4.7e-16/[J] KOG3504 60S ribosomal protein L29	PF01779/5.5E-21/Ribosomal L29e protein family	NA
CL3074.Contig3_All	gi|642933915|ref|XP_008197565.1|/1.2e-201/PREDICTED: calreticulin [Tribolium castaneum] >gi|270013651|gb|EFA10099.1| hypothetical protein TcasGA2_TC012278 [Tribolium castaneum]	gi|769844752|ref|XM_011635324.1|/0.0/PREDICTED: Pogonomyrmex barbatus calreticulin (LOC105424856), mRNA	sp|Q7Z1E6|CALR_BOMMO/4.8e-179/Calreticulin OS=Bombyx mori GN=crt PE=1 SV=1	tca:103314176/1.4e-202/calreticulin; K08057 calreticulin	7299219/1.6e-171/[O] KOG0674 Calreticulin	PTHR11073/7.6E-218/--	biological_process:GO:0006457//protein folding;cellular_component:GO:0005783//endoplasmic reticulum;molecular_function:GO:0005509//calcium ion binding;GO:0051082//unfolded protein binding;
Unigene9071_All	gi|751447415|ref|XP_011177845.1|/9.6e-19/PREDICTED: cytochrome c oxidase subunit 7C, mitochondrial-like [Bactrocera cucurbitae] >gi|751447417|ref|XP_011177846.1| PREDICTED: cytochrome c oxidase subunit 7C, mitochondrial-like [Bactrocera cucurbitae] >gi|751797807|ref|XP_011208789.1| PREDICTED: cytochrome c oxidase subunit 7C, mitochondrial-like [Bactrocera dorsalis]	NA	sp|P80432|COX7C_RAT/1.5e-11/Cytochrome c oxidase subunit 7C, mitochondrial OS=Rattus norvegicus GN=Cox7c PE=1 SV=2	tca:658950/6.3e-18/Cox7c, cox-c; cytochrome c oxidase subunit VIIc; K02272 cytochrome c oxidase subunit 7c	7303810/1.9e-11/[C] KOG4527 Cytochrome c oxidase, subunit VIIc/COX8	PF02935/1.1E-17/Cytochrome c oxidase subunit VIIc	biological_process:GO:1902600//hydrogen ion transmembrane transport;cellular_component:GO:0016021//integral component of membrane;molecular_function:GO:0004129//cytochrome-c oxidase activity;
CL5391.Contig2_All	gi|241568985|ref|XP_002402622.1|/3.2e-59/histone 2A [Ixodes scapularis] >gi|215500063|gb|EEC09557.1| histone 2A [Ixodes scapularis]	NA	sp|Q6PV61|H2A_LITVA/4.8e-60/Histone H2A OS=Litopenaeus vannamei PE=1 SV=3	isc:IscW_ISCW019497/3.8e-60/histone 2A; K11251 histone H2A	Hs20555882/3.5e-55/[B] KOG1756 Histone 2A	PR00620/5.7E-55/Histone H2A signature	biological_process:GO:0006342//chromatin silencing;cellular_component:GO:0000790//nuclear chromatin;GO:0000786//nucleosome;molecular_function:GO:0003677//DNA binding;GO:0046982//protein heterodimerization activity;
CL4961.Contig2_All	gi|925675134|gb|KOX72508.1|/3.1e-139/Glyceraldehyde-3-phosphate dehydrogenase 2 [Melipona quadrifasciata]	gi|924435017|gb|KP082381.1|/0.0/Lymantria tortivalvula glyceraldhyde-3-phosphate dehydrogenase (GAPDH) gene, partial cds	sp|Q4U3L0|G3P_GLOMM/2.9e-137/Glyceraldehyde-3-phosphate dehydrogenase OS=Glossina morsitans morsitans GN=Gapdh PE=2 SV=1	pxy:105388172/2.0e-138/Gapdh; glyceraldehyde-3-phosphate dehydrogenase; K00134 glyceraldehyde 3-phosphate dehydrogenase [EC:1.2.1.12]	7293147/8.9e-136/[G] KOG0657 Glyceraldehyde 3-phosphate dehydrogenase	PR00078/3.1E-42/Glyceraldehyde-3-phosphate dehydrogenase signature	biological_process:GO:0006006//glucose metabolic process;GO:0006096//glycolytic process;GO:0055114//oxidation-reduction process;molecular_function:GO:0050661//NADP binding;GO:0051287//NAD binding;GO:0004365//glyceraldehyde-3-phosphate dehydrogenase (NAD+) (phosphorylating) activity;
CL9857.Contig1_All	gi|642927761|ref|XP_008195395.1|/1.8e-34/PREDICTED: ATP synthase-coupling factor 6, mitochondrial [Tribolium castaneum] >gi|642927763|ref|XP_008195396.1| PREDICTED: ATP synthase-coupling factor 6, mitochondrial [Tribolium castaneum]	NA	sp|Q24407|ATP5J_DROME/5.4e-23/ATP synthase-coupling factor 6, mitochondrial OS=Drosophila melanogaster GN=ATPsyn-Cf6 PE=3 SV=1	tca:657737/2.2e-35/ATP synthase-coupling factor 6, mitochondrial; K02131 F-type H+-transporting ATPase subunit 6	7300990/4.0e-23/[C] KOG4634 Mitochondrial F1F0-ATP synthase, subunit Cf6 (coupling factor 6)	PTHR12441/2.7E-36/--	NA
CL10110.Contig1_All	gi|952528848|gb|KRT82568.1|/1.2e-63/hypothetical protein AMK59_3949 [Oryctes borbonicus]	NA	sp|P80971|COX42_THUOB/8.1e-31/Cytochrome c oxidase subunit 4 isoform 2, mitochondrial OS=Thunnus obesus PE=1 SV=2	tca:655374/3.4e-61/Cox4; cytochrome c oxidase subunit IV; K02263 cytochrome c oxidase subunit 4	7298641/4.1e-48/[C] KOG4075 Cytochrome c oxidase, subunit IV/COX5b	PR01873/5.5E-20/Cytochrome c oxidase subunit IV signature	cellular_component:GO:0016020//membrane;
CL5997.Contig1_All	gi|91094039|ref|XP_968178.1|/2.4e-66/PREDICTED: cofilin/actin-depolymerizing factor homolog [Tribolium castaneum] >gi|270003140|gb|EEZ99587.1| hypothetical protein TcasGA2_TC001574 [Tribolium castaneum]	gi|968087813|ref|XM_002061045.2|/0.0/Drosophila willistoni uncharacterized protein (Dwil\GK10641), mRNA	sp|P45594|CADF_DROME/1.5e-65/Cofilin/actin-depolymerizing factor homolog OS=Drosophila melanogaster GN=tsr PE=2 SV=1	tca:656560/2.9e-67/cofilin/actin-depolymerizing factor homolog; K05765 cofilin	7291724/1.1e-65/[Z] KOG1735 Actin depolymerizing factor	PF00241/3.0E-36/Cofilin/tropomyosin-type actin-binding protein	biological_process:GO:0030042//actin filament depolymerization;cellular_component:GO:0015629//actin cytoskeleton;molecular_function:GO:0003779//actin binding;
CL2544.Contig1_All	gi|815908752|ref|XP_012240036.1|/4.4e-41/PREDICTED: probable elongation factor 1-delta isoform X1 [Bombus impatiens] >gi|815908754|ref|XP_012240037.1| PREDICTED: probable elongation factor 1-delta isoform X1 [Bombus impatiens]	gi|909560211|ref|XM_013279734.1|/0.0/PREDICTED: Papilio polytes probable elongation factor 1-delta (LOC106100731), transcript variant X2, mRNA	sp|O96827|EF1B_DROME/1.4e-36/Probable elongation factor 1-beta OS=Drosophila melanogaster GN=Ef1beta PE=1 SV=3	bim:100745533/5.3e-42/probable elongation factor 1-delta; K15410 elongation factor 1-delta	7302868/1.1e-36/[K] KOG1668 Elongation factor 1 beta/delta chain	PTHR11595:SF31/6.3E-15/--	NA
Unigene21494_All	gi|91094301|ref|XP_971831.1|/3.5e-65/PREDICTED: uncharacterized protein LOC660513 [Tribolium castaneum] >gi|270014382|gb|EFA10830.1| hypothetical protein TcasGA2_TC001606 [Tribolium castaneum]	NA	NA	NA	NA	PF07084/6.9E-23/Thyroid hormone-inducible hepatic protein Spot 14	NA
CL524.Contig4_All	gi|91081471|ref|XP_967871.1|/1.0e-274/PREDICTED: muscle LIM protein Mlp84B isoform X2 [Tribolium castaneum]	gi|674656866|gb|KJ872589.1|/0.0/Monochamus alternatus muscle LIM protein mRNA, partial cds	sp|Q24400|MLP2_DROME/5.0e-237/Muscle LIM protein Mlp84B OS=Drosophila melanogaster GN=Mlp84B PE=1 SV=1	smm:Smp_087250/5.0e-59/crp1/csrp1/crip1; K09377 cysteine and glycine-rich protein	7298855/3.7e-237/[TZ] KOG1700 Regulatory protein MLP and related LIM proteins	PS00478/-/LIM zinc-binding domain signature.	NA
CL3463.Contig1_All	gi|270002734|gb|EEZ99181.1|/4.5e-143/serine protease H2 [Tribolium castaneum]	gi|939279776|ref|XM_014404995.1|/0.0/PREDICTED: Cimex lectularius tryptase-2-like (LOC106673061), transcript variant X2, mRNA	sp|Q05319|STUB_DROME/8.7e-38/Serine proteinase stubble OS=Drosophila melanogaster GN=Sb PE=2 SV=2	dwi:Dwil_GK18003/3.2e-35/GK18003 gene product from transcript GK18003-RA; K09614 corin [EC:3.4.21.-]	7297652/9.2e-101/[E] KOG3627 Trypsin	PR00722/1.7E-9/Chymotrypsin serine protease family (S1) signature	NA
Unigene371_All	gi|70909807|emb|CAJ17390.1|/1.9e-65/ribosomal protein L27e [Dascillus cervinus]	gi|998505016|ref|XM_015657211.1|/0.0/PREDICTED: Neodiprion lecontei 60S ribosomal protein L27 (LOC107219122), transcript variant X3, mRNA	sp|P61356|RL27_BOVIN/2.5e-49/60S ribosomal protein L27 OS=Bos taurus GN=RPL27 PE=2 SV=2	nvi:100114558/5.9e-62/60S ribosomal protein L27; K02901 large subunit ribosomal protein L27e	7301368/1.2e-53/[J] KOG3418 60S ribosomal protein L27	PTHR10497/1.9E-86/--	NA
CL6237.Contig1_All	gi|189240245|ref|XP_001810808.1|/1.5e-25/PREDICTED: uncharacterized protein LOC100141766 [Tribolium castaneum]	NA	NA	NA	NA	PF11901/1.9E-8/Protein of unknown function (DUF3421)	NA
CL1057.Contig2_All	gi|91091770|ref|XP_966678.1|/5.6e-215/PREDICTED: S-adenosylmethionine synthase isoform X1 [Tribolium castaneum]	gi|998516968|ref|XM_015663806.1|/0.0/PREDICTED: Neodiprion lecontei S-adenosylmethionine synthase (LOC107223935), transcript variant X2, mRNA	sp|P40320|METK_DROME/2.2e-195/S-adenosylmethionine synthase OS=Drosophila melanogaster GN=Sam-S PE=2 SV=2	tca:658012/1.2e-209/S-adenosylmethionine synthase; K00789 S-adenosylmethionine synthetase [EC:2.5.1.6]	7296263/1.6e-195/[H] KOG1506 S-adenosylmethionine synthetase	PF02772/5.2E-43/S-adenosylmethionine synthetase, central domain	biological_process:GO:0006730//one-carbon metabolic process;GO:0006556//S-adenosylmethionine biosynthetic process;molecular_function:GO:0046872//metal ion binding;GO:0005524//ATP binding;GO:0004478//methionine adenosyltransferase activity;
CL8581.Contig2_All	gi|254911125|ref|NP_001157183.1|/1.1e-108/cactus isoform 1 [Tribolium castaneum]	NA	sp|Q03017|CACT_DROME/1.9e-47/NF-kappa-B inhibitor cactus OS=Drosophila melanogaster GN=cact PE=1 SV=2	tca:657221/1.4e-109/Cact; cactus; K04734 NF-kappa-B inhibitor alpha	7298294/1.4e-47/[R] KOG0504 FOG: Ankyrin repeat	PTHR24139:SF26/1.2E-64/--	NA
Unigene19822_All	gi|642925653|ref|XP_008194657.1|/1.5e-10/PREDICTED: uncharacterized protein LOC662907 [Tribolium castaneum] >gi|270008896|gb|EFA05344.1| hypothetical protein TcasGA2_TC015508 [Tribolium castaneum]	NA	NA	NA	NA	NA	NA
CL288.Contig2_All	gi|270003227|gb|EEZ99674.1|/4.9e-156/hypothetical protein TcasGA2_TC002431 [Tribolium castaneum]	NA	sp|Q8VE42|ANR49_MOUSE/3.0e-41/Ankyrin repeat domain-containing protein 49 OS=Mus musculus GN=Ankrd49 PE=2 SV=1	mde:101891198/2.1e-61/uncharacterized LOC101891198; K11320 E1A-binding protein p400 [EC:3.6.4.-]	Hs8923181/1.7e-41/[K] KOG0512 Fetal globin-inducing factor (contains ankyrin repeats)	NA	NA
CL3215.Contig2_All	gi|952521461|gb|KRT81594.1|/6.1e-84/hypothetical protein AMK59_6099 [Oryctes borbonicus]	gi|815908271|ref|XM_003488676.2|/0.0/PREDICTED: Bombus impatiens eukaryotic translation initiation factor 5A (LOC100747246), transcript variant X3, mRNA	sp|P62925|IF5A_SPOFR/5.1e-83/Eukaryotic translation initiation factor 5A OS=Spodoptera frugiperda GN=eIF-5A PE=2 SV=1	tca:663814/5.2e-83/eukaryotic translation initiation factor 5A; K03263 translation initiation factor 5A	7291729/3.7e-70/[J] KOG3271 Translation initiation factor 5A (eIF-5A)	PS00302/-/Eukaryotic initiation factor 5A hypusine signature.	biological_process:GO:0006452//translational frameshifting;GO:0045905//positive regulation of translational termination;GO:0045901//positive regulation of translational elongation;cellular_component:GO:0005737//cytoplasm;molecular_function:GO:0043022//ribosome binding;GO:0003746//translation elongation factor activity;
CL1165.Contig5_All	gi|570341966|gb|AHE77380.1|/9.6e-29/heat shock protein, partial [Lissorhoptrus oryzophilus]	NA	sp|Q00649|HSPB1_CHICK/1.1e-16/Heat shock protein beta-1 OS=Gallus gallus GN=HSPB1 PE=2 SV=1	nvi:100114572/4.3e-24/protein lethal(2)essential for life; K09542 crystallin, alpha B	7294957/3.4e-15/[O] KOG3591 Alpha crystallins	PR00299/5.2E-18/Alpha crystallin signature	NA
Unigene17895_All	gi|766928492|ref|XP_011496292.1|/1.1e-32/PREDICTED: uncharacterized protein LOC105360948 isoform X2 [Ceratosolen solmsi marchali]	NA	NA	NA	NA	NA	NA
Unigene5203_All	gi|70909527|emb|CAJ17186.1|/2.2e-76/ribosomal protein S13e [Agriotes lineatus]	NA	sp|Q962R6|RS13_SPOFR/4.2e-75/40S ribosomal protein S13 OS=Spodoptera frugiperda GN=RpS13 PE=2 SV=3	tca:656303/1.2e-74/ribosomal protein S13-like protein; K02953 small subunit ribosomal protein S13e	Hs4506685/7.1e-72/[J] KOG0400 40S ribosomal protein S13	PTHR11885/1.5E-128/--	NA
CL3463.Contig3_All	gi|270002734|gb|EEZ99181.1|/4.1e-143/serine protease H2 [Tribolium castaneum]	gi|939279776|ref|XM_014404995.1|/0.0/PREDICTED: Cimex lectularius tryptase-2-like (LOC106673061), transcript variant X2, mRNA	sp|Q05319|STUB_DROME/8.0e-38/Serine proteinase stubble OS=Drosophila melanogaster GN=Sb PE=2 SV=2	dwi:Dwil_GK18003/2.9e-35/GK18003 gene product from transcript GK18003-RA; K09614 corin [EC:3.4.21.-]	7297652/1.1e-100/[E] KOG3627 Trypsin	PR00722/1.7E-9/Chymotrypsin serine protease family (S1) signature	NA
CL345.Contig1_All	gi|642937815|ref|XP_008200311.1|/2.5e-252/PREDICTED: pyruvate kinase isoform X2 [Tribolium castaneum]	gi|826452757|ref|XM_012677129.1|/0.0/PREDICTED: Monomorium pharaonis pyruvate kinase-like (LOC105834558), mRNA	sp|O62619|KPYK_DROME/1.6e-214/Pyruvate kinase OS=Drosophila melanogaster GN=PyK PE=2 SV=2	tca:656993/3.0e-253/pyruvate kinase; K00873 pyruvate kinase [EC:2.7.1.40]	7300837/1.2e-214/[G] KOG2323 Pyruvate kinase	PF02887/3.2E-33/Pyruvate kinase, alpha/beta domain	biological_process:GO:0006096//glycolytic process;molecular_function:GO:0000287//magnesium ion binding;GO:0030955//potassium ion binding;GO:0004743//pyruvate kinase activity;GO:0016301//kinase activity;
Unigene12681_All	gi|270002753|gb|EEZ99200.1|/3.4e-72/oligomycin sensitivity-conferring protein [Tribolium castaneum]	NA	sp|Q24439|ATPO_DROME/1.6e-61/ATP synthase subunit O, mitochondrial OS=Drosophila melanogaster GN=Oscp PE=2 SV=2	tca:657168/4.1e-73/Oscp; oligomycin sensitivity-conferring protein; K02137 F-type H+-transporting ATPase subunit O	7299984/1.2e-61/[C] KOG1662 Mitochondrial F1F0-ATP synthase, subunit OSCP/ATP5	PTHR11910/3.3E-89/--	NA
Unigene11098_All	gi|952528427|gb|KRT82287.1|/1.4e-17/hypothetical protein AMK59_3570 [Oryctes borbonicus]	NA	NA	NA	NA	NA	NA
CL977.Contig3_All	gi|284928523|gb|ADC29970.1|/9.2e-10/MDL1, partial [Anopheles melas]	NA	NA	aga:AgaP_AGAP012352/2.5e-10/AGAP012352-PA; K13443 Niemann-Pick C2 protein	NA	PF02221/1.3E-9/ML domain	NA
CL719.Contig2_All	gi|410810331|emb|CCJ09440.1|/9.1e-219/eukaryotic initiation factor 4A [Phaedon cochleariae]	gi|589060795|gb|KF986613.1|/0.0/Epicauta chinensis eukaryotic translation initiation factor 4A mRNA, complete cds	sp|Q02748|IF4A_DROME/9.8e-189/Eukaryotic initiation factor 4A OS=Drosophila melanogaster GN=eIF-4a PE=1 SV=3	hst:105190384/2.2e-212/eukaryotic initiation factor 4A-I; K03257 translation initiation factor 4A	7297048/8.8e-187/[J] KOG0327 Translation initiation factor 4F, helicase subunit (eIF-4A) and related helicases	PS00039/-/DEAD-box subfamily ATP-dependent helicases signature.	NA
Unigene17586_All	gi|254910943|ref|NP_001157191.1|/4.3e-217/actin related protein 1 [Nasonia vitripennis] >gi|254910945|ref|NP_001157192.1| actin related protein 1 [Nasonia vitripennis]	gi|998489252|gb|KT748776.1|/0.0/Rhynchophorus ferrugineus isolate RPWSSHCyp24 actin mRNA, partial cds	sp|P84184|ACT3B_HELAM/1.6e-219/Actin-A3b, cytoplasmic OS=Helicoverpa armigera GN=actA3b PE=2 SV=1	mdo:100029767/1.4e-215/actin, cytoplasmic type 5; K05692 actin beta/gamma 1	7290649/1.2e-219/[Z] KOG0676 Actin and related proteins	PR00190/4.8E-58/Actin signature	molecular_function:GO:0005524//ATP binding;
Unigene19600_All	gi|91088011|ref|XP_973916.1|/4.9e-58/PREDICTED: 40S ribosomal protein S26 [Tribolium castaneum] >gi|270011893|gb|EFA08341.1| hypothetical protein TcasGA2_TC005984 [Tribolium castaneum]	NA	sp|Q9GT45|RS26_ANOGA/2.4e-49/40S ribosomal protein S26 OS=Anopheles gambiae GN=RpS26 PE=3 SV=2	tca:662743/5.9e-59/40S ribosomal protein S26; K02976 small subunit ribosomal protein S26e	7298445/6.9e-49/[J] KOG1768 40s ribosomal protein S26	PTHR12538/1.5E-76/--	biological_process:GO:0006412//translation;cellular_component:GO:0005840//ribosome;molecular_function:GO:0003735//structural constituent of ribosome;
CL6032.Contig3_All	gi|546675018|gb|ERL86281.1|/8.2e-75/hypothetical protein D910_03690 [Dendroctonus ponderosae]	NA	sp|Q8VCN5|CGL_MOUSE/2.2e-64/Cystathionine gamma-lyase OS=Mus musculus GN=Cth PE=1 SV=1	aag:AaeL_AAEL004059/2.2e-75/AAEL004059-PA; K01758 cystathionine gamma-lyase [EC:4.4.1.1]	7302582/9.9e-70/[E] KOG0053 Cystathionine beta-lyases/cystathionine gamma-synthases	PF01053/1.3E-52/Cys/Met metabolism PLP-dependent enzyme	molecular_function:GO:0016829//lyase activity;GO:0030170//pyridoxal phosphate binding;
Unigene12205_All	gi|642931292|ref|XP_008196519.1|/0.0e+00/PREDICTED: myosin heavy chain, muscle isoform X12 [Tribolium castaneum]	gi|751474222|ref|XR_852089.1|/0.0/PREDICTED: Bactrocera cucurbitae myosin heavy chain, muscle (LOC105218529), transcript variant X30, misc_RNA	sp|P05661|MYSA_DROME/0.0e+00/Myosin heavy chain, muscle OS=Drosophila melanogaster GN=Mhc PE=1 SV=4	aec:105144318/0.0e+00/myosin heavy chain, muscle; K17751 myosin heavy chain 6/7	CE09349/0.0e+00/[Z] KOG0161 Myosin class II heavy chain	PF00063/6.6E-280/Myosin head (motor domain)	NA
Unigene591_All	gi|237681135|ref|NP_001153712.1|/1.1e-224/catalase-like [Tribolium castaneum]	gi|391339336|ref|XM_003743960.1|/0.0/PREDICTED: Metaseiulus occidentalis catalase-like (LOC100908415), mRNA	sp|P17336|CATA_DROME/1.0e-196/Catalase OS=Drosophila melanogaster GN=Cat PE=1 SV=2	tca:655157/1.4e-225/catalase-like; K03781 catalase [EC:1.11.1.6]	7293863/7.4e-197/[P] KOG0047 Catalase	PR00067/3.2E-70/Catalase signature	biological_process:GO:0006979//response to oxidative stress;GO:0098869//cellular oxidant detoxification;GO:0042744//hydrogen peroxide catabolic process;GO:0055114//oxidation-reduction process;molecular_function:GO:0020037//heme binding;GO:0046872//metal ion binding;GO:0004096//catalase activity;
CL7403.Contig1_All	NA	NA	NA	NA	NA	PF15430/2.2E-9/Single domain von Willebrand factor type C	NA
CL348.Contig4_All	gi|952530720|gb|KRT83816.1|/3.9e-102/hypothetical protein AMK59_3611 [Oryctes borbonicus]	gi|961136039|ref|XM_014932241.1|/0.0/PREDICTED: Octopus bimaculoides putative uncharacterized protein DDB_G0282133 (LOC106881751), mRNA	sp|Q9BLJ6|BAGS_BOMMO/6.0e-47/BAG domain-containing protein Samui OS=Bombyx mori GN=Samui PE=2 SV=1	dpo:Dpse_GA20257/1.4e-06/GA20257 gene product from transcript GA20257-RG; K15297 regulating synaptic membrane exocytosis protein 2	Hs6631077/1.8e-08/[T] KOG4361 BCL2-associated athanogene-like proteins and related BAG family chaperone regulators	PS51035/13.009/BAG domain profile.	NA
CL5382.Contig1_All	gi|189236107|ref|XP_973934.2|/6.9e-123/PREDICTED: high mobility group protein DSP1-like [Tribolium castaneum]	gi|332375053|gb|BT127706.1|/0.0/Dendroctonus ponderosae clone DPO109_G03 unknown mRNA	sp|Q54BD4|STATC_DICDI/3.0e-17/Signal transducer and activator of transcription C OS=Dictyostelium discoideum GN=dstC PE=1 SV=1	tca:662763/8.3e-124/high mobility group protein DSP1; K10802 high mobility group protein B1	7293212/9.1e-88/[R] KOG0381 HMG box-containing protein	PF09011/2.8E-22/HMG-box domain	NA
CL288.Contig1_All	gi|270003227|gb|EEZ99674.1|/6.1e-114/hypothetical protein TcasGA2_TC002431 [Tribolium castaneum]	NA	sp|Q8VE42|ANR49_MOUSE/3.1e-41/Ankyrin repeat domain-containing protein 49 OS=Mus musculus GN=Ankrd49 PE=2 SV=1	mde:101891198/2.1e-61/uncharacterized LOC101891198; K11320 E1A-binding protein p400 [EC:3.6.4.-]	Hs8923181/1.7e-41/[K] KOG0512 Fetal globin-inducing factor (contains ankyrin repeats)	NA	NA
CL6614.Contig4_All	gi|91077296|ref|XP_976221.1|/3.7e-71/PREDICTED: uncharacterized protein LOC663390 isoform X2 [Tribolium castaneum]	NA	NA	NA	7290465/1.5e-37/[N] KOG4794 Thymosin beta	SM00152/2.9E-11/Thymosin beta actin-binding motif.	NA
CL1696.Contig4_All	gi|193669447|ref|XP_001948496.1|/1.4e-97/PREDICTED: DNA-directed RNA polymerase II subunit RPB1-like isoform X1 [Acyrthosiphon pisum]	NA	sp|P24928|RPB1_HUMAN/1.1e-70/DNA-directed RNA polymerase II subunit RPB1 OS=Homo sapiens GN=POLR2A PE=1 SV=2	api:100166173/1.7e-98/DNA-directed RNA polymerase II subunit RPB1; K03006 DNA-directed RNA polymerase II subunit RPB1 [EC:2.7.7.6]	Hs4505939/2.5e-70/[K] KOG0260 RNA polymerase II, large subunit	NA	NA
Unigene19841_All	gi|559783744|gb|AHB18586.1|/6.8e-285/heat shock 60 kDa protein [Leptinotarsa decemlineata]	gi|570341973|gb|KC620435.1|/0.0/Lissorhoptrus oryzophilus heat shock protein 60 (HSP60) mRNA, complete cds	sp|O02649|CH60_DROME/1.4e-266/60 kDa heat shock protein, mitochondrial OS=Drosophila melanogaster GN=Hsp60 PE=1 SV=3	dwi:Dwil_GK16370/1.2e-265/GK16370 gene product from transcript GK16370-RA; K04077 chaperonin GroEL	7292599/1.0e-266/[O] KOG0356 Mitochondrial chaperonin, Cpn60/Hsp60p	PTHR11353:SF64/6.4E-275/--	biological_process:GO:0006458//'de novo' protein folding;GO:0034605//cellular response to heat;GO:0006099//tricarboxylic acid cycle;GO:0006626//protein targeting to mitochondrion;GO:0030431//sleep;GO:0042026//protein refolding;cellular_component:GO:0005759//mitochondrial matrix;GO:0005875//microtubule associated complex;GO:0005811//lipid particle;GO:0005743//mitochondrial inner membrane;molecular…
CL728.Contig2_All	gi|951539300|ref|XP_014472734.1|/4.4e-47/PREDICTED: cytochrome c-2 [Dinoponera quadriceps]	gi|926533812|ref|XM_013960798.1|/0.0/PREDICTED: Apteryx australis mantelli phosphodiesterase 11A (PDE11A), mRNA	sp|P00040|CYC_SCHGR/4.0e-48/Cytochrome c OS=Schistocerca gregaria PE=1 SV=2	tca:659690/7.7e-47/cytochrome c-2; K08738 cytochrome c	7298326/2.5e-47/[C] KOG3453 Cytochrome c	PF00034/1.4E-11/Cytochrome c	biological_process:GO:0055114//oxidation-reduction process;cellular_component:GO:0005739//mitochondrion;GO:0070469//respiratory chain;molecular_function:GO:0009055//electron carrier activity;GO:0046872//metal ion binding;GO:0020037//heme binding;
Unigene19557_All	gi|91088963|ref|XP_974027.1|/3.5e-41/PREDICTED: cytochrome c oxidase subunit 6A2, mitochondrial [Tribolium castaneum] >gi|270012806|gb|EFA09254.1| hypothetical protein TcasGA2_TC006519 [Tribolium castaneum]	NA	sp|P12074|CX6A1_HUMAN/1.3e-24/Cytochrome c oxidase subunit 6A1, mitochondrial OS=Homo sapiens GN=COX6A1 PE=1 SV=4	tca:662858/4.2e-42/cytochrome c oxidase subunit 6A2, mitochondrial; K02266 cytochrome c oxidase subunit 6a	7291601/2.5e-28/[C] KOG3469 Cytochrome c oxidase, subunit VIa/COX13	PD006036/2.0E-19/MEMBRANE C CYTOCHROME POLYPEPTIDE OXIDASE OXIDOREDUCTASE INNER PRECURSOR MITOCHONDRION PEPTIDE	biological_process:GO:1902600//hydrogen ion transmembrane transport;cellular_component:GO:0016021//integral component of membrane;GO:0005751//mitochondrial respiratory chain complex IV;molecular_function:GO:0004129//cytochrome-c oxidase activity;
CL9700.Contig2_All	gi|91087667|ref|XP_973701.1|/1.5e-62/PREDICTED: deoxyuridine 5'-triphosphate nucleotidohydrolase [Tribolium castaneum] >gi|270009414|gb|EFA05862.1| hypothetical protein TcasGA2_TC008662 [Tribolium castaneum]	NA	sp|P33316|DUT_HUMAN/2.9e-50/Deoxyuridine 5'-triphosphate nucleotidohydrolase, mitochondrial OS=Homo sapiens GN=DUT PE=1 SV=4	tca:662517/1.8e-63/deoxyuridine 5'-triphosphate nucleotidohydrolase; K01520 dUTP pyrophosphatase [EC:3.6.1.23]	Hs4503423/2.2e-50/[F] KOG3370 dUTPase	PTHR11241:SF6/5.4E-75/--	biological_process:GO:0046081//dUTP catabolic process;GO:0006226//dUMP biosynthetic process;cellular_component:GO:0005737//cytoplasm;molecular_function:GO:0000287//magnesium ion binding;GO:0004170//dUTP diphosphatase activity;
CL4963.Contig6_All	gi|311302299|gb|ADP89000.1|/1.0e-173/alpha-amylase [Hermetia illucens]	NA	sp|O18552|AMYR_DROPS/3.5e-166/Alpha-amylase-related protein OS=Drosophila pseudoobscura pseudoobscura GN=Amyrel PE=3 SV=2	mde:101900389/3.9e-173/alpha-amylase A-like; K01176 alpha-amylase [EC:3.2.1.1]	7302820/4.2e-161/[G] KOG2212 Alpha-amylase	PR00110/3.5E-34/Alpha-amylase signature	NA
CL28.Contig1_All	gi|642930721|ref|XP_008200001.1|/9.1e-210/PREDICTED: serine hydroxymethyltransferase isoform X2 [Tribolium castaneum]	gi|987920886|ref|XM_015581092.1|/0.0/PREDICTED: Dufourea novaeangliae serine hydroxymethyltransferase, cytosolic (LOC107191940), mRNA	sp|P50432|GLYC_CAEEL/2.9e-171/Serine hydroxymethyltransferase OS=Caenorhabditis elegans GN=mel-32 PE=1 SV=2	tca:655825/1.1e-210/serine hydroxymethyltransferase; K00600 glycine hydroxymethyltransferase [EC:2.1.2.1]	7290652/2.1e-187/[E] KOG2467 Glycine/serine hydroxymethyltransferase	PTHR11680:SF14/0.0/--	biological_process:GO:0006544//glycine metabolic process;GO:0035999//tetrahydrofolate interconversion;GO:0032259//methylation;GO:0006563//L-serine metabolic process;molecular_function:GO:0004372//glycine hydroxymethyltransferase activity;GO:0008168//methyltransferase activity;GO:0030170//pyridoxal phosphate binding;
CL28.Contig2_All	gi|91093467|ref|XP_975934.1|/2.3e-213/PREDICTED: serine hydroxymethyltransferase, cytosolic isoform X1 [Tribolium castaneum] >gi|270012683|gb|EFA09131.1| hypothetical protein TcasGA2_TC015993 [Tribolium castaneum]	gi|987920886|ref|XM_015581092.1|/0.0/PREDICTED: Dufourea novaeangliae serine hydroxymethyltransferase, cytosolic (LOC107191940), mRNA	sp|P50432|GLYC_CAEEL/3.7e-171/Serine hydroxymethyltransferase OS=Caenorhabditis elegans GN=mel-32 PE=1 SV=2	tca:655825/1.4e-210/serine hydroxymethyltransferase; K00600 glycine hydroxymethyltransferase [EC:2.1.2.1]	7290652/2.8e-187/[E] KOG2467 Glycine/serine hydroxymethyltransferase	PTHR11680:SF14/0.0/--	biological_process:GO:0006544//glycine metabolic process;GO:0035999//tetrahydrofolate interconversion;GO:0032259//methylation;GO:0006563//L-serine metabolic process;molecular_function:GO:0004372//glycine hydroxymethyltransferase activity;GO:0008168//methyltransferase activity;GO:0030170//pyridoxal phosphate binding;
CL345.Contig2_All	gi|642937815|ref|XP_008200311.1|/4.2e-252/PREDICTED: pyruvate kinase isoform X2 [Tribolium castaneum]	gi|826452757|ref|XM_012677129.1|/0.0/PREDICTED: Monomorium pharaonis pyruvate kinase-like (LOC105834558), mRNA	sp|O62619|KPYK_DROME/1.8e-215/Pyruvate kinase OS=Drosophila melanogaster GN=PyK PE=2 SV=2	tca:656993/5.0e-253/pyruvate kinase; K00873 pyruvate kinase [EC:2.7.1.40]	7300837/1.3e-215/[G] KOG2323 Pyruvate kinase	PTHR11817:SF37/0.0/--	biological_process:GO:0006096//glycolytic process;molecular_function:GO:0000287//magnesium ion binding;GO:0030955//potassium ion binding;GO:0004743//pyruvate kinase activity;GO:0016301//kinase activity;
Unigene10861_All	gi|121511992|gb|ABM55447.1|/2.6e-25/ribosome-associated membrane protein [Xenopsylla cheopis]	gi|805793578|ref|XM_012287116.1|/0.0/PREDICTED: Megachile rotundata stress-associated endoplasmic reticulum protein 2 (LOC105662680), mRNA	sp|Q3T073|SERP2_BOVIN/4.6e-22/Stress-associated endoplasmic reticulum protein 2 OS=Bos taurus GN=SERP2 PE=3 SV=1	NA	CE11548/4.6e-19/[S] KOG3491 Predicted membrane protein	PF06624/6.0E-30/Ribosome associated membrane protein RAMP4	NA
CL8341.Contig2_All	gi|952529777|gb|KRT83187.1|/7.0e-226/helicase [Oryctes borbonicus]	gi|972208869|ref|XM_015331282.1|/0.0/PREDICTED: Polistes dominula putative ATP-dependent RNA helicase me31b (LOC107071879), mRNA	sp|Q95YF3|CGH1_CAEEL/1.9e-183/ATP-dependent RNA helicase cgh-1 OS=Caenorhabditis elegans GN=cgh-1 PE=1 SV=1	nvi:100119050/2.0e-223/putative ATP-dependent RNA helicase me31b; K12614 ATP-dependent RNA helicase DDX6/DHH1 [EC:3.6.4.13]	7297629/4.6e-214/[A] KOG0326 ATP-dependent RNA helicase	PS51195/9.913/DEAD-box RNA helicase Q motif profile.	molecular_function:GO:0005524//ATP binding;GO:0004386//helicase activity;GO:0003676//nucleic acid binding;
CL4316.Contig1_All	gi|91088835|ref|XP_970611.1|/7.5e-89/PREDICTED: vesicle transport through interaction with t-SNAREs homolog 1A [Tribolium castaneum]	NA	sp|Q96AJ9|VTI1A_HUMAN/4.0e-42/Vesicle transport through interaction with t-SNAREs homolog 1A OS=Homo sapiens GN=VTI1A PE=1 SV=2	tca:659191/9.1e-90/vesicle transport through interaction with t-SNAREs homolog 1A; K08493 vesicle transport through interaction with t-SNAREs 1	7291992/2.5e-49/[U] KOG1666 V-SNARE	PTHR21230:SF26/5.6E-57/--	biological_process:GO:0006886//intracellular protein transport;GO:0061025//membrane fusion;GO:0016192//vesicle-mediated transport;cellular_component:GO:0005794//Golgi apparatus;GO:0016021//integral component of membrane;molecular_function:GO:0005484//SNAP receptor activity;
Unigene21623_All	gi|387175137|gb|AFJ66833.1|/2.5e-165/Z9 acylCoA desaturase [Chauliognathus lugubris]	gi|53830703|gb|AY725782.1|/0.0/Oncometopia nigricans putative delta-9 desaturase mRNA, complete cds	sp|Q6US81|ACO11_SPOLI/8.5e-110/Acyl-CoA Delta(11) desaturase OS=Spodoptera littoralis PE=1 SV=1	tca:657939/1.4e-160/Z9desB, GLEAN_16415, TcasZ9desB; Z9 acyl-CoA desaturase B; K00507 stearoyl-CoA desaturase (Delta-9 desaturase) [EC:1.14.19.1]	7299635/3.2e-138/[I] KOG1600 Fatty acid desaturase	PF00487/2.1E-14/Fatty acid desaturase	biological_process:GO:0006633//fatty acid biosynthetic process;GO:0055114//oxidation-reduction process;cellular_component:GO:0016021//integral component of membrane;molecular_function:GO:0016717//oxidoreductase activity, acting on paired donors, with oxidation of a pair of donors resulting in the reduction of molecular oxygen to two molecules of water;
CL5735.Contig7_All	gi|952513232|gb|KRT79842.1|/9.0e-130/hypothetical protein AMK59_8334 [Oryctes borbonicus]	gi|926646711|ref|XM_013934256.1|/0.0/PREDICTED: Limulus polyphemus 14-3-3 protein zeta-like (LOC106473571), transcript variant X2, mRNA	sp|Q2F637|1433Z_BOMMO/1.3e-125/14-3-3 protein zeta OS=Bombyx mori GN=14-3-3zeta PE=2 SV=2	cfo:105248031/5.3e-130/14-3-3 protein zeta; K16197 14-3-3 protein beta/theta/zeta	CE03389/4.8e-112/[O] KOG0841 Multifunctional chaperone (14-3-3 family)	PTHR18860/1.3E-192/--	NA
CL3709.Contig3_All	gi|642916856|ref|XP_968783.3|/8.3e-159/PREDICTED: zinc finger protein on ecdysone puffs [Tribolium castaneum]	NA	sp|P41073|PEP_DROME/1.2e-37/Zinc finger protein on ecdysone puffs OS=Drosophila melanogaster GN=Pep PE=1 SV=1	spu:576932/2.1e-08/nephrocystin-1; K19657 nephrocystin-1	7293958/9.2e-38/[TD] TWOG0148 Cip1-interacting Zn-finger protein	PS00028/-/Zinc finger C2H2 type domain signature.	NA
CL6128.Contig2_All	gi|675382613|gb|KFM75510.1|/1.7e-11/Tissue factor pathway inhibitor, partial [Stegodyphus mimosarum]	NA	sp|Q9Y6R7|FCGBP_HUMAN/9.1e-10/IgGFc-binding protein OS=Homo sapiens GN=FCGBP PE=1 SV=3	mze:105940524/9.6e-07/alpha-tectorin; K18273 alpha-tectorin	Hs4503681/2.6e-09/[WV] KOG1216 von Willebrand factor and related coagulation proteins	PF01826/4.8E-13/Trypsin Inhibitor like cysteine rich domain	NA
Unigene6603_All	gi|478257392|gb|ENN77548.1|/2.8e-152/hypothetical protein YQE_05844, partial [Dendroctonus ponderosae] >gi|546677764|gb|ERL88543.1| hypothetical protein D910_05928 [Dendroctonus ponderosae]	gi|817078911|ref|XM_012406422.1|/0.0/PREDICTED: Athalia rosae ADP,ATP carrier protein 2 (LOC105689423), mRNA	sp|Q26365|ADT_DROME/1.2e-147/ADP,ATP carrier protein OS=Drosophila melanogaster GN=sesB PE=2 SV=4	bmor:692626/1.4e-151/Ant; ADP/ATP translocase; K05863 solute carrier family 25 (mitochondrial adenine nucleotide translocator), member 4/5/6/31	7292557/8.9e-148/[C] KOG0749 Mitochondrial ADP/ATP carrier proteins	PF09588/9.9E-21/YqaJ-like viral recombinase domain	biological_process:GO:0055085//transmembrane transport;cellular_component:GO:0016021//integral component of membrane;GO:0005743//mitochondrial inner membrane;molecular_function:GO:0005215//transporter activity;
Unigene12674_All	gi|930648720|gb|KPI91068.1|/6.8e-30/Protein transport protein Sec61 subunit gamma [Papilio xuthus]	gi|808129274|ref|XM_003397890.2|/0.0/PREDICTED: Bombus terrestris protein transport protein Sec61 subunit gamma (LOC100644410), mRNA	sp|Q7Z1B8|S61G1_GRYOR/9.5e-32/Protein transport protein Sec61 subunit gamma OS=Gryllotalpa orientalis GN=SEC61G PE=3 SV=1	tca:664530/1.8e-30/protein transport protein Sec61 subunit gamma; K07342 protein transport protein SEC61 subunit gamma and related proteins	7293621/6.6e-30/[U] KOG3498 Preprotein translocase, gamma subunit	NA	biological_process:GO:0071806//protein transmembrane transport;GO:0045047//protein targeting to ER;cellular_component:GO:0016021//integral component of membrane;GO:0005789//endoplasmic reticulum membrane;molecular_function:GO:0015450//P-P-bond-hydrolysis-driven protein transmembrane transporter activity;
Unigene21625_All	gi|952540626|gb|KRT85796.1|/6.7e-131/hypothetical protein AMK59_1416 [Oryctes borbonicus]	NA	sp|Q9BI18|YELL_DROPS/1.2e-68/Protein yellow OS=Drosophila pseudoobscura pseudoobscura GN=y PE=3 SV=2	NA	NA	PF03022/2.0E-83/Major royal jelly protein	NA
CL1789.Contig4_All	gi|915006105|ref|XP_013249942.1|/6.1e-33/hypothetical protein, conserved [Eimeria acervulina] >gi|557122502|emb|CDI80031.1| hypothetical protein, conserved [Eimeria acervulina]	NA	sp|Q54VY3|SPT20_DICDI/4.1e-21/Transcription factor SPT20 homolog OS=Dictyostelium discoideum GN=DDB_G0280065 PE=3 SV=1	xla:108708548/2.9e-30/histone-lysine N-methyltransferase 2D-like; K09187 histone-lysine N-methyltransferase MLL2 [EC:2.1.1.43]	CE03633/1.4e-18/[R] KOG1721 FOG: Zn-finger	NA	NA
CL1078.Contig2_All	NA	NA	NA	NA	NA	PF15430/3.5E-10/Single domain von Willebrand factor type C	NA
CL6032.Contig1_All	gi|546675018|gb|ERL86281.1|/1.3e-87/hypothetical protein D910_03690 [Dendroctonus ponderosae]	NA	sp|P32929|CGL_HUMAN/5.6e-75/Cystathionine gamma-lyase OS=Homo sapiens GN=CTH PE=1 SV=3	aag:AaeL_AAEL004059/9.4e-86/AAEL004059-PA; K01758 cystathionine gamma-lyase [EC:4.4.1.1]	7302582/1.1e-80/[E] KOG0053 Cystathionine beta-lyases/cystathionine gamma-synthases	PTHR11808/1.2E-131/--	molecular_function:GO:0003824//catalytic activity;GO:0030170//pyridoxal phosphate binding;
Unigene542_All	gi|817191653|ref|XP_012271231.1|/1.2e-26/PREDICTED: 40S ribosomal protein S28 [Orussus abietinus]	gi|972211827|ref|XM_015332856.1|/0.0/PREDICTED: Polistes dominula 40S ribosomal protein S28-like (LOC107072707), mRNA	sp|Q9W334|RS28_DROME/1.4e-27/40S ribosomal protein S28 OS=Drosophila melanogaster GN=RpS28b PE=1 SV=2	tca:659616/4.3e-27/40S ribosomal protein S28; K02979 small subunit ribosomal protein S28e	7291066/7.2e-24/[J] KOG3502 40S ribosomal protein S28	PTHR10769/9.6E-47/--	biological_process:GO:0006412//translation;cellular_component:GO:0005840//ribosome;molecular_function:GO:0003735//structural constituent of ribosome;
CL6783.Contig3_All	gi|642929535|ref|XP_008195878.1|/4.3e-35/PREDICTED: cytochrome b-c1 complex subunit 7 [Tribolium castaneum] >gi|270011087|gb|EFA07535.1| hypothetical protein TcasGA2_TC009966 [Tribolium castaneum]	NA	sp|Q5RC24|QCR7_PONAB/2.0e-24/Cytochrome b-c1 complex subunit 7 OS=Pongo abelii GN=UQCRB PE=3 SV=3	tca:664078/5.2e-36/cytochrome b-c1 complex subunit 7; K00417 ubiquinol-cytochrome c reductase subunit 7	7301665/9.9e-29/[C] KOG3440 Ubiquinol cytochrome c reductase, subunit QCR7	PD008153/9.0E-21/MEMBRANE COMPLEX C UBIQUINOL-CYTOCHROME REDUCTASE OXIDOREDUCTASE INNER ELECTRON MITOCHONDRION RESPIRATORY	biological_process:GO:0006122//mitochondrial electron transport, ubiquinol to cytochrome c;cellular_component:GO:0005750//mitochondrial respiratory chain complex III;
CL3215.Contig3_All	gi|952521461|gb|KRT81594.1|/5.9e-84/hypothetical protein AMK59_6099 [Oryctes borbonicus]	gi|815908271|ref|XM_003488676.2|/0.0/PREDICTED: Bombus impatiens eukaryotic translation initiation factor 5A (LOC100747246), transcript variant X3, mRNA	sp|P62925|IF5A_SPOFR/5.0e-83/Eukaryotic translation initiation factor 5A OS=Spodoptera frugiperda GN=eIF-5A PE=2 SV=1	tca:663814/5.1e-83/eukaryotic translation initiation factor 5A; K03263 translation initiation factor 5A	7291729/3.6e-70/[J] KOG3271 Translation initiation factor 5A (eIF-5A)	PS00302/-/Eukaryotic initiation factor 5A hypusine signature.	biological_process:GO:0006452//translational frameshifting;GO:0045905//positive regulation of translational termination;GO:0045901//positive regulation of translational elongation;cellular_component:GO:0005737//cytoplasm;molecular_function:GO:0043022//ribosome binding;GO:0003746//translation elongation factor activity;
Unigene8675_All	gi|612012984|ref|XP_007489695.1|/4.0e-212/PREDICTED: polyubiquitin-C isoform X2 [Monodelphis domestica]	gi|62083358|gb|AY961502.1|/0.0/Lysiphlebus testaceipes polyubiquitin (ubq) mRNA, complete cds	sp|P0CG68|UBC_PIG/3.3e-214/Polyubiquitin-C OS=Sus scrofa GN=UBC PE=2 SV=1	ssc:396966/4.8e-213/UBC; ubiquitin C; K08770 ubiquitin C	Hs16163829/1.2e-213/[OR] KOG0001 Ubiquitin and ubiquitin-like proteins	PF00240/7.7E-33/Ubiquitin family	cellular_component:GO:0005737//cytoplasm;
Unigene21508_All	gi|987919627|ref|XP_015435891.1|/4.8e-39/PREDICTED: protein transport protein Sec61 subunit beta [Dufourea novaeangliae]	NA	sp|Q5RB31|SC61B_PONAB/2.2e-31/Protein transport protein Sec61 subunit beta OS=Pongo abelii GN=SEC61B PE=3 SV=3	bim:100745883/3.8e-39/protein transport protein Sec61 subunit beta; K09481 protein transport protein SEC61 subunit beta	7303165/1.7e-36/[O] KOG3457 Sec61 protein translocation complex, beta subunit	PTHR13509:SF5/4.7E-45/--	NA
CL1763.Contig1_All	gi|91083093|ref|XP_969190.1|/5.2e-101/PREDICTED: 60S ribosomal protein L19 [Tribolium castaneum] >gi|270007672|gb|EFA04120.1| hypothetical protein TcasGA2_TC014362 [Tribolium castaneum]	gi|987913353|ref|XM_015577025.1|/0.0/PREDICTED: Dufourea novaeangliae 60S ribosomal protein L19 (LOC107188690), mRNA	sp|P36241|RL19_DROME/4.7e-94/60S ribosomal protein L19 OS=Drosophila melanogaster GN=RpL19 PE=1 SV=2	tca:657650/6.2e-102/60S ribosomal protein L19; K02885 large subunit ribosomal protein L19e	7291886/3.5e-94/[J] KOG1696 60s ribosomal protein L19	PTHR10722/4.6E-148/--	biological_process:GO:0006412//translation;cellular_component:GO:0005840//ribosome;molecular_function:GO:0003735//structural constituent of ribosome;
Unigene21521_All	gi|156541992|ref|XP_001599992.1|/8.5e-40/PREDICTED: 10 kDa heat shock protein, mitochondrial [Nasonia vitripennis]	NA	sp|Q9W6X3|CH10_ORYLA/1.4e-26/10 kDa heat shock protein, mitochondrial OS=Oryzias latipes GN=hspe1 PE=3 SV=1	nvi:100114790/1.0e-40/10 kDa heat shock protein, mitochondrial; K04078 chaperonin GroES	7294514/5.5e-28/[O] KOG1641 Mitochondrial chaperonin	PS00681/-/Chaperonins cpn10 signature.	NA
Unigene12571_All	gi|45822203|emb|CAE47498.1|/1.3e-85/cathepsin B-like proteinase [Diabrotica virgifera virgifera]	NA	sp|P00787|CATB_RAT/7.4e-70/Cathepsin B OS=Rattus norvegicus GN=Ctsb PE=1 SV=2	mde:101887961/3.7e-85/cathepsin B; K01363 cathepsin B [EC:3.4.22.1]	7292926/3.3e-83/[O] KOG1543 Cysteine proteinase Cathepsin L	SM00645/6.7E-10/Papain family cysteine protease	molecular_function:GO:0008234//cysteine-type peptidase activity;
CL977.Contig1_All	gi|568257040|gb|ETN65409.1|/1.8e-09/Niemann-Pick Type C-2 [Anopheles darlingi]	NA	NA	aga:AgaP_AGAP012352/2.8e-10/AGAP012352-PA; K13443 Niemann-Pick C2 protein	NA	PF02221/3.4E-5/ML domain	NA
CL6948.Contig2_All	NA	NA	NA	NA	NA	PF06585/4.8E-7/Haemolymph juvenile hormone binding protein (JHBP)	NA
CL7338.Contig2_All	gi|952529676|gb|KRT83120.1|/6.7e-103/hypothetical protein AMK59_4131 [Oryctes borbonicus]	NA	sp|Q8IZJ3|CPMD8_HUMAN/7.5e-14/C3 and PZP-like alpha-2-macroglobulin domain-containing protein 8 OS=Homo sapiens GN=CPAMD8 PE=1 SV=2	sko:102809517/4.1e-23/uncharacterized LOC102809517; K06560 mannose receptor, C type	Hs15302736/5.6e-14/[O] KOG1366 Alpha-macroglobulin	PTHR31649:SF1/5.1E-80/--	NA
Unigene14557_All	gi|568258066|gb|ETN66257.1|/1.1e-74/Vacuolar ATP synthase 16 kDa proteolipid subunit [Anopheles darlingi]	gi|56199557|gb|AY752855.1|/0.0/Culicoides sonorensis clone CsVAT1 vacuolar ATPase 16kDa subunit mRNA, complete cds	sp|O16110|VATL_AEDAE/9.8e-76/V-type proton ATPase 16 kDa proteolipid subunit OS=Aedes aegypti GN=AAEL000291 PE=2 SV=2	bmor:778463/3.8e-75/VATPc; vacuolar H+ ATP synthase 16 kDa proteolipid subunit; K02155 V-type H+-transporting ATPase 16kDa proteolipid subunit	7302268/2.8e-75/[C] KOG0232 Vacuolar H+-ATPase V0 sector, subunits c/c'	PTHR10263/2.8E-98/--	biological_process:GO:0015991//ATP hydrolysis coupled proton transport;cellular_component:GO:0005774//vacuolar membrane;GO:0033179//proton-transporting V-type ATPase, V0 domain;GO:0016021//integral component of membrane;molecular_function:GO:0015078//hydrogen ion transmembrane transporter activity;
CL5313.Contig2_All	gi|642911826|ref|XP_008200761.1|/6.8e-168/PREDICTED: dnaJ protein homolog 1 [Tribolium castaneum] >gi|270014743|gb|EFA11191.1| hypothetical protein TcasGA2_TC004799 [Tribolium castaneum]	NA	sp|Q24133|DNAJ1_DROME/8.4e-110/DnaJ protein homolog 1 OS=Drosophila melanogaster GN=DnaJ-1 PE=1 SV=3	tca:661242/8.2e-169/dnaJ protein homolog 1; K09507 DnaJ homolog subfamily B member 1	7296101/9.6e-119/[O] KOG0714 Molecular chaperone (DnaJ superfamily)	PTHR24078/1.3E-192/--	biological_process:GO:0006457//protein folding;molecular_function:GO:0051082//unfolded protein binding;
CL1751.Contig2_All	gi|642913270|ref|XP_008201464.1|/7.3e-173/PREDICTED: troponin T isoform X2 [Tribolium castaneum]	gi|116734915|gb|AC182458.2|/0.0/Mus musculus BAC clone RP23-14N12 from chromosome 8, complete sequence	sp|P19351|TNNT_DROME/1.7e-161/Troponin T, skeletal muscle OS=Drosophila melanogaster GN=up PE=1 SV=3	tca:663893/8.8e-174/troponin T, skeletal muscle; K12046 troponin T, fast skeletal muscle	7292899/1.2e-161/[Z] KOG3634 Troponin	PF00992/5.4E-7/Troponin	NA
Unigene8992_All	gi|91087121|ref|XP_975196.1|/1.5e-124/PREDICTED: proliferating cell nuclear antigen [Tribolium castaneum] >gi|270009594|gb|EFA06042.1| hypothetical protein TcasGA2_TC008874 [Tribolium castaneum]	NA	sp|P17917|PCNA_DROME/3.1e-117/Proliferating cell nuclear antigen OS=Drosophila melanogaster GN=PCNA PE=1 SV=2	cqu:CpipJ_CPIJ009046/2.3e-123/proliferating cell nuclear antigen; K04802 proliferating cell nuclear antigen	7302405/2.3e-117/[L] KOG1636 DNA polymerase delta processivity factor (proliferating cell nuclear antigen)	PF00705/3.6E-58/Proliferating cell nuclear antigen, N-terminal domain	biological_process:GO:0006272//leading strand elongation;GO:0019985//translesion synthesis;GO:0006298//mismatch repair;GO:0006275//regulation of DNA replication;cellular_component:GO:0005634//nucleus;GO:0043626//PCNA complex;molecular_function:GO:0003677//DNA binding;GO:0030337//DNA polymerase processivity factor activity;
CL5586.Contig1_All	gi|122048955|sp|Q4GX87.1|RL38_JULON/5.0e-29/RecName: Full=60S ribosomal protein L38 [Julodis onopordi] >gi|70909899|emb|CAJ17436.1| ribosomal protein L38e [Julodis onopordi]	gi|70909900|emb|AM049137.1|/0.0/Timarcha balearica mRNA for ribosomal protein L38e (rpL38e gene)	sp|Q4GX87|RL38_JULON/4.1e-31/60S ribosomal protein L38 OS=Julodis onopordi GN=RpL38 PE=3 SV=1	dpl:KGM_22590/1.3e-29/60S ribosomal protein L38; K02923 large subunit ribosomal protein L38e	Hs4506645/2.0e-27/[J] KOG3499 60S ribosomal protein L38	NA	biological_process:GO:0006412//translation;cellular_component:GO:0005840//ribosome;molecular_function:GO:0003735//structural constituent of ribosome;
Unigene370_All	gi|70909807|emb|CAJ17390.1|/1.8e-65/ribosomal protein L27e [Dascillus cervinus]	gi|662190480|ref|XM_008469788.1|/0.0/PREDICTED: Diaphorina citri 60S ribosomal protein L27 (LOC103505456), transcript variant X3, mRNA	sp|P61356|RL27_BOVIN/2.4e-49/60S ribosomal protein L27 OS=Bos taurus GN=RPL27 PE=2 SV=2	nvi:100114558/5.6e-62/60S ribosomal protein L27; K02901 large subunit ribosomal protein L27e	7301368/1.2e-53/[J] KOG3418 60S ribosomal protein L27	PF01777/4.7E-34/Ribosomal L27e protein family	NA
Unigene9268_All	gi|642931886|ref|XP_008196768.1|/4.9e-199/PREDICTED: meiosis arrest female protein 1 homolog isoform X3 [Tribolium castaneum]	NA	sp|E1BZ85|MARF1_CHICK/1.7e-122/Meiosis arrest female protein 1 homolog OS=Gallus gallus GN=MARF1 PE=3 SV=1	tca:661475/1.0e-199/meiosis arrest female protein 1; K17573 meiosis arrest female protein 1	NA	PS51644/11.864/OST-type HTH domain profile.	NA
CL8516.Contig3_All	gi|70909567|emb|CAJ17205.1|/1.0e-71/ribosomal protein S16e [Scarabaeus laticollis]	gi|762135007|ref|XM_011452440.1|/0.0/PREDICTED: Crassostrea gigas 40S ribosomal protein S16 (LOC105344628), mRNA	sp|Q9W237|RS16_DROME/8.0e-69/40S ribosomal protein S16 OS=Drosophila melanogaster GN=RpS16 PE=1 SV=1	tca:659371/1.3e-71/40S ribosomal protein S16; K02960 small subunit ribosomal protein S16e	7291436/5.9e-69/[J] KOG1753 40S ribosomal protein S16	PS00360/-/Ribosomal protein S9 signature.	biological_process:GO:0006412//translation;cellular_component:GO:0005840//ribosome;molecular_function:GO:0003735//structural constituent of ribosome;
CL2209.Contig2_All	gi|478263038|gb|ENN81438.1|/0.0e+00/hypothetical protein YQE_02131, partial [Dendroctonus ponderosae]	NA	sp|Q9U943|APLP_LOCMI/0.0e+00/Apolipophorins OS=Locusta migratoria PE=1 SV=2	xla:108704984/2.3e-21/mucin-2-like; K21125 mucin-5AC	CE05971/4.6e-11/[T] LSE0513 C 7-transmembrane receptor	PF09172/3.1E-66/Domain of unknown function (DUF1943)	NA
Unigene19721_All	gi|91086693|ref|XP_969563.1|/2.1e-52/PREDICTED: 12 kDa FK506-binding protein [Tribolium castaneum] >gi|270010405|gb|EFA06853.1| hypothetical protein TcasGA2_TC009796 [Tribolium castaneum]	NA	sp|P48375|FKB12_DROME/4.4e-47/12 kDa FK506-binding protein OS=Drosophila melanogaster GN=FK506-bp2 PE=3 SV=2	tca:658057/2.5e-53/12 kDa FK506-binding protein; K09568 FK506-binding protein 1 [EC:5.2.1.8]	7302498/3.3e-47/[O] KOG0544 FKBP-type peptidyl-prolyl cis-trans isomerase	PTHR10516/2.4E-68/--	biological_process:GO:0006457//protein folding;GO:0000413//protein peptidyl-prolyl isomerization;molecular_function:GO:0003755//peptidyl-prolyl cis-trans isomerase activity;
Unigene14460_All	gi|91081977|ref|XP_968285.1|/9.7e-58/PREDICTED: ATP synthase subunit delta, mitochondrial [Tribolium castaneum] >gi|270008191|gb|EFA04639.1| hypothetical protein TcasGA2_TC013931 [Tribolium castaneum]	NA	sp|Q9D3D9|ATPD_MOUSE/3.6e-36/ATP synthase subunit delta, mitochondrial OS=Mus musculus GN=Atp5d PE=1 SV=1	tca:656683/1.2e-58/ATP synthase subunit delta, mitochondrial; K02134 F-type H+-transporting ATPase subunit delta	7291126/9.7e-47/[C] KOG1758 Mitochondrial F1F0-ATP synthase, subunit delta/ATP16	PD000944/4.0E-30/ATP SYNTHASE ION EPSILON SUBUNIT HYDROLASE CF1 SYNTHESIS CHAIN HYDROGEN	biological_process:GO:0015986//ATP synthesis coupled proton transport;cellular_component:GO:0000275//mitochondrial proton-transporting ATP synthase complex, catalytic core F(1);molecular_function:GO:0046933//proton-transporting ATP synthase activity, rotational mechanism;GO:0046961//proton-transporting ATPase activity, rotational mechanism;
Unigene12570_All	gi|91092686|ref|XP_971550.1|/3.4e-35/PREDICTED: ATPase inhibitor mai-2, mitochondrial [Tribolium castaneum] >gi|270014813|gb|EFA11261.1| hypothetical protein TcasGA2_TC010795 [Tribolium castaneum]	NA	sp|A8XZB0|ATIF2_CAEBR/1.9e-22/ATPase inhibitor mai-2, mitochondrial OS=Caenorhabditis briggsae GN=mai-2 PE=3 SV=1	dse:Dsec_GM16002/1.2e-16/GM16002 gene product from transcript GM16002-RA; K01934 5-formyltetrahydrofolate cyclo-ligase [EC:6.3.3.2]	CE16792/7.1e-22/[C] TWOG0226 ATPase inhibitory factor	PTHR23407:SF6/5.1E-32/--	biological_process:GO:0032780//negative regulation of ATPase activity;cellular_component:GO:0005739//mitochondrion;molecular_function:GO:0042030//ATPase inhibitor activity;
CL854.Contig2_All	gi|91087505|ref|XP_968760.1|/3.3e-68/PREDICTED: protein lethal(2)essential for life isoform X3 [Tribolium castaneum] >gi|270010666|gb|EFA07114.1| hypothetical protein TcasGA2_TC010105 [Tribolium castaneum]	NA	sp|P82147|L2EFL_DROME/1.8e-50/Protein lethal(2)essential for life OS=Drosophila melanogaster GN=l(2)efl PE=1 SV=1	tca:657196/4.0e-69/protein lethal(2)essential for life; K09542 crystallin, alpha B	7291618/1.3e-50/[O] KOG3591 Alpha crystallins	PR00299/8.9E-28/Alpha crystallin signature	NA
CL4226.Contig3_All	gi|952528890|gb|KRT82596.1|/2.4e-192/hypothetical protein AMK59_4397 [Oryctes borbonicus]	gi|400271769|gb|JX263948.1|/0.0/Hyledius nitidicollis voucher PhHyl02 arginine kinase (ArgK) gene, partial cds	sp|O61367|KARG_APIME/3.7e-182/Arginine kinase OS=Apis mellifera GN=ARGK PE=2 SV=1	tca:660479/9.1e-192/arginine kinase; K00933 creatine kinase [EC:2.7.3.2]	7294998/2.4e-181/[C] KOG3581 Creatine kinases	PTHR11547/3.1E-219/--	biological_process:GO:0016310//phosphorylation;molecular_function:GO:0005524//ATP binding;GO:0016301//kinase activity;
CL78.Contig8_All	gi|755778303|ref|XP_011285999.1|/4.9e-235/PREDICTED: LOW QUALITY PROTEIN: polyubiquitin-C [Felis catus]	gi|62083358|gb|AY961502.1|/0.0/Lysiphlebus testaceipes polyubiquitin (ubq) mRNA, complete cds	sp|P0CG68|UBC_PIG/4.0e-237/Polyubiquitin-C OS=Sus scrofa GN=UBC PE=2 SV=1	ssc:396966/5.9e-236/UBC; ubiquitin C; K08770 ubiquitin C	Hs16163829/1.5e-236/[OR] KOG0001 Ubiquitin and ubiquitin-like proteins	SM00213/2.9E-36/Ubiquitin homologues	cellular_component:GO:0005737//cytoplasm;
Unigene12363_All	gi|642922133|ref|XP_008193030.1|/3.2e-59/PREDICTED: actin-related protein 2/3 complex subunit 5 [Tribolium castaneum]	gi|121512029|gb|EF179460.1|/0.0/Xenopsylla cheopis clone XC-98 ribosomal protein L35 mRNA, complete cds	sp|Q69CJ9|RL35_OPHHA/2.1e-39/60S ribosomal protein L35 OS=Ophiophagus hannah GN=RPL35 PE=2 SV=3	tca:659386/3.8e-60/actin-related protein 2/3 complex subunit 5; K05754 actin related protein 2/3 complex, subunit 5	7295938/5.4e-56/[Z] KOG3380 Actin-related protein Arp2/3 complex, subunit ARPC5	PF04699/4.4E-51/ARP2/3 complex 16 kDa subunit (p16-Arc)	NA
CL4141.Contig5_All	gi|255522807|ref|NP_001157316.1|/3.2e-168/longitudinals lacking isoform 7 [Tribolium castaneum]	gi|462304240|gb|APGK01049562.1|/0.0/Dendroctonus ponderosae Seq01049572, whole genome shotgun sequence	sp|Q9V5M3|LOLA6_DROME/7.5e-61/Longitudinals lacking protein, isoforms N/O/W/X/Y OS=Drosophila melanogaster GN=lola PE=1 SV=3	dpe:Dper_GL23993/5.4e-38/GL23993 gene product from transcript GL23993-RA; K09237 tramtrack	Hs4507997/7.4e-13/[R] KOG1721 FOG: Zn-finger	PS00028/-/Zinc finger C2H2 type domain signature.	NA
Unigene12485_All	gi|478261012|gb|ENN80594.1|/5.6e-258/hypothetical protein YQE_02985, partial [Dendroctonus ponderosae]	NA	sp|Q9VEG6|PERC_DROME/3.7e-185/Chorion peroxidase OS=Drosophila melanogaster GN=Pxt PE=2 SV=3	api:100160088/5.7e-133/peroxidase; K19511 peroxidase [EC:1.11.1.7]	7300297/1.3e-179/[R] KOG2408 Peroxidase/oxygenase	PTHR11475:SF57/6.6E-305/--	NA
Unigene9100_All	gi|642919219|ref|XP_969254.2|/2.3e-71/PREDICTED: peroxiredoxin-5, mitochondrial [Tribolium castaneum]	NA	sp|Q9GLW9|PRDX5_PAPHA/4.4e-46/Peroxiredoxin-5, mitochondrial OS=Papio hamadryas GN=PRDX5 PE=2 SV=1	tca:657719/2.8e-72/peroxiredoxin-5, mitochondrial; K11187 peroxiredoxin 5, atypical 2-Cys peroxiredoxin [EC:1.11.1.15]	7300338/5.2e-60/[O] KOG0541 Alkyl hydroperoxide reductase/peroxiredoxin	PF08534/6.2E-35/Redoxin	biological_process:GO:0055114//oxidation-reduction process;molecular_function:GO:0016491//oxidoreductase activity;
CL9495.Contig5_All	gi|91076494|ref|XP_972946.1|/8.0e-43/PREDICTED: protein CREG1 [Tribolium castaneum] >gi|270002600|gb|EEZ99047.1| hypothetical protein TcasGA2_TC004921 [Tribolium castaneum]	NA	sp|O88668|CREG1_MOUSE/5.7e-33/Protein CREG1 OS=Mus musculus GN=Creg1 PE=2 SV=1	NA	Hs4503037/4.8e-29/[K] KOG3374 Cellular repressor of transcription	PTHR13343:SF17/5.6E-43/--	NA
CL3706.Contig7_All	gi|642933505|ref|XP_008197446.1|/6.0e-147/PREDICTED: speckle-type POZ protein-like A isoform X2 [Tribolium castaneum]	NA	sp|Q717B4|TDPZ3_MOUSE/1.3e-11/TD and POZ domain-containing protein 3 OS=Mus musculus GN=Tdpoz3 PE=2 SV=2	spu:580554/4.0e-13/speckle-type POZ protein-like; K10523 speckle-type POZ protein	7288983/2.5e-09/[R] KOG4591 Uncharacterized conserved protein, contains BTB/POZ domain	SM00225/1.6E-7/Broad-Complex, Tramtrack and Bric a brac	NA
CL6918.Contig2_All	gi|189234566|ref|XP_001815977.1|/1.6e-09/PREDICTED: uncharacterized protein LOC100141718 [Tribolium castaneum] >gi|270002079|gb|EEZ98526.1| hypothetical protein TcasGA2_TC001030 [Tribolium castaneum]	NA	NA	NA	NA	PS51465/8.452/Kazal domain profile.	NA
CL10071.Contig3_All	gi|91077926|ref|XP_974115.1|/3.8e-109/PREDICTED: tropinone reductase 2 [Tribolium castaneum] >gi|270001443|gb|EEZ97890.1| hypothetical protein TcasGA2_TC000272 [Tribolium castaneum]	NA	sp|Q9MYP6|DHB14_BOVIN/2.7e-30/17-beta-hydroxysteroid dehydrogenase 14 OS=Bos taurus GN=HSD17B14 PE=2 SV=1	sasa:100195937/1.1e-31/dhrs4; Dehydrogenase/reductase SDR family member 4; K11147 dehydrogenase/reductase SDR family member 4 [EC:1.1.-.-]	7296705/6.3e-85/[R] KOG0725 Reductases with broad range of substrate specificities	PTHR24322/3.8E-78/--	biological_process:GO:0055114//oxidation-reduction process;molecular_function:GO:0016491//oxidoreductase activity;
CL3672.Contig4_All	gi|149689074|gb|ABR27864.1|/3.9e-48/DJ-1 [Triatoma infestans]	NA	sp|Q5E946|PARK7_BOVIN/1.1e-37/Protein DJ-1 OS=Bos taurus GN=PARK7 PE=2 SV=1	dvi:Dvir_GJ21531/2.9e-46/GJ21531 gene product from transcript GJ21531-RA; K05687 protein DJ-1	7303254/3.1e-42/[RV] KOG2764 Putative transcriptional regulator DJ-1	PF01965/1.0E-36/DJ-1/PfpI family	NA
Unigene468_All	gi|195028542|ref|XP_001987135.1|/2.8e-19/GH20141 [Drosophila grimshawi] >gi|193903135|gb|EDW02002.1| GH20141 [Drosophila grimshawi]	NA	sp|Q7M732|RTL1_MOUSE/1.8e-18/Retrotransposon-like protein 1 OS=Mus musculus GN=Rtl1 PE=2 SV=1	aec:105153754/2.0e-41/glutamic acid-rich protein; K11294 nucleolin	YGR159c/1.0e-18/[K] KOG4210 Nuclear localization sequence binding protein	PTHR23236/6.0E-29/--	NA
Unigene10873_All	gi|568260349|gb|ETN68074.1|/4.3e-28/hypothetical protein AND_000093 [Anopheles darlingi]	NA	NA	NA	NA	NA	cellular_component:GO:0016021//integral component of membrane;
Unigene6471_All	gi|564320036|ref|XP_002725328.3|/5.5e-70/PREDICTED: uncharacterized protein LOC680498 [Rattus norvegicus] >gi|564391871|ref|XP_001057443.3| PREDICTED: uncharacterized protein LOC680498 [Rattus norvegicus]	gi|156401594|ref|XM_001639326.1|/0.0/Nematostella vectensis predicted protein (NEMVEDRAFT_v1g228351) mRNA, complete cds	sp|Q6LBE8|H32_MUSPA/7.2e-70/Histone H3.2 OS=Mus pahari GN=H312 PE=2 SV=3	hgl:101726138/4.3e-70/uncharacterized LOC101726138; K11253 histone H3	Hs17442169/5.3e-70/[B] KOG1745 Histones H3 and H4	NA	NA
CL8478.Contig2_All	gi|915667631|gb|KOC69409.1|/1.3e-68/Histone H3.3, partial [Habropoda laboriosa]	gi|913301012|ref|XM_013344396.1|/0.0/PREDICTED: Amyelois transitella histone H3.3 (LOC106142584), mRNA	sp|P84246|H33_RABIT/4.0e-70/Histone H3.3 OS=Oryctolagus cuniculus GN=H3F3A PE=2 SV=2	sasa:106589474/5.9e-69/histone H3.3; K11253 histone H3	Hs4504279/3.0e-70/[B] KOG1745 Histones H3 and H4	PS00959/-/Histone H3 signature 2.	NA
Unigene16230_All	gi|332372879|gb|AEE61581.1|/6.9e-63/unknown [Dendroctonus ponderosae] >gi|478254197|gb|ENN74466.1| hypothetical protein YQE_08957, partial [Dendroctonus ponderosae]	gi|985410245|ref|XM_015515073.1|/0.0/PREDICTED: Diuraphis noxia histone H2A.V (LOC107166416), mRNA	sp|P08985|H2AV_DROME/1.7e-61/Histone H2A.v OS=Drosophila melanogaster GN=His2Av PE=1 SV=2	tca:664368/5.3e-63/histone H2A.V; K11251 histone H2A	7301509/1.2e-61/[B] KOG1757 Histone 2A	PF00125/1.4E-18/Core histone H2A/H2B/H3/H4	biological_process:GO:0006342//chromatin silencing;cellular_component:GO:0000790//nuclear chromatin;GO:0000786//nucleosome;molecular_function:GO:0003677//DNA binding;GO:0046982//protein heterodimerization activity;
CL9804.Contig2_All	gi|501291730|dbj|BAN20396.1|/7.6e-81/peptidyl-prolyl cis-trans isomerase [Riptortus pedestris]	gi|907625077|ref|XM_013242637.1|/0.0/PREDICTED: Stomoxys calcitrans peptidyl-prolyl cis-trans isomerase 6 (LOC106080984), mRNA	sp|P80311|PPIB_BOVIN/7.5e-73/Peptidyl-prolyl cis-trans isomerase B OS=Bos taurus GN=PPIB PE=1 SV=4	nvi:100679271/2.2e-80/peptidyl-prolyl cis-trans isomerase B; K03768 peptidyl-prolyl cis-trans isomerase B (cyclophilin B) [EC:5.2.1.8]	7291447/3.2e-76/[O] KOG0880 Peptidyl-prolyl cis-trans isomerase	PR00153/2.0E-37/Cyclophilin peptidyl-prolyl cis-trans isomerase signature	NA
Unigene18013_All	gi|1000759893|ref|XP_015602938.1|/4.4e-21/PREDICTED: ATP synthase subunit e, mitochondrial [Cephus cinctus]	NA	NA	tca:657625/9.9e-21/ATP synthase subunit e, mitochondrial; K02129 F-type H+-transporting ATPase subunit e	7299873/4.8e-17/[C] KOG4326 Mitochondrial F1F0-ATP synthase, subunit e	PF05680/1.5E-21/ATP synthase E chain	biological_process:GO:0015986//ATP synthesis coupled proton transport;cellular_component:GO:0000276//mitochondrial proton-transporting ATP synthase complex, coupling factor F(o);molecular_function:GO:0015078//hydrogen ion transmembrane transporter activity;
CL506.Contig1_All	gi|189238225|ref|XP_970862.2|/2.7e-84/PREDICTED: nuclear autoantigenic sperm protein [Tribolium castaneum] >gi|642925540|ref|XP_008194592.1| PREDICTED: nuclear autoantigenic sperm protein [Tribolium castaneum]	NA	sp|Q2T9P4|NASP_BOVIN/1.0e-35/Nuclear autoantigenic sperm protein OS=Bos taurus GN=NASP PE=2 SV=2	tca:659465/3.2e-85/nuclear autoantigenic sperm protein; K11291 nuclear autoantigenic sperm protein	Hs14721309/9.2e-34/[BD] KOG4563 Cell cycle-regulated histone H1-binding protein	PS50005/8.644/TPR repeat profile.	NA
CL854.Contig1_All	gi|91087505|ref|XP_968760.1|/3.3e-68/PREDICTED: protein lethal(2)essential for life isoform X3 [Tribolium castaneum] >gi|270010666|gb|EFA07114.1| hypothetical protein TcasGA2_TC010105 [Tribolium castaneum]	NA	sp|P82147|L2EFL_DROME/1.8e-50/Protein lethal(2)essential for life OS=Drosophila melanogaster GN=l(2)efl PE=1 SV=1	tca:657196/3.9e-69/protein lethal(2)essential for life; K09542 crystallin, alpha B	7291618/1.3e-50/[O] KOG3591 Alpha crystallins	PR00299/8.9E-28/Alpha crystallin signature	NA
Unigene10928_All	gi|642910670|ref|XP_008200052.1|/7.1e-128/PREDICTED: lipoyltransferase 1, mitochondrial [Tribolium castaneum] >gi|270014513|gb|EFA10961.1| hypothetical protein TcasGA2_TC004121 [Tribolium castaneum]	NA	sp|Q9Y234|LIPT_HUMAN/1.9e-48/Lipoyltransferase 1, mitochondrial OS=Homo sapiens GN=LIPT1 PE=1 SV=1	tca:656237/8.5e-129/lipoyltransferase 1, mitochondrial; K10105 lipoyltransferase 1	7302974/1.5e-79/[H] KOG3159 Lipoate-protein ligase A	PTHR12561:SF3/2.1E-78/--	NA
Unigene10944_All	gi|91085025|ref|XP_973732.1|/1.0e-212/PREDICTED: mitochondrial-processing peptidase subunit beta [Tribolium castaneum]	NA	sp|Q5REK3|MPPB_PONAB/4.8e-162/Mitochondrial-processing peptidase subunit beta OS=Pongo abelii GN=PMPCB PE=2 SV=1	tca:662549/1.2e-213/mitochondrial-processing peptidase subunit beta; K17732 mitochondrial-processing peptidase subunit beta [EC:3.4.24.64]	Hs4758734/1.0e-161/[O] KOG0960 Mitochondrial processing peptidase, beta subunit, and related enzymes (insulinase superfamily)	PF00675/5.8E-53/Insulinase (Peptidase family M16)	biological_process:GO:0006508//proteolysis;molecular_function:GO:0046872//metal ion binding;GO:0004222//metalloendopeptidase activity;
CL5735.Contig2_All	gi|752867675|ref|XP_011250875.1|/1.8e-128/PREDICTED: 14-3-3 protein zeta isoform X2 [Camponotus floridanus]	gi|998504796|ref|XM_015657090.1|/0.0/PREDICTED: Neodiprion lecontei 14-3-3 protein zeta (LOC107219026), transcript variant X5, mRNA	sp|Q2F637|1433Z_BOMMO/1.9e-122/14-3-3 protein zeta OS=Bombyx mori GN=14-3-3zeta PE=2 SV=2	cfo:105248031/4.9e-126/14-3-3 protein zeta; K16197 14-3-3 protein beta/theta/zeta	CE03389/3.3e-111/[O] KOG0841 Multifunctional chaperone (14-3-3 family)	PTHR18860/1.7E-191/--	molecular_function:GO:0019904//protein domain specific binding;
CL6391.Contig1_All	gi|91076018|ref|XP_971559.1|/4.2e-22/PREDICTED: uncharacterized protein LOC660215 [Tribolium castaneum] >gi|270014604|gb|EFA11052.1| hypothetical protein TcasGA2_TC004646 [Tribolium castaneum]	NA	NA	NA	NA	NA	NA
CL1078.Contig1_All	NA	NA	NA	NA	NA	PF15430/3.5E-10/Single domain von Willebrand factor type C	NA
Unigene606_All	gi|91079806|ref|XP_968885.1|/7.2e-63/PREDICTED: ATP synthase subunit d, mitochondrial [Tribolium castaneum] >gi|270004901|gb|EFA01349.1| hypothetical protein TcasGA2_TC003886 [Tribolium castaneum]	NA	sp|Q24251|ATP5H_DROME/1.1e-55/ATP synthase subunit d, mitochondrial OS=Drosophila melanogaster GN=ATPsyn-d PE=2 SV=2	tca:657326/8.7e-64/ATP5H, ATP7; ATP synthase subunit d, mitochondrial; K02138 F-type H+-transporting ATPase subunit d	7300478/8.2e-56/[C] KOG3366 Mitochondrial F1F0-ATP synthase, subunit d/ATP7	PTHR12700/6.1E-59/--	biological_process:GO:0015986//ATP synthesis coupled proton transport;cellular_component:GO:0000276//mitochondrial proton-transporting ATP synthase complex, coupling factor F(o);molecular_function:GO:0015078//hydrogen ion transmembrane transporter activity;
CL4226.Contig4_All	gi|952528890|gb|KRT82596.1|/2.5e-192/hypothetical protein AMK59_4397 [Oryctes borbonicus]	gi|400271769|gb|JX263948.1|/0.0/Hyledius nitidicollis voucher PhHyl02 arginine kinase (ArgK) gene, partial cds	sp|O61367|KARG_APIME/3.9e-182/Arginine kinase OS=Apis mellifera GN=ARGK PE=2 SV=1	tca:660479/9.6e-192/arginine kinase; K00933 creatine kinase [EC:2.7.3.2]	7294998/2.5e-181/[C] KOG3581 Creatine kinases	PTHR11547/1.9E-218/--	biological_process:GO:0016310//phosphorylation;molecular_function:GO:0005524//ATP binding;GO:0016301//kinase activity;
Unigene10913_All	gi|478253268|gb|ENN73639.1|/3.9e-39/hypothetical protein YQE_09885, partial [Dendroctonus ponderosae]	NA	NA	NA	NA	NA	NA
Unigene2433_All	gi|78101807|tpg|DAA05523.1|/8.3e-143/TPA_inf: troponin H isoform 1 [Apis mellifera]	gi|780604952|ref|XM_011709208.1|/0.0/PREDICTED: Wasmannia auropunctata troponin I (LOC105462536), transcript variant X2, mRNA	sp|P36188|TNNI_DROME/3.9e-92/Troponin I OS=Drosophila melanogaster GN=wupA PE=2 SV=3	dme:Dmel_CG4898/7.2e-25/Tm1; Tropomyosin 1; K10373 tropomyosin 1	CE20087/8.3e-47/[Z] KOG3977 Troponin I	PTHR13738/6.1E-72/--	NA
CL10071.Contig2_All	gi|91077926|ref|XP_974115.1|/9.8e-109/PREDICTED: tropinone reductase 2 [Tribolium castaneum] >gi|270001443|gb|EEZ97890.1| hypothetical protein TcasGA2_TC000272 [Tribolium castaneum]	gi|985402971|ref|XM_015513793.1|/0.0/PREDICTED: Diuraphis noxia 3-oxoacyl-[acyl-carrier-protein] reductase FabG-like (LOC107165517), mRNA	sp|Q9MYP6|DHB14_BOVIN/6.9e-30/17-beta-hydroxysteroid dehydrogenase 14 OS=Bos taurus GN=HSD17B14 PE=2 SV=1	sasa:100195937/3.4e-32/dhrs4; Dehydrogenase/reductase SDR family member 4; K11147 dehydrogenase/reductase SDR family member 4 [EC:1.1.-.-]	7296705/1.9e-85/[R] KOG0725 Reductases with broad range of substrate specificities	PTHR24322:SF584/5.6E-78/--	biological_process:GO:0055114//oxidation-reduction process;molecular_function:GO:0016491//oxidoreductase activity;
CL10221.Contig2_All	gi|952513710|gb|KRT80244.1|/7.1e-110/hypothetical protein AMK59_8625, partial [Oryctes borbonicus]	NA	sp|Q9U7E0|ATRX_CAEEL/7.5e-11/Transcriptional regulator ATRX homolog OS=Caenorhabditis elegans GN=xnp-1 PE=1 SV=1	tca:654949/2.8e-106/upstream activation factor subunit spp27; K15223 upstream activation factor subunit UAF30	7292276/2.0e-61/[K] KOG1946 RNA polymerase I transcription factor UAF	PTHR13844:SF4/6.2E-43/--	molecular_function:GO:0003677//DNA binding;
Unigene19744_All	gi|570932729|gb|AHF20221.1|/0.0e+00/heat shock protein 90 [Tribolium castaneum]	gi|951519001|ref|XM_014619870.1|/0.0/PREDICTED: Dinoponera quadriceps endoplasmin (LOC106744822), mRNA	sp|P08110|ENPL_CHICK/4.6e-293/Endoplasmin OS=Gallus gallus GN=HSP90B1 PE=1 SV=1	tca:660193/0.0e+00/hsp90; endoplasmin; K09487 heat shock protein 90kDa beta	7301648/0.0e+00/[O] KOG0020 Endoplasmic reticulum glucose-regulated protein (GRP94/endoplasmin), HSP90 family	PF02518/5.4E-17/Histidine kinase-, DNA gyrase B-, and HSP90-like ATPase	NA
Unigene11128_All	gi|913321539|ref|XP_013191935.1|/1.8e-30/PREDICTED: 46 kDa FK506-binding nuclear protein [Amyelois transitella]	gi|705691938|ref|XM_010124302.1|/0.0/PREDICTED: Chlamydotis macqueenii zinc finger and BTB domain containing 7C (ZBTB7C), mRNA	sp|Q26486|FKBP4_SPOFR/2.8e-31/46 kDa FK506-binding nuclear protein OS=Spodoptera frugiperda GN=FKBP46 PE=2 SV=1	bmor:692771/2.9e-31/Fkbp45; 45 kDa immunophilin FKBP45; K14826 FK506-binding nuclear protein [EC:5.2.1.8]	At3g28770/2.2e-12/[S] LSE0099 A Uncharacterized protein	NA	biological_process:GO:0009987//cellular process;molecular_function:GO:0016853//isomerase activity;
CL2052.Contig3_All	gi|189239379|ref|XP_971918.2|/3.7e-40/PREDICTED: receptor expression-enhancing protein 5 [Tribolium castaneum] >gi|270009667|gb|EFA06115.1| hypothetical protein TcasGA2_TC008958 [Tribolium castaneum]	NA	sp|Q29RM3|REEP5_BOVIN/2.6e-30/Receptor expression-enhancing protein 5 OS=Bos taurus GN=REEP5 PE=2 SV=1	tca:660609/4.4e-41/receptor expression-enhancing protein 5; K17279 receptor expression-enhancing protein 5/6	7303222/5.9e-35/[U] KOG1725 Protein involved in membrane traffic (YOP1/TB2/DP1/HVA22 family)	PTHR12300/7.3E-50/--	cellular_component:GO:0016020//membrane;
CL1751.Contig3_All	gi|642913270|ref|XP_008201464.1|/3.1e-177/PREDICTED: troponin T isoform X2 [Tribolium castaneum]	gi|815896383|ref|XM_012391745.1|/0.0/PREDICTED: Bombus impatiens troponin T, skeletal muscle (LOC100744757), transcript variant X1, mRNA	sp|P19351|TNNT_DROME/8.2e-162/Troponin T, skeletal muscle OS=Drosophila melanogaster GN=up PE=1 SV=3	tca:663893/3.7e-178/troponin T, skeletal muscle; K12046 troponin T, fast skeletal muscle	7292899/6.1e-162/[Z] KOG3634 Troponin	PF00992/5.4E-7/Troponin	NA
CL7715.Contig2_All	gi|817250596|emb|CFW94149.1|/6.2e-78/Csa-calmodulin 1, partial [Cupiennius salei]	gi|908504452|ref|XM_013208033.1|/0.0/PREDICTED: Biomphalaria glabrata calmodulin (LOC106052616), mRNA	sp|P62152|CALM_DROME/1.9e-79/Calmodulin OS=Drosophila melanogaster GN=Cam PE=1 SV=2	der:Dere_GG20265/2.8e-78/GG20265 gene product from transcript GG20265-RB; K02183 calmodulin	7303485/1.4e-79/[T] KOG0027 Calmodulin and related proteins (EF-Hand superfamily)	PF13499/6.2E-15/EF-hand domain pair	NA
Unigene10620_All	gi|952529021|gb|KRT82683.1|/2.1e-181/hypothetical protein AMK59_4138 [Oryctes borbonicus]	NA	sp|Q03168|ASPP_AEDAE/4.9e-167/Lysosomal aspartic protease OS=Aedes aegypti GN=AAEL006169 PE=1 SV=2	tca:655494/2.9e-175/lysosomal aspartic protease; K01379 cathepsin D [EC:3.4.23.5]	7304149/1.1e-163/[O] KOG1339 Aspartyl protease	PF07966/3.1E-6/A1 Propeptide	biological_process:GO:0006508//proteolysis;molecular_function:GO:0004190//aspartic-type endopeptidase activity;
CL318.Contig12_All	gi|91076876|ref|XP_976197.1|/8.0e-161/PREDICTED: RNA-binding protein squid isoform X2 [Tribolium castaneum]	gi|746842288|ref|XM_011053048.1|/0.0/PREDICTED: Acromyrmex echinatior RNA-binding protein squid (LOC105144261), transcript variant X2, mRNA	sp|Q08473|SQD_DROME/5.1e-115/RNA-binding protein squid OS=Drosophila melanogaster GN=sqd PE=1 SV=3	tca:663871/4.8e-161/RNA-binding protein squid; K03102 squid	7299785/7.7e-76/[A] KOG4205 RNA-binding protein musashi/mRNA cleavage and polyadenylation factor I complex, subunit HRP1	PTHR24012/1.7E-64/--	NA
CL6591.Contig2_All	gi|50344510|emb|CAH04341.1|/7.5e-59/S20e ribosomal protein [Dascillus cervinus]	gi|50344507|emb|AJ783892.1|/0.0/Cicindela campestris mRNA for S20e ribosomal protein (rpS20e gene)	sp|Q3ZBH8|RS20_BOVIN/3.1e-49/40S ribosomal protein S20 OS=Bos taurus GN=RPS20 PE=3 SV=1	soc:105207727/3.2e-57/40S ribosomal protein S20; K02969 small subunit ribosomal protein S20e	Hs18544255/1.0e-44/[J] KOG0900 40S ribosomal protein S20	SM00355/0.28/zinc finger	NA
CL2409.Contig2_All	gi|332376647|gb|AEE63463.1|/1.3e-75/unknown [Dendroctonus ponderosae]	NA	sp|P08879|NDKA_DROME/8.3e-67/Nucleoside diphosphate kinase OS=Drosophila melanogaster GN=awd PE=1 SV=3	tca:655847/5.5e-74/nucleoside diphosphate kinase; K00940 nucleoside-diphosphate kinase [EC:2.7.4.6]	7302087/1.6e-70/[F] KOG0888 Nucleoside diphosphate kinase	PF00334/2.2E-53/Nucleoside diphosphate kinase	biological_process:GO:0006228//UTP biosynthetic process;GO:0006241//CTP biosynthetic process;GO:0006165//nucleoside diphosphate phosphorylation;GO:0006183//GTP biosynthetic process;molecular_function:GO:0005524//ATP binding;GO:0004550//nucleoside diphosphate kinase activity;
CL9725.Contig2_All	gi|91091934|ref|XP_967645.1|/2.6e-57/PREDICTED: ATP synthase lipid-binding protein, mitochondrial [Tribolium castaneum] >gi|642937682|ref|XP_008198899.1| PREDICTED: ATP synthase lipid-binding protein, mitochondrial [Tribolium castaneum] >gi|270001304|gb|EEZ97751.1| hypothetical protein TcasGA2_TC011455 [Tribolium castaneum]	gi|954568035|ref|XM_014752588.1|/0.0/PREDICTED: Polistes canadensis ATP synthase lipid-binding protein, mitochondrial (LOC106788890), mRNA	sp|Q9U505|AT5G_MANSE/2.3e-45/ATP synthase lipid-binding protein, mitochondrial OS=Manduca sexta PE=2 SV=1	tca:655995/3.1e-58/ATP synthase lipid-binding protein, mitochondrial; K02128 F-type H+-transporting ATPase subunit c	7302028/3.9e-50/[C] KOG3025 Mitochondrial F1F0-ATP synthase, subunit c/ATP9/proteolipid	PS00605/-/ATP synthase c subunit signature.	biological_process:GO:0015986//ATP synthesis coupled proton transport;GO:0015991//ATP hydrolysis coupled proton transport;cellular_component:GO:0045263//proton-transporting ATP synthase complex, coupling factor F(o);GO:0016021//integral component of membrane;molecular_function:GO:0015078//hydrogen ion transmembrane transporter activity;
Unigene18063_All	gi|91080137|ref|XP_968355.1|/3.0e-267/PREDICTED: T-complex protein 1 subunit epsilon [Tribolium castaneum] >gi|270005652|gb|EFA02100.1| hypothetical protein TcasGA2_TC007744 [Tribolium castaneum]	gi|961140775|ref|XM_014933883.1|/0.0/PREDICTED: Octopus bimaculoides T-complex protein 1 subunit epsilon-like (LOC106883023), mRNA	sp|Q4R6V2|TCPE_MACFA/3.3e-226/T-complex protein 1 subunit epsilon OS=Macaca fascicularis GN=CCT5 PE=2 SV=1	tca:656755/3.6e-268/T-complex protein 1 subunit epsilon; K09497 T-complex protein 1 subunit epsilon	7303510/1.8e-240/[O] KOG0357 Chaperonin complex component, TCP-1 epsilon subunit (CCT5)	PS00995/-/Chaperonins TCP-1 signature 3.	biological_process:GO:0006457//protein folding;cellular_component:GO:0005737//cytoplasm;molecular_function:GO:0005524//ATP binding;GO:0051082//unfolded protein binding;
Unigene12386_All	gi|478250549|gb|ENN71043.1|/4.3e-261/hypothetical protein YQE_12254, partial [Dendroctonus ponderosae]	NA	sp|O62703|CTBL1_BOVIN/8.9e-190/Beta-catenin-like protein 1 OS=Bos taurus GN=CTNNBL1 PE=2 SV=3	bter:100645255/6.2e-223/beta-catenin-like protein 1; K12864 beta-catenin-like protein 1	7299110/3.8e-206/[S] KOG2734 Uncharacterized conserved protein	PS50176/8.522/Armadillo/plakoglobin ARM repeat profile.	NA
Unigene21560_All	gi|270008177|gb|EFA04625.1|/1.8e-88/eukaryotic initiation factor 4E [Tribolium castaneum]	NA	sp|Q9DFS6|IF4EA_DANRE/3.3e-71/Eukaryotic translation initiation factor 4E-1A OS=Danio rerio GN=eif4e1a PE=1 SV=1	tca:662295/2.1e-89/eIF-4E; eukaryotic initiation factor 4E; K03259 translation initiation factor 4E	Hs4503535/2.7e-70/[J] KOG1670 Translation initiation factor 4F, cap-binding subunit (eIF-4E) and related cap-binding proteins	PS00813/-/Eukaryotic initiation factor 4E signature.	biological_process:GO:0006413//translational initiation;cellular_component:GO:0005737//cytoplasm;molecular_function:GO:0003743//translation initiation factor activity;
Unigene12483_All	gi|91077560|ref|XP_972368.1|/7.8e-145/PREDICTED: sorbitol dehydrogenase [Tribolium castaneum]	NA	sp|Q58D31|DHSO_BOVIN/1.1e-109/Sorbitol dehydrogenase OS=Bos taurus GN=SORD PE=2 SV=3	tca:661091/9.4e-146/sorbitol dehydrogenase; K00008 L-iditol 2-dehydrogenase [EC:1.1.1.14]	7298873/1.3e-133/[Q] KOG0024 Sorbitol dehydrogenase	SM00829/0.0025/Enoylreductase	biological_process:GO:0055114//oxidation-reduction process;molecular_function:GO:0008270//zinc ion binding;GO:0016491//oxidoreductase activity;
Unigene16119_All	gi|158296408|ref|XP_316822.4|/2.6e-39/AGAP000852-PA [Anopheles gambiae str. PEST] >gi|157015282|gb|EAA12088.5| AGAP000852-PA [Anopheles gambiae str. PEST]	NA	sp|Q6DK72|SUMO3_XENTR/7.5e-31/Small ubiquitin-related modifier 3 OS=Xenopus tropicalis GN=sumo3 PE=3 SV=1	aga:AgaP_AGAP000852/3.1e-40/AGAP000852-PA; K12160 small ubiquitin-related modifier	7297204/2.9e-40/[O] KOG1769 Ubiquitin-like proteins	NA	biological_process:GO:0016925//protein sumoylation;cellular_component:GO:0005634//nucleus;molecular_function:GO:0031386//protein tag;
CL8392.Contig2_All	gi|170036862|ref|XP_001846280.1|/4.4e-178/sugar transporter [Culex quinquefasciatus] >gi|300681185|sp|B0WC46.1|TRET1_CULQU RecName: Full=Facilitated trehalose transporter Tret1 >gi|167879815|gb|EDS43198.1| sugar transporter [Culex quinquefasciatus]	gi|641678062|ref|XM_008189793.1|/0.0/PREDICTED: Acyrthosiphon pisum facilitated trehalose transporter Tret1-like (LOC100159441), transcript variant X6, mRNA	sp|B0WC46|TRET1_CULQU/3.6e-180/Facilitated trehalose transporter Tret1 OS=Culex quinquefasciatus GN=Tret1 PE=3 SV=1	cqu:CpipJ_CPIJ004516/5.2e-179/sugar transporter; K14258 facilitated trehalose transporter	7303578/9.4e-170/[R] KOG0254 Predicted transporter (major facilitator superfamily)	PTHR23500/3.5E-242/--	biological_process:GO:0015768//maltose transport;GO:0015771//trehalose transport;GO:0015767//lactose transport;GO:0015770//sucrose transport;GO:0046323//glucose import;GO:1904659//glucose transmembrane transport;GO:0015992//proton transport;cellular_component:GO:0005887//integral component of plasma membrane;molecular_function:GO:0005355//glucose transmembrane transporter activity;GO:0015574//tre…
CL1613.Contig2_All	gi|91088057|ref|XP_967271.1|/1.2e-91/PREDICTED: probable NADH dehydrogenase [ubiquinone] iron-sulfur protein 7, mitochondrial [Tribolium castaneum] >gi|642931111|ref|XP_008201665.1| PREDICTED: probable NADH dehydrogenase [ubiquinone] iron-sulfur protein 7, mitochondrial [Tribolium castaneum] >gi|270012769|gb|EFA09217.1| hypothetical protein TcasGA2_TC006185 [Tribolium castaneum]	gi|954559659|ref|XM_014748086.1|/0.0/PREDICTED: Polistes canadensis NADH-quinone oxidoreductase subunit B-like (LOC106786564), mRNA	sp|Q0MQI0|NDUS7_PANTR/5.0e-79/NADH dehydrogenase [ubiquinone] iron-sulfur protein 7, mitochondrial OS=Pan troglodytes GN=NDUFS7 PE=2 SV=1	tca:655618/1.4e-92/NADH-quinone oxidoreductase subunit B 2; K03940 NADH dehydrogenase (ubiquinone) Fe-S protein 7 [EC:1.6.5.3 1.6.99.3]	7293168/5.2e-89/[C] KOG1687 NADH-ubiquinone oxidoreductase, NUFS7/PSST/20 kDa subunit	PTHR11995:SF19/5.1E-142/--	biological_process:GO:0055114//oxidation-reduction process;molecular_function:GO:0046872//metal ion binding;GO:0051539//4 iron, 4 sulfur cluster binding;GO:0048038//quinone binding;GO:0008137//NADH dehydrogenase (ubiquinone) activity;
CL3820.Contig2_All	gi|780683130|ref|XP_011697981.1|/4.1e-13/PREDICTED: ATP synthase subunit epsilon, mitochondrial-like isoform X2 [Wasmannia auropunctata]	NA	NA	cfo:105248896/2.4e-13/ATP synthase subunit epsilon, mitochondrial-like; K02135 F-type H+-transporting ATPase subunit epsilon	7299301/3.7e-11/[C] KOG3495 Mitochondrial F1F0-ATP synthase, subunit epsilon/ATP15	PF04627/2.9E-21/Mitochondrial ATP synthase epsilon chain	NA
Unigene10371_All	gi|642938992|ref|XP_008200107.1|/7.6e-104/PREDICTED: serine protease inhibitor 3/4-like isoform X3 [Tribolium castaneum]	NA	sp|Q5MGH0|SPI3_LONON/2.5e-70/Serine protease inhibitor 3/4 (Fragment) OS=Lonomia obliqua PE=1 SV=1	tca:662139/1.3e-103/serpin3; serine protease inhibitor 3/4; K13963 serpin B	7302315/8.0e-66/[V] KOG2392 Serpin	SM00093/4.9E-118/SERine Proteinase INhibitors	NA
CL3365.Contig1_All	gi|332372941|gb|AEE61612.1|/2.1e-195/unknown [Dendroctonus ponderosae]	gi|380307261|gb|JF738076.1|/0.0/Procambarus clarkii glutamine synthetase 2 mRNA, complete cds	sp|P20478|GLNA2_DROME/3.7e-168/Glutamine synthetase 2 cytoplasmic OS=Drosophila melanogaster GN=Gs2 PE=2 SV=3	tca:656087/9.0e-194/glutamine synthetase 2 cytoplasmic; K01915 glutamine synthetase [EC:6.3.1.2]	7292645/2.8e-168/[E] KOG0683 Glutamine synthetase	PF03951/2.1E-10/Glutamine synthetase, beta-Grasp domain	biological_process:GO:0006542//glutamine biosynthetic process;molecular_function:GO:0005524//ATP binding;GO:0004356//glutamate-ammonia ligase activity;
CL2428.Contig4_All	gi|546686140|gb|ERL95526.1|/2.9e-106/hypothetical protein D910_12788 [Dendroctonus ponderosae]	NA	sp|Q8NBX0|SCPDL_HUMAN/4.0e-76/Saccharopine dehydrogenase-like oxidoreductase OS=Homo sapiens GN=SCCPDH PE=1 SV=1	NA	7299619/3.5e-93/[S] KOG2733 Uncharacterized membrane protein	PF03435/1.1E-13/Saccharopine dehydrogenase NADP binding domain	NA
Unigene12638_All	gi|91083249|ref|XP_974018.1|/3.2e-39/PREDICTED: NADH dehydrogenase [ubiquinone] iron-sulfur protein 6, mitochondrial [Tribolium castaneum] >gi|270008233|gb|EFA04681.1| hypothetical protein TcasGA2_TC014412 [Tribolium castaneum]	NA	sp|Q19724|NDUS6_CAEEL/8.2e-27/Probable NADH dehydrogenase [ubiquinone] iron-sulfur protein 6, mitochondrial OS=Caenorhabditis elegans GN=nduf-6 PE=3 SV=1	tca:662849/3.9e-40/NADH dehydrogenase [ubiquinone] iron-sulfur protein 6, mitochondrial; K03939 NADH dehydrogenase (ubiquinone) Fe-S protein 6	7296948/3.1e-31/[C] KOG3456 NADH:ubiquinone oxidoreductase, NDUFS6/13 kDa subunit	PTHR13156/2.6E-43/--	biological_process:GO:0055114//oxidation-reduction process;cellular_component:GO:0005743//mitochondrial inner membrane;GO:0070469//respiratory chain;
Unigene19781_All	gi|952530647|gb|KRT83767.1|/3.8e-58/hypothetical protein AMK59_4850 [Oryctes borbonicus]	NA	NA	NA	NA	PTHR38640/2.2E-36/--	cellular_component:GO:0016021//integral component of membrane;
Unigene21616_All	gi|952513748|gb|KRT80277.1|/1.1e-79/Chaperone [Oryctes borbonicus]	gi|676493347|ref|XM_009067962.1|/0.0/Lottia gigantea hypothetical protein mRNA	sp|P63037|DNJA1_MOUSE/1.6e-67/DnaJ homolog subfamily A member 1 OS=Mus musculus GN=Dnaja1 PE=1 SV=1	tca:660093/7.2e-79/dnaJ homolog subfamily A member 1; K09502 DnaJ homolog subfamily A member 1	Hs4504511/1.6e-67/[O] KOG0712 Molecular chaperone (DnaJ superfamily)	PS51188/24.292/Zinc finger CR-type profile.	biological_process:GO:0006457//protein folding;GO:0009408//response to heat;molecular_function:GO:0046872//metal ion binding;GO:0005524//ATP binding;GO:0031072//heat shock protein binding;GO:0051082//unfolded protein binding;
Unigene14492_All	gi|930662418|gb|KPJ04214.1|/6.8e-17/Cytochrome c oxidase subunit 6C [Papilio xuthus]	NA	sp|Q7YRK1|COX6C_TRACR/9.5e-11/Cytochrome c oxidase subunit 6C OS=Trachypithecus cristatus GN=COX6C PE=3 SV=1	bmor:101746562/6.9e-17/cytochrome c oxidase subunit 6C-like; K02268 cytochrome c oxidase subunit 6c	Hs4758040/3.5e-10/[C] TWOG0557 Cytochrome c oxidase, subunit VIc	PTHR12916/8.3E-23/--	NA
CL1877.Contig2_All	gi|769868722|ref|XP_011646412.1|/2.3e-21/PREDICTED: MICOS complex subunit Mic10 isoform X1 [Pogonomyrmex barbatus]	NA	sp|B2RYW8|MOS1_RAT/8.5e-16/Mitochondrial inner membrane organizing system protein 1 OS=Rattus norvegicus GN=Minos1 PE=3 SV=1	tca:100141809/4.0e-21/MICOS complex subunit MIC10-like; K17784 mitochondrial inner membrane organizing system protein 1	Hs17439908_1/1.1e-15/[S] KOG4604 Uncharacterized conserved protein	PTHR21304/4.3E-25/--	cellular_component:GO:0016021//integral component of membrane;GO:0005743//mitochondrial inner membrane;
CL8420.Contig2_All	gi|952529334|gb|KRT82892.1|/2.4e-100/ribosomal protein [Oryctes borbonicus]	gi|62083482|gb|AY961564.1|/0.0/Lysiphlebus testaceipes ribosomal protein S9 variant 1 (RpS9) mRNA, complete cds	sp|P55935|RS9_DROME/1.2e-96/40S ribosomal protein S9 OS=Drosophila melanogaster GN=RpS9 PE=1 SV=2	tca:661823/1.1e-100/40S ribosomal protein S9; K02997 small subunit ribosomal protein S9e	7294919/9.0e-97/[J] KOG3301 Ribosomal protein S4	PTHR10584:SF24/2.4E-94/--	biological_process:GO:0006412//translation;cellular_component:GO:0015935//small ribosomal subunit;molecular_function:GO:0003735//structural constituent of ribosome;GO:0019843//rRNA binding;
CL2052.Contig1_All	gi|189239379|ref|XP_971918.2|/8.2e-51/PREDICTED: receptor expression-enhancing protein 5 [Tribolium castaneum] >gi|270009667|gb|EFA06115.1| hypothetical protein TcasGA2_TC008958 [Tribolium castaneum]	NA	sp|Q29RM3|REEP5_BOVIN/7.7e-33/Receptor expression-enhancing protein 5 OS=Bos taurus GN=REEP5 PE=2 SV=1	tca:660609/9.8e-52/receptor expression-enhancing protein 5; K17279 receptor expression-enhancing protein 5/6	7303222/1.0e-42/[U] KOG1725 Protein involved in membrane traffic (YOP1/TB2/DP1/HVA22 family)	PTHR12300/9.0E-59/--	cellular_component:GO:0016020//membrane;
CL6918.Contig1_All	gi|189234566|ref|XP_001815977.1|/1.4e-09/PREDICTED: uncharacterized protein LOC100141718 [Tribolium castaneum] >gi|270002079|gb|EEZ98526.1| hypothetical protein TcasGA2_TC001030 [Tribolium castaneum]	NA	NA	NA	NA	PS51465/8.452/Kazal domain profile.	NA
Unigene19715_All	gi|815806698|ref|XP_012224130.1|/3.1e-108/PREDICTED: probable transaldolase [Linepithema humile]	gi|826408217|ref|XM_012669263.1|/0.0/PREDICTED: Monomorium pharaonis probable transaldolase (LOC105830095), transcript variant X2, mRNA	sp|P37837|TALDO_HUMAN/3.7e-106/Transaldolase OS=Homo sapiens GN=TALDO1 PE=1 SV=2	tca:656816/8.2e-109/probable transaldolase; K00616 transaldolase [EC:2.2.1.2]	Hs5803187/2.8e-106/[G] KOG2772 Transaldolase	PS00958/-/Transaldolase active site.	biological_process:GO:0006098//pentose-phosphate shunt;GO:0005975//carbohydrate metabolic process;cellular_component:GO:0005737//cytoplasm;molecular_function:GO:0004801//sedoheptulose-7-phosphate:D-glyceraldehyde-3-phosphate glyceronetransferase activity;
CL1507.Contig1_All	gi|91089155|ref|XP_973675.1|/2.2e-14/PREDICTED: uncharacterized protein LOC662490 [Tribolium castaneum] >gi|270011496|gb|EFA07944.1| hypothetical protein TcasGA2_TC005525 [Tribolium castaneum]	NA	NA	NA	NA	PTHR33562:SF2/1.7E-13/--	NA
Unigene11232_All	gi|929098751|ref|XP_014060394.1|/3.5e-31/PREDICTED: interphotoreceptor matrix proteoglycan 1 isoform X2 [Salmo salar]	gi|154417784|ref|XM_001581862.1|/0.0/Trichomonas vaginalis G3 conserved hypothetical protein (TVAG_437520) partial mRNA	sp|Q23915|KINX_DICDI/9.9e-26/Probable serine/threonine-protein kinase kinX OS=Dictyostelium discoideum GN=kinX PE=3 SV=2	phi:102113316/1.6e-31/NEFH; neurofilament heavy; K04574 neurofilament heavy polypeptide	At3g19020/9.6e-26/[M] LSE0601 A Pollen extensin-like protein (Pex)	NA	NA
Unigene14495_All	gi|332372826|gb|AEE61555.1|/1.3e-59/unknown [Dendroctonus ponderosae] >gi|478261811|gb|ENN80934.1| hypothetical protein YQE_02640, partial [Dendroctonus ponderosae] >gi|546673703|gb|ERL85262.1| hypothetical protein D910_02683 [Dendroctonus ponderosae]	NA	sp|P28338|GSTT1_MUSDO/4.6e-44/Glutathione S-transferase 1 OS=Musca domestica GN=Gst1 PE=2 SV=1	mde:101887250/3.7e-57/glutathione S-transferase 1-like; K00799 glutathione S-transferase [EC:2.5.1.18]	7302613/9.6e-55/[O] KOG0867 Glutathione S-transferase	PTHR11260:SF162/2.0E-85/--	NA
CL4531.Contig1_All	gi|1000721086|ref|XP_015609417.1|/1.2e-65/PREDICTED: superoxide dismutase [Cu-Zn] [Cephus cinctus]	gi|346704904|dbj|AK383481.1|/0.0/Bombyx mori mRNA, clone: MFB-08D10	sp|P82205|SODC_BOMMO/4.9e-59/Superoxide dismutase [Cu-Zn] OS=Bombyx mori PE=1 SV=3	tca:656682/8.0e-65/SOD; superoxide dismutase [Cu-Zn]; K04565 superoxide dismutase, Cu-Zn family [EC:1.15.1.1]	7294760/1.2e-54/[P] KOG0441 Cu2+/Zn2+ superoxide dismutase SOD1	PR00068/8.7E-44/Cu-Zn-superoxide dismutase family signature	NA
Unigene6006_All	gi|478257392|gb|ENN77548.1|/3.6e-152/hypothetical protein YQE_05844, partial [Dendroctonus ponderosae] >gi|546677764|gb|ERL88543.1| hypothetical protein D910_05928 [Dendroctonus ponderosae]	gi|817078911|ref|XM_012406422.1|/0.0/PREDICTED: Athalia rosae ADP,ATP carrier protein 2 (LOC105689423), mRNA	sp|Q26365|ADT_DROME/1.5e-147/ADP,ATP carrier protein OS=Drosophila melanogaster GN=sesB PE=2 SV=4	bmor:101742523/1.8e-151/BmANTI1; ADP,ATP carrier protein; K05863 solute carrier family 25 (mitochondrial adenine nucleotide translocator), member 4/5/6/31	7292557/1.1e-147/[C] KOG0749 Mitochondrial ADP/ATP carrier proteins	PF09588/9.9E-21/YqaJ-like viral recombinase domain	biological_process:GO:0055085//transmembrane transport;cellular_component:GO:0016021//integral component of membrane;GO:0005743//mitochondrial inner membrane;molecular_function:GO:0005215//transporter activity;
CL710.Contig4_All	gi|91091412|ref|XP_973980.1|/2.7e-42/PREDICTED: cAMP-responsive element-binding protein-like 2 [Tribolium castaneum] >gi|270014172|gb|EFA10620.1| hypothetical protein TcasGA2_TC012882 [Tribolium castaneum]	NA	sp|Q0VD32|CRBL2_BOVIN/9.5e-24/cAMP-responsive element-binding protein-like 2 OS=Bos taurus GN=CREBL2 PE=1 SV=1	NA	NA	PF07716/7.8E-5/Basic region leucine zipper	biological_process:GO:0006355//regulation of transcription, DNA-templated;molecular_function:GO:0043565//sequence-specific DNA binding;GO:0003700//transcription factor activity, sequence-specific DNA binding;
CL695.Contig5_All	gi|270013982|gb|EFA10430.1|/0.0e+00/hypothetical protein TcasGA2_TC012671 [Tribolium castaneum]	gi|801375698|ref|XM_012208248.1|/0.0/PREDICTED: Atta cephalotes calcium-transporting ATPase sarcoplasmic/endoplasmic reticulum type (LOC105626958), mRNA	sp|Q7PPA5|ATC1_ANOGA/0.0e+00/Calcium-transporting ATPase sarcoplasmic/endoplasmic reticulum type OS=Anopheles gambiae GN=Ca-P60A PE=3 SV=5	cfo:105254373/0.0e+00/calcium-transporting ATPase sarcoplasmic/endoplasmic reticulum type; K05853 Ca2+ transporting ATPase, sarcoplasmic/endoplasmic reticulum [EC:3.6.3.8]	7291680/0.0e+00/[P] KOG0202 Ca2+ transporting ATPase	PTHR24093/0.0/--	NA
CL6032.Contig4_All	gi|546675018|gb|ERL86281.1|/2.2e-87/hypothetical protein D910_03690 [Dendroctonus ponderosae]	NA	sp|P32929|CGL_HUMAN/9.3e-75/Cystathionine gamma-lyase OS=Homo sapiens GN=CTH PE=1 SV=3	aag:AaeL_AAEL004059/1.6e-85/AAEL004059-PA; K01758 cystathionine gamma-lyase [EC:4.4.1.1]	7302582/1.9e-80/[E] KOG0053 Cystathionine beta-lyases/cystathionine gamma-synthases	PTHR11808/1.2E-131/--	molecular_function:GO:0003824//catalytic activity;GO:0030170//pyridoxal phosphate binding;
CL4765.Contig4_All	gi|952511305|gb|KRT78224.1|/1.2e-223/hypothetical protein AMK59_7259 [Oryctes borbonicus]	gi|954564832|ref|XM_014750850.1|/0.0/PREDICTED: Polistes canadensis UTP--glucose-1-phosphate uridylyltransferase (LOC106787995), transcript variant X2, mRNA	sp|Q91ZJ5|UGPA_MOUSE/5.6e-178/UTP--glucose-1-phosphate uridylyltransferase OS=Mus musculus GN=Ugp2 PE=2 SV=3	tca:660308/1.7e-222/UTP--glucose-1-phosphate uridylyltransferase; K00963 UTP--glucose-1-phosphate uridylyltransferase [EC:2.7.7.9]	7294971/1.4e-210/[G] KOG2638 UDP-glucose pyrophosphorylase	PTHR11952/3.8E-202/--	NA
CL78.Contig9_All	gi|939690924|ref|XP_014289462.1|/0.0e+00/PREDICTED: polyubiquitin-C [Halyomorpha halys] >gi|939690926|ref|XP_014289463.1| PREDICTED: polyubiquitin-C [Halyomorpha halys] >gi|939690928|ref|XP_014289464.1| PREDICTED: polyubiquitin-C [Halyomorpha halys] >gi|939690930|ref|XP_014289465.1| PREDICTED: polyubiquitin-C [Halyomorpha halys]	gi|242021991|ref|XM_002431381.1|/0.0/Pediculus humanus corporis ubiquitin, putative, mRNA	sp|Q63429|UBC_RAT/0.0e+00/Polyubiquitin-C OS=Rattus norvegicus GN=Ubc PE=1 SV=1	dmo:Dmoj_GI12770/0.0e+00/GI12770 gene product from transcript GI12770-RC; K08770 ubiquitin C	Hs16163829/0.0e+00/[OR] KOG0001 Ubiquitin and ubiquitin-like proteins	PS00299/-/Ubiquitin domain signature.	cellular_component:GO:0005737//cytoplasm;
Unigene14566_All	gi|642938637|ref|XP_008197587.1|/5.4e-172/PREDICTED: short/branched chain specific acyl-CoA dehydrogenase, mitochondrial-like [Tribolium castaneum]	NA	sp|Q5RF40|ACDSB_PONAB/1.8e-138/Short/branched chain specific acyl-CoA dehydrogenase, mitochondrial OS=Pongo abelii GN=ACADSB PE=2 SV=1	tca:660569/6.5e-173/short/branched chain specific acyl-CoA dehydrogenase, mitochondrial; K09478 short/branched chain acyl-CoA dehydrogenase [EC:1.3.99.12]	7293851/1.3e-154/[I] KOG0139 Short-chain acyl-CoA dehydrogenase	PTHR10909:SF10/6.0E-209/--	biological_process:GO:0055114//oxidation-reduction process;molecular_function:GO:0050660//flavin adenine dinucleotide binding;GO:0003995//acyl-CoA dehydrogenase activity;
CL4216.Contig1_All	gi|91087467|ref|XP_966334.1|/1.7e-280/PREDICTED: ATP synthase subunit alpha, mitochondrial [Tribolium castaneum] >gi|270010980|gb|EFA07428.1| hypothetical protein TcasGA2_TC008728 [Tribolium castaneum]	gi|52630964|gb|AY737553.1|/0.0/Toxoptera citricida putative mitochondrial ATP synthase alpha subunit precursor, mRNA, complete cds; nuclear gene for mitochondrial product	sp|P35381|ATPA_DROME/2.4e-266/ATP synthase subunit alpha, mitochondrial OS=Drosophila melanogaster GN=blw PE=1 SV=2	tca:655823/2.0e-281/ATP synthase subunit alpha, mitochondrial; K02132 F-type H+-transporting ATPase subunit alpha	7291477/1.7e-266/[C] KOG1353 F0F1-type ATP synthase, alpha subunit	PF00306/5.0E-26/ATP synthase alpha/beta chain, C terminal domain	biological_process:GO:0015986//ATP synthesis coupled proton transport;GO:0015991//ATP hydrolysis coupled proton transport;cellular_component:GO:0045261//proton-transporting ATP synthase complex, catalytic core F(1);molecular_function:GO:0005524//ATP binding;GO:0046933//proton-transporting ATP synthase activity, rotational mechanism;GO:0046961//proton-transporting ATPase activity, rotational mecha…
CL5980.Contig1_All	gi|59710081|ref|NP_001007565.1|/1.2e-09/hyaluronan-mediated motility receptor [Ciona intestinalis]	NA	sp|Q6P9L6|KIF15_MOUSE/4.4e-07/Kinesin-like protein KIF15 OS=Mus musculus GN=Kif15 PE=1 SV=1	cin:493183/1.5e-10/rhamm; hyaluronan-mediated motility receptor; K06267 hyaluronan-mediated motility receptor	Hs7108351/8.0e-06/[TN] LSE2873 H Hyaluronan-mediated motility receptor	NA	NA
CL1613.Contig1_All	gi|91088057|ref|XP_967271.1|/8.1e-92/PREDICTED: probable NADH dehydrogenase [ubiquinone] iron-sulfur protein 7, mitochondrial [Tribolium castaneum] >gi|642931111|ref|XP_008201665.1| PREDICTED: probable NADH dehydrogenase [ubiquinone] iron-sulfur protein 7, mitochondrial [Tribolium castaneum] >gi|270012769|gb|EFA09217.1| hypothetical protein TcasGA2_TC006185 [Tribolium castaneum]	gi|954559659|ref|XM_014748086.1|/0.0/PREDICTED: Polistes canadensis NADH-quinone oxidoreductase subunit B-like (LOC106786564), mRNA	sp|Q0MQI0|NDUS7_PANTR/4.6e-79/NADH dehydrogenase [ubiquinone] iron-sulfur protein 7, mitochondrial OS=Pan troglodytes GN=NDUFS7 PE=2 SV=1	tca:655618/9.7e-93/NADH-quinone oxidoreductase subunit B 2; K03940 NADH dehydrogenase (ubiquinone) Fe-S protein 7 [EC:1.6.5.3 1.6.99.3]	7293168/6.2e-89/[C] KOG1687 NADH-ubiquinone oxidoreductase, NUFS7/PSST/20 kDa subunit	PTHR11995/5.1E-142/--	biological_process:GO:0055114//oxidation-reduction process;molecular_function:GO:0046872//metal ion binding;GO:0051539//4 iron, 4 sulfur cluster binding;GO:0048038//quinone binding;GO:0008137//NADH dehydrogenase (ubiquinone) activity;
Unigene13396_All	gi|471198454|ref|XP_004256129.1|/4.4e-15/hypothetical protein EIN_233190 [Entamoeba invadens IP1] >gi|440296557|gb|ELP89358.1| hypothetical protein EIN_233190 [Entamoeba invadens IP1]	NA	NA	NA	NA	PS51379/7.147/4Fe-4S ferredoxin-type iron-sulfur binding domain profile.	NA
CL5989.Contig2_All	gi|952540212|gb|KRT85589.1|/1.4e-147/hypothetical protein AMK59_1490, partial [Oryctes borbonicus]	NA	sp|Q8AVJ2|L14AB_XENLA/1.3e-57/Protein LSM14 homolog A-B OS=Xenopus laevis GN=lsm14a-b PE=2 SV=1	tca:660798/1.8e-147/protein LSM14 homolog B; K18749 protein LSM14	7294565/1.9e-90/[U] KOG1073 Uncharacterized mRNA-associated protein RAP55	PS51513/15.437/FFD box profile.	NA
Unigene16116_All	gi|387175137|gb|AFJ66833.1|/3.4e-136/Z9 acylCoA desaturase [Chauliognathus lugubris]	NA	sp|O44390|ACO11_TRINI/4.1e-102/Acyl-CoA Delta(11) desaturase OS=Trichoplusia ni GN=D11DS PE=1 SV=2	tca:657939/9.0e-137/Z9desB, GLEAN_16415, TcasZ9desB; Z9 acyl-CoA desaturase B; K00507 stearoyl-CoA desaturase (Delta-9 desaturase) [EC:1.14.19.1]	7299635/1.8e-123/[I] KOG1600 Fatty acid desaturase	PR00075/1.2E-59/Fatty acid desaturase family 1 signature	biological_process:GO:0006629//lipid metabolic process;cellular_component:GO:0016020//membrane;molecular_function:GO:0016491//oxidoreductase activity;
Unigene21470_All	gi|952511273|gb|KRT78198.1|/4.4e-120/hypothetical protein AMK59_6936 [Oryctes borbonicus]	gi|751772856|ref|XM_011214705.1|/0.0/PREDICTED: Bactrocera dorsalis enoyl-CoA hydratase, mitochondrial (LOC105232833), mRNA	sp|Q8BH95|ECHM_MOUSE/1.0e-100/Enoyl-CoA hydratase, mitochondrial OS=Mus musculus GN=Echs1 PE=1 SV=1	tca:660433/6.7e-116/enoyl-CoA hydratase, mitochondrial; K07511 enoyl-CoA hydratase [EC:4.2.1.17]	7303265/2.8e-103/[I] KOG1680 Enoyl-CoA hydratase	PF00378/3.8E-92/Enoyl-CoA hydratase/isomerase	NA
CL273.Contig3_All	gi|91089935|ref|XP_973085.1|/5.2e-74/PREDICTED: nucleoplasmin-like protein isoform X2 [Tribolium castaneum] >gi|270013558|gb|EFA10006.1| hypothetical protein TcasGA2_TC012176 [Tribolium castaneum]	NA	sp|P91753|MP62_LYTPI/3.3e-20/Mitotic apparatus protein p62 OS=Lytechinus pictus PE=2 SV=1	tca:661860/2.5e-71/nucleoplasmin-like protein; K11278 nucleophosmin 3	7301880/4.2e-28/[Y] TWOG0520 Nucleophosmin	PTHR22747/3.0E-39/--	NA
CL4216.Contig2_All	gi|91087467|ref|XP_966334.1|/1.6e-280/PREDICTED: ATP synthase subunit alpha, mitochondrial [Tribolium castaneum] >gi|270010980|gb|EFA07428.1| hypothetical protein TcasGA2_TC008728 [Tribolium castaneum]	gi|52630964|gb|AY737553.1|/0.0/Toxoptera citricida putative mitochondrial ATP synthase alpha subunit precursor, mRNA, complete cds; nuclear gene for mitochondrial product	sp|P35381|ATPA_DROME/2.3e-266/ATP synthase subunit alpha, mitochondrial OS=Drosophila melanogaster GN=blw PE=1 SV=2	tca:655823/1.9e-281/ATP synthase subunit alpha, mitochondrial; K02132 F-type H+-transporting ATPase subunit alpha	7291477/1.7e-266/[C] KOG1353 F0F1-type ATP synthase, alpha subunit	PF00306/5.0E-26/ATP synthase alpha/beta chain, C terminal domain	biological_process:GO:0015986//ATP synthesis coupled proton transport;GO:0015991//ATP hydrolysis coupled proton transport;cellular_component:GO:0045261//proton-transporting ATP synthase complex, catalytic core F(1);molecular_function:GO:0005524//ATP binding;GO:0046933//proton-transporting ATP synthase activity, rotational mechanism;GO:0046961//proton-transporting ATPase activity, rotational mecha…
CL6420.Contig2_All	gi|118785251|ref|XP_314504.3|/1.7e-50/AGAP010537-PA [Anopheles gambiae str. PEST] >gi|116127995|gb|EAA09931.3| AGAP010537-PA [Anopheles gambiae str. PEST]	NA	sp|Q63159|COQ3_RAT/1.9e-46/Hexaprenyldihydroxybenzoate methyltransferase, mitochondrial OS=Rattus norvegicus GN=Coq3 PE=2 SV=2	aga:AgaP_AGAP010537/2.0e-51/AGAP010537-PA; K00591 polyprenyldihydroxybenzoate methyltransferase / 3-demethylubiquinol 3-O-methyltransferase [EC:2.1.1.114 2.1.1.64]	Hs14754031/3.0e-44/[H] KOG1270 Methyltransferases	PTHR10108:SF902/3.1E-69/--	biological_process:GO:0008152//metabolic process;cellular_component:GO:0005737//cytoplasm;molecular_function:GO:0008757//S-adenosylmethionine-dependent methyltransferase activity;
CL8015.Contig3_All	gi|546673584|gb|ERL85153.1|/2.5e-222/hypothetical protein D910_02575 [Dendroctonus ponderosae]	NA	sp|Q9ULC3|RAB23_HUMAN/1.4e-71/Ras-related protein Rab-23 OS=Homo sapiens GN=RAB23 PE=1 SV=1	tca:664521/4.3e-113/ras-related protein Rab-23; K06234 Ras-related protein Rab-23	7296691/9.3e-81/[T] KOG4252 GTP-binding protein	NA	NA
Unigene487_All	gi|752889853|ref|XP_011262893.1|/4.1e-87/PREDICTED: S-phase kinase-associated protein 1 isoform X1 [Camponotus floridanus]	gi|746845994|ref|XM_011055001.1|/0.0/PREDICTED: Acromyrmex echinatior S-phase kinase-associated protein 1 (LOC105145463), mRNA	sp|Q3ZCF3|SKP1_BOVIN/2.0e-78/S-phase kinase-associated protein 1 OS=Bos taurus GN=SKP1 PE=2 SV=1	cfo:105255358/4.9e-88/S-phase kinase-associated protein 1; K03094 S-phase kinase-associated protein 1	Hs4507387/1.5e-78/[O] KOG1724 SCF ubiquitin ligase, Skp1 component	PF01466/1.3E-41/Skp1 family, dimerisation domain	biological_process:GO:0016310//phosphorylation;GO:0006511//ubiquitin-dependent protein catabolic process;molecular_function:GO:0016301//kinase activity;
CL3081.Contig3_All	gi|270011046|gb|EFA07494.1|/2.0e-140/exuperantia [Tribolium castaneum]	NA	sp|Q24747|EXU_DROVI/4.9e-62/Maternal protein exuperantia OS=Drosophila virilis GN=exu PE=3 SV=1	tca:663640/2.4e-141/exu; exuperantia; K18745 maternal protein exuperantia	NA	PTHR12384/4.1E-76/--	NA
CL2885.Contig10_All	NA	NA	NA	NA	NA	PF02285/1.0E-4/Cytochrome oxidase c subunit VIII	NA
Unigene10917_All	gi|91087363|ref|XP_975631.1|/3.1e-68/PREDICTED: iron-sulfur cluster assembly enzyme ISCU, mitochondrial [Tribolium castaneum] >gi|270010618|gb|EFA07066.1| hypothetical protein TcasGA2_TC010045 [Tribolium castaneum]	gi|807032402|ref|XM_004529115.2|/0.0/PREDICTED: Ceratitis capitata iron-sulfur cluster assembly enzyme ISCU, mitochondrial (LOC101451698), mRNA	sp|Q9D7P6|ISCU_MOUSE/1.8e-60/Iron-sulfur cluster assembly enzyme ISCU, mitochondrial OS=Mus musculus GN=Iscu PE=1 SV=1	xtr:394688/2.9e-58/iscu, isu2, nifu, nifun; iron-sulfur cluster assembly enzyme; K04488 nitrogen fixation protein NifU and related proteins	7299098/3.3e-59/[C] KOG3361 Iron binding protein involved in Fe-S cluster formation	PF01592/4.2E-57/NifU-like N terminal domain	biological_process:GO:0016226//iron-sulfur cluster assembly;molecular_function:GO:0005506//iron ion binding;GO:0051536//iron-sulfur cluster binding;
CL5989.Contig1_All	gi|642918015|ref|XP_008198980.1|/6.8e-150/PREDICTED: protein LSM14 homolog B isoform X1 [Tribolium castaneum]	NA	sp|Q6NVR8|LS14A_XENTR/2.0e-56/Protein LSM14 homolog A OS=Xenopus tropicalis GN=lsm14a PE=2 SV=1	tca:660798/8.2e-151/protein LSM14 homolog B; K18749 protein LSM14	7294565/2.1e-92/[U] KOG1073 Uncharacterized mRNA-associated protein RAP55	PF09532/7.5E-20/FDF domain	NA
CL5043.Contig3_All	gi|918464062|gb|ALA09393.1|/3.9e-199/phosphoglycerate kinase [Spodoptera frugiperda]	NA	sp|Q01604|PGK_DROME/3.1e-180/Phosphoglycerate kinase OS=Drosophila melanogaster GN=Pgk PE=2 SV=2	tca:656521/5.9e-195/phosphoglycerate kinase; K00927 phosphoglycerate kinase [EC:2.7.2.3]	7295919/2.3e-180/[G] KOG1367 3-phosphoglycerate kinase	PS00111/-/Phosphoglycerate kinase signature.	NA
CL782.Contig9_All	gi|282165766|ref|NP_001164125.1|/1.5e-131/syntaxin 1A [Tribolium castaneum]	gi|766938845|ref|XM_011503647.1|/0.0/PREDICTED: Ceratosolen solmsi marchali syntaxin-1A (LOC105365473), transcript variant X3, mRNA	sp|Q24547|STX1A_DROME/7.2e-115/Syntaxin-1A OS=Drosophila melanogaster GN=Syx1A PE=1 SV=1	tca:658750/1.7e-132/Syx1A, Syn1; syntaxin 1A; K04560 syntaxin 1A	7301098/5.4e-115/[U] KOG0810 SNARE protein Syntaxin 1 and related proteins	PF00804/2.0E-65/Syntaxin	NA
Unigene554_All	gi|952511222|gb|KRT78157.1|/4.4e-79/hypothetical protein AMK59_7773 [Oryctes borbonicus]	gi|239799431|dbj|AK339946.1|/0.0/Acyrthosiphon pisum mRNA for hypothetical protein, clone: 56C5, complete cds, full-insert cDNA sequence based on the ESTs (5&apos;-EST:EX624216, 3&apos;-EST:EX624516)	sp|Q69BJ8|UCRI_LAGLA/3.6e-73/Cytochrome b-c1 complex subunit Rieske, mitochondrial OS=Lagothrix lagotricha GN=UQCRFS1 PE=3 SV=1	tca:661125/2.1e-76/GLEAN_00043; ubiquinol-cytochrome c reductase, Rieske iron-sulfur polypeptide 1; K00411 ubiquinol-cytochrome c reductase iron-sulfur subunit [EC:1.10.2.2]	7296058/2.9e-72/[C] KOG1671 Ubiquinol cytochrome c reductase, subunit RIP1	PF02921/3.3E-15/Ubiquinol cytochrome reductase transmembrane region	biological_process:GO:1902600//hydrogen ion transmembrane transport;GO:0055114//oxidation-reduction process;cellular_component:GO:0005743//mitochondrial inner membrane;GO:0070469//respiratory chain;molecular_function:GO:0051537//2 iron, 2 sulfur cluster binding;GO:0046872//metal ion binding;GO:0008121//ubiquinol-cytochrome-c reductase activity;
Unigene476_All	gi|755968906|ref|XP_011306307.1|/6.8e-67/PREDICTED: CD63 antigen [Fopius arisanus]	NA	sp|P08962|CD63_HUMAN/7.3e-37/CD63 antigen OS=Homo sapiens GN=CD63 PE=1 SV=2	tca:659941/1.6e-63/CD63 antigen; K06497 CD63 antigen	Hs4502679/5.4e-37/[R] KOG3882 Tetraspanin family integral membrane protein	PF00335/3.7E-53/Tetraspanin family	NA
CL6812.Contig1_All	gi|91090900|ref|XP_973581.1|/5.8e-65/PREDICTED: peroxisomal membrane protein PMP22 [Tribolium castaneum] >gi|270013225|gb|EFA09673.1| hypothetical protein TcasGA2_TC011801 [Tribolium castaneum]	NA	sp|Q07066|PXMP2_RAT/1.2e-22/Peroxisomal membrane protein 2 OS=Rattus norvegicus GN=Pxmp2 PE=1 SV=2	tca:662390/6.9e-66/peroxisomal membrane protein 2; K13347 peroxisomal membrane protein 2	7292129/2.4e-47/[R] KOG1944 Peroxisomal membrane protein MPV17 and related proteins	PF04117/1.2E-17/Mpv17 / PMP22 family	cellular_component:GO:0016021//integral component of membrane;
Unigene14341_All	gi|366039976|ref|NP_001242998.1|/6.6e-42/ornithine decarboxylase antizyme az [Tribolium castaneum]	NA	sp|O42148|OAZ1_CHICK/5.6e-17/Ornithine decarboxylase antizyme 1 OS=Gallus gallus GN=OAZ PE=2 SV=3	tca:100859963/7.9e-43/az; ornithine decarboxylase antizyme az; K16548 ornithine decarboxylase antizyme 1	Hs9845507/4.6e-16/[E] KOG4387 Ornithine decarboxylase antizyme	PTHR10279/8.8E-40/--	NA
CL6863.Contig1_All	gi|270003863|gb|EFA00311.1|/1.7e-172/hypothetical protein TcasGA2_TC003147 [Tribolium castaneum]	NA	NA	NA	NA	NA	NA
Unigene4729_All	gi|1000747599|ref|XP_015596585.1|/1.3e-25/PREDICTED: uncharacterized protein LOC107268379 [Cephus cinctus]	gi|619323120|gb|KF625668.1|/0.0/Lampyridae sp. UPOL RK0383 18S ribosomal RNA gene, partial sequence	sp|P18583|SON_HUMAN/1.9e-08/Protein SON OS=Homo sapiens GN=SON PE=1 SV=4	chx:108634775/3.8e-17/basic proline-rich protein-like; K06236 collagen, type I, alpha	Hs21040326/1.4e-08/[K] LSE0096 H SON DNA-binding protein/negative regulatory element-binding protein	NA	NA
Unigene9039_All	gi|952520170|gb|KRT80626.1|/7.2e-22/hypothetical protein AMK59_5713 [Oryctes borbonicus]	NA	NA	NA	NA	PS51390/10.79/WAP-type 'four-disulfide core' domain profile.	NA
CL2736.Contig3_All	gi|91083583|ref|XP_968366.1|/8.6e-231/PREDICTED: adenosylhomocysteinase [Tribolium castaneum] >gi|270007826|gb|EFA04274.1| hypothetical protein TcasGA2_TC014564 [Tribolium castaneum]	gi|961126087|ref|XM_014928774.1|/0.0/PREDICTED: Octopus bimaculoides adenosylhomocysteinase-like (LOC106879278), mRNA	sp|O76757|SAHH_ANOGA/5.2e-212/Adenosylhomocysteinase OS=Anopheles gambiae GN=Ahcy13 PE=2 SV=2	bter:100650295/3.1e-220/adenosylhomocysteinase; K01251 adenosylhomocysteinase [EC:3.3.1.1]	7293068/1.3e-207/[H] KOG1370 S-adenosylhomocysteine hydrolase	PF05221/4.4E-71/S-adenosyl-L-homocysteine hydrolase	biological_process:GO:0006730//one-carbon metabolic process;molecular_function:GO:0004013//adenosylhomocysteinase activity;
CL6216.Contig2_All	gi|91088421|ref|XP_967011.1|/8.7e-37/PREDICTED: activated RNA polymerase II transcriptional coactivator p15 [Tribolium castaneum] >gi|270012200|gb|EFA08648.1| hypothetical protein TcasGA2_TC006312 [Tribolium castaneum]	NA	sp|Q9VLR5|TCP4_DROME/5.8e-17/RNA polymerase II transcriptional coactivator OS=Drosophila melanogaster GN=Ssb-c31a PE=2 SV=1	mgp:100541023/7.3e-07/CELF5; CUGBP, Elav-like family member 5; K13207 CUG-BP- and ETR3-like factor	7297359/4.3e-17/[K] KOG2712 Transcriptional coactivator	PF02229/7.4E-22/Transcriptional Coactivator p15 (PC4)	biological_process:GO:0006355//regulation of transcription, DNA-templated;molecular_function:GO:0003677//DNA binding;GO:0003713//transcription coactivator activity;
CL7641.Contig2_All	gi|952511416|gb|KRT78317.1|/2.4e-45/ribosomal protein, partial [Oryctes borbonicus]	NA	sp|P23358|RL12_RAT/1.8e-40/60S ribosomal protein L12 OS=Rattus norvegicus GN=Rpl12 PE=2 SV=1	tca:664430/2.7e-44/60S ribosomal protein L12; K02870 large subunit ribosomal protein L12e	7291730/8.2e-43/[J] KOG0886 40S ribosomal protein S2	PF03946/6.8E-24/Ribosomal protein L11, N-terminal domain	biological_process:GO:0006412//translation;cellular_component:GO:0005840//ribosome;molecular_function:GO:0003735//structural constituent of ribosome;
CL4241.Contig1_All	gi|332372901|gb|AEE61592.1|/6.7e-116/unknown [Dendroctonus ponderosae] >gi|478260309|gb|ENN80061.1| hypothetical protein YQE_03537, partial [Dendroctonus ponderosae] >gi|546678011|gb|ERL88735.1| hypothetical protein D910_06117 [Dendroctonus ponderosae]	gi|972197802|ref|XM_015325381.1|/0.0/PREDICTED: Polistes dominula ATP synthase subunit gamma, mitochondrial (LOC107068689), transcript variant X2, mRNA	sp|O01666|ATPG_DROME/6.6e-108/ATP synthase subunit gamma, mitochondrial OS=Drosophila melanogaster GN=ATPsyn-gamma PE=2 SV=2	tca:661473/1.0e-116/ATP synthase subunit gamma, mitochondrial; K02136 F-type H+-transporting ATPase subunit gamma	7301823/4.9e-108/[C] KOG1531 F0F1-type ATP synthase, gamma subunit	PS00153/-/ATP synthase gamma subunit signature.	biological_process:GO:0015986//ATP synthesis coupled proton transport;cellular_component:GO:0045261//proton-transporting ATP synthase complex, catalytic core F(1);molecular_function:GO:0046933//proton-transporting ATP synthase activity, rotational mechanism;GO:0046961//proton-transporting ATPase activity, rotational mechanism;
CL78.Contig2_All	gi|662218496|ref|XP_008483281.1|/0.0e+00/PREDICTED: uncharacterized protein LOC103519968 isoform X3 [Diaphorina citri]	gi|939690929|ref|XM_014433979.1|/0.0/PREDICTED: Halyomorpha halys polyubiquitin-C (LOC106689152), transcript variant X4, mRNA	sp|P0CG71|UBIQ1_CAEEL/0.0e+00/Polyubiquitin-A OS=Caenorhabditis elegans GN=ubq-1 PE=3 SV=1	spu:105436409/0.0e+00/polyubiquitin-C; K08770 ubiquitin C	CE01921/0.0e+00/[OR] KOG0001 Ubiquitin and ubiquitin-like proteins	PS00299/-/Ubiquitin domain signature.	NA
Unigene16227_All	gi|282165782|ref|NP_001164130.1|/1.2e-40/cellular FABP-like protein isoform 1 precursor [Tribolium castaneum]	NA	sp|Q05423|FABP7_CHICK/1.1e-25/Fatty acid-binding protein, brain OS=Gallus gallus GN=FABP7 PE=2 SV=2	der:Dere_GG17215/4.4e-30/GG17215 gene product from transcript GG17215-RA; K08752 fatty acid-binding protein 3, muscle and heart	7299467/2.2e-31/[I] KOG4015 Fatty acid-binding protein FABP	PS00214/-/Cytosolic fatty-acid binding proteins signature.	NA
Unigene12484_All	gi|91077560|ref|XP_972368.1|/7.6e-144/PREDICTED: sorbitol dehydrogenase [Tribolium castaneum]	NA	sp|Q58D31|DHSO_BOVIN/2.5e-110/Sorbitol dehydrogenase OS=Bos taurus GN=SORD PE=2 SV=3	tca:661091/9.1e-145/sorbitol dehydrogenase; K00008 L-iditol 2-dehydrogenase [EC:1.1.1.14]	7298873/3.4e-133/[Q] KOG0024 Sorbitol dehydrogenase	SM00829/0.0025/Enoylreductase	biological_process:GO:0055114//oxidation-reduction process;molecular_function:GO:0008270//zinc ion binding;GO:0016491//oxidoreductase activity;
CL8213.Contig1_All	NA	NA	NA	NA	NA	PF01395/6.8E-10/PBP/GOBP family	NA
CL2093.Contig1_All	gi|642922839|ref|XP_974070.3|/3.3e-173/PREDICTED: isocitrate dehydrogenase [NAD] subunit gamma, mitochondrial-like isoform X2 [Tribolium castaneum]	gi|644996800|ref|XM_008209951.1|/0.0/PREDICTED: Nasonia vitripennis isocitrate dehydrogenase [NAD] subunit gamma, mitochondrial-like (LOC100115918), transcript variant X3, mRNA	sp|P41564|IDH3G_MACFA/5.4e-104/Isocitrate dehydrogenase [NAD] subunit gamma, mitochondrial (Fragment) OS=Macaca fascicularis GN=IDH3G PE=2 SV=1	aag:AaeL_AAEL010814/6.7e-158/AAEL010814-PA; K00030 isocitrate dehydrogenase (NAD+) [EC:1.1.1.41]	7301367/1.8e-152/[E] KOG0784 Isocitrate dehydrogenase, gamma subunit	PTHR11835/5.3E-221/--	biological_process:GO:0006099//tricarboxylic acid cycle;molecular_function:GO:0000287//magnesium ion binding;GO:0004449//isocitrate dehydrogenase (NAD+) activity;GO:0051287//NAD binding;
CL3081.Contig1_All	gi|270011046|gb|EFA07494.1|/2.1e-140/exuperantia [Tribolium castaneum]	NA	sp|Q24747|EXU_DROVI/5.0e-62/Maternal protein exuperantia OS=Drosophila virilis GN=exu PE=3 SV=1	tca:663640/2.5e-141/exu; exuperantia; K18745 maternal protein exuperantia	NA	PTHR12384/4.1E-76/--	NA
Unigene9101_All	gi|112984142|ref|NP_001037438.1|/2.8e-135/TGF beta-inducible nuclear protein 1 [Bombyx mori] >gi|90018289|gb|ABD83950.1| TGF beta-inducible nuclear protein 1 [Bombyx mori]	NA	sp|O95478|NSA2_HUMAN/1.2e-114/Ribosome biogenesis protein NSA2 homolog OS=Homo sapiens GN=NSA2 PE=1 SV=1	aga:AgaP_AGAP008001/2.1e-130/AGAP008001-PA; K14842 ribosome biogenesis protein NSA2	7297688/2.4e-123/[R] KOG3163 Uncharacterized conserved protein related to ribosomal protein S8E	PF01201/4.1E-43/Ribosomal protein S8e	cellular_component:GO:0005634//nucleus;
Unigene14574_All	gi|332373698|gb|AEE61990.1|/7.3e-268/unknown [Dendroctonus ponderosae]	gi|780676601|ref|XM_011698275.1|/0.0/PREDICTED: Wasmannia auropunctata glucose-6-phosphate isomerase (LOC105455169), mRNA	sp|P52029|G6PI_DROME/1.1e-252/Glucose-6-phosphate isomerase OS=Drosophila melanogaster GN=Pgi PE=2 SV=2	tca:658808/8.2e-259/glucose-6-phosphate isomerase; K01810 glucose-6-phosphate isomerase [EC:5.3.1.9]	7303982/8.4e-253/[G] KOG2446 Glucose-6-phosphate isomerase	PS00174/-/Phosphoglucose isomerase signature 2.	NA
CL1877.Contig3_All	gi|769868722|ref|XP_011646412.1|/3.1e-21/PREDICTED: MICOS complex subunit Mic10 isoform X1 [Pogonomyrmex barbatus]	NA	sp|B2RYW8|MOS1_RAT/1.1e-15/Mitochondrial inner membrane organizing system protein 1 OS=Rattus norvegicus GN=Minos1 PE=3 SV=1	tca:100141809/5.4e-21/MICOS complex subunit MIC10-like; K17784 mitochondrial inner membrane organizing system protein 1	Hs17439908_1/1.4e-15/[S] KOG4604 Uncharacterized conserved protein	PTHR21304/4.3E-25/--	cellular_component:GO:0016021//integral component of membrane;GO:0005743//mitochondrial inner membrane;
CL2544.Contig2_All	gi|827555259|ref|XP_012549117.1|/1.2e-65/PREDICTED: elongation factor 1 delta isoform X1 [Bombyx mori]	gi|909560211|ref|XM_013279734.1|/0.0/PREDICTED: Papilio polytes probable elongation factor 1-delta (LOC106100731), transcript variant X2, mRNA	sp|Q9VL18|EF1D_DROME/4.4e-55/Probable elongation factor 1-delta OS=Drosophila melanogaster GN=eEF1delta PE=1 SV=1	bmor:692393/4.8e-65/Ef-1d; elongation factor 1 delta; K15410 elongation factor 1-delta	7297626/3.2e-55/[K] KOG1668 Elongation factor 1 beta/delta chain	PF10587/1.4E-7/Eukaryotic elongation factor 1 beta central acidic region	NA
CL9804.Contig1_All	gi|501291730|dbj|BAN20396.1|/7.9e-73/peptidyl-prolyl cis-trans isomerase [Riptortus pedestris]	gi|907625077|ref|XM_013242637.1|/0.0/PREDICTED: Stomoxys calcitrans peptidyl-prolyl cis-trans isomerase 6 (LOC106080984), mRNA	sp|P24367|PPIB_CHICK/4.5e-68/Peptidyl-prolyl cis-trans isomerase B OS=Gallus gallus GN=PPIB PE=2 SV=1	tca:659649/2.3e-72/peptidyl-prolyl cis-trans isomerase B; K03768 peptidyl-prolyl cis-trans isomerase B (cyclophilin B) [EC:5.2.1.8]	7291447/2.3e-69/[O] KOG0880 Peptidyl-prolyl cis-trans isomerase	PR00153/1.3E-36/Cyclophilin peptidyl-prolyl cis-trans isomerase signature	biological_process:GO:0009987//cellular process;molecular_function:GO:0016853//isomerase activity;
CL6863.Contig2_All	gi|270003863|gb|EFA00311.1|/7.0e-116/hypothetical protein TcasGA2_TC003147 [Tribolium castaneum]	NA	NA	NA	NA	NA	NA
Unigene636_All	NA	NA	sp|Q9VQ66|NPLP4_DROME/9.2e-07/Neuropeptide-like 4 OS=Drosophila melanogaster GN=Nplp4 PE=1 SV=1	NA	NA	NA	NA
Unigene21559_All	gi|270006196|gb|EFA02644.1|/4.3e-31/hypothetical protein TcasGA2_TC008365 [Tribolium castaneum]	NA	NA	NA	NA	NA	NA
CL9068.Contig2_All	gi|952528794|gb|KRT82532.1|/1.4e-147/hypothetical protein AMK59_4465 [Oryctes borbonicus]	gi|907697616|ref|XM_013253696.1|/0.0/PREDICTED: Stomoxys calcitrans prohibitin-2 (LOC106088269), mRNA	sp|Q2HJ97|PHB2_BOVIN/5.7e-120/Prohibitin-2 OS=Bos taurus GN=PHB2 PE=2 SV=1	tca:662939/3.6e-146/prohibitin-2; K17081 prohibitin 2	7302549/1.0e-137/[O] KOG3090 Prohibitin-like protein	SM00244/1.0E-42/prohibitin homologues	cellular_component:GO:0016020//membrane;
Unigene168_All	gi|282400152|ref|NP_001164199.1|/0.0e+00/heat shock protein 68a [Tribolium castaneum] >gi|282400154|ref|NP_001164200.1| heat shock protein 68b [Tribolium castaneum] >gi|270011011|gb|EFA07459.1| heat shock protein 68b [Tribolium castaneum] >gi|270011062|gb|EFA07510.1| heat shock protein 68a [Tribolium castaneum]	gi|380854590|gb|JQ219849.1|/0.0/Tenebrio molitor heat shock protein 70 (BHSP70) mRNA, complete cds	sp|P41826|HSP72_ANOAL/7.7e-304/Heat shock protein 70 A2 OS=Anopheles albimanus GN=HSP70A2 PE=3 SV=1	tca:100142517/0.0e+00/hsp68b, GLEAN_09126, hsp-68b; heat shock protein 68b; K03283 heat shock 70kDa protein 1/8	7301096/3.5e-293/[O] KOG0101 Molecular chaperones HSP70/HSC70, HSP70 superfamily	PTHR19375:SF225/0.0/--	molecular_function:GO:0005524//ATP binding;
CL4982.Contig3_All	gi|939677556|ref|XP_014284524.1|/2.0e-06/PREDICTED: uncharacterized protein LOC106685979 [Halyomorpha halys]	NA	NA	NA	NA	NA	NA
Unigene18215_All	gi|675852090|ref|XP_009011605.1|/3.8e-32/hypothetical protein HELRODRAFT_117034 [Helobdella robusta] >gi|555707076|gb|ESO10309.1| hypothetical protein HELRODRAFT_117034 [Helobdella robusta]	NA	sp|H2A0N9|KCP4_PINMG/9.4e-15/BPTI/Kunitz domain-containing protein 4 OS=Pinctada margaritifera PE=1 SV=1	sko:102807467/9.6e-07/neurogenic locus notch homolog protein 1-like; K02599 Notch 1	CE24793/3.0e-10/[T] KOG1217 Fibrillins and related proteins containing Ca2+-binding EGF-like domains	PS51252/9.27/Antistasin-like domain profile.	NA
CL6420.Contig3_All	gi|118785251|ref|XP_314504.3|/3.7e-60/AGAP010537-PA [Anopheles gambiae str. PEST] >gi|116127995|gb|EAA09931.3| AGAP010537-PA [Anopheles gambiae str. PEST]	NA	sp|Q63159|COQ3_RAT/8.9e-54/Hexaprenyldihydroxybenzoate methyltransferase, mitochondrial OS=Rattus norvegicus GN=Coq3 PE=2 SV=2	aga:AgaP_AGAP010537/4.5e-61/AGAP010537-PA; K00591 polyprenyldihydroxybenzoate methyltransferase / 3-demethylubiquinol 3-O-methyltransferase [EC:2.1.1.114 2.1.1.64]	Hs8393177/3.6e-52/[H] KOG1270 Methyltransferases	PTHR10108:SF902/1.7E-81/--	biological_process:GO:0008152//metabolic process;cellular_component:GO:0005737//cytoplasm;molecular_function:GO:0008757//S-adenosylmethionine-dependent methyltransferase activity;
CL7013.Contig2_All	gi|189234454|ref|XP_967960.2|/3.6e-227/PREDICTED: aldehyde dehydrogenase, mitochondrial [Tribolium castaneum] >gi|270002022|gb|EEZ98469.1| hypothetical protein TcasGA2_TC000960 [Tribolium castaneum]	NA	sp|P11884|ALDH2_RAT/8.0e-195/Aldehyde dehydrogenase, mitochondrial OS=Rattus norvegicus GN=Aldh2 PE=1 SV=1	tca:656328/4.3e-228/aldehyde dehydrogenase, mitochondrial; K00128 aldehyde dehydrogenase (NAD+) [EC:1.2.1.3]	7297513/1.3e-205/[C] KOG2450 Aldehyde dehydrogenase	PTHR11699:SF211/0.0/--	biological_process:GO:0055114//oxidation-reduction process;molecular_function:GO:0016620//oxidoreductase activity, acting on the aldehyde or oxo group of donors, NAD or NADP as acceptor;
CL5433.Contig2_All	gi|332374226|gb|AEE62254.1|/5.9e-55/unknown [Dendroctonus ponderosae] >gi|546682528|gb|ERL92451.1| hypothetical protein D910_09765 [Dendroctonus ponderosae]	gi|323320805|gb|HQ636476.1|/0.0/Nylanderia nr. pubens LZ-2010 clone RCA2-103 40S ribosomal protein S25 mRNA, complete cds	sp|Q962Q5|RS25_SPOFR/2.0e-55/40S ribosomal protein S25 OS=Spodoptera frugiperda GN=RpS25 PE=3 SV=1	tca:664058/2.7e-55/40S ribosomal protein S25; K02975 small subunit ribosomal protein S25e	7299415/9.7e-55/[J] KOG1767 40S ribosomal protein S25	PF06632/5.8E-15/DNA double-strand break repair and V(D)J recombination protein XRCC4	NA
CL348.Contig5_All	gi|952530720|gb|KRT83816.1|/9.1e-102/hypothetical protein AMK59_3611 [Oryctes borbonicus]	gi|961136039|ref|XM_014932241.1|/0.0/PREDICTED: Octopus bimaculoides putative uncharacterized protein DDB_G0282133 (LOC106881751), mRNA	sp|Q9BLJ6|BAGS_BOMMO/2.4e-46/BAG domain-containing protein Samui OS=Bombyx mori GN=Samui PE=2 SV=1	shr:100918171/3.1e-12/BAG4; BCL2 associated athanogene 4; K09558 BCL2-associated athanogene 4	7294463/6.0e-34/[T] KOG4361 BCL2-associated athanogene-like proteins and related BAG family chaperone regulators	PTHR12329:SF5/2.5E-25/--	NA
CL78.Contig4_All	gi|662218496|ref|XP_008483281.1|/0.0e+00/PREDICTED: uncharacterized protein LOC103519968 isoform X3 [Diaphorina citri]	gi|939690929|ref|XM_014433979.1|/0.0/PREDICTED: Halyomorpha halys polyubiquitin-C (LOC106689152), transcript variant X4, mRNA	sp|P0CG71|UBIQ1_CAEEL/0.0e+00/Polyubiquitin-A OS=Caenorhabditis elegans GN=ubq-1 PE=3 SV=1	spu:105436409/0.0e+00/polyubiquitin-C; K08770 ubiquitin C	CE01921/0.0e+00/[OR] KOG0001 Ubiquitin and ubiquitin-like proteins	PTHR10666/0.0/--	NA
Unigene619_All	gi|332372937|gb|AEE61610.1|/6.9e-140/unknown [Dendroctonus ponderosae] >gi|546684868|gb|ERL94450.1| hypothetical protein D910_11727 [Dendroctonus ponderosae]	gi|269117872|gb|GQ865169.1|/0.0/Antillea pelops voucher NW152-14 cytosolic malate dehydrogenase (MDH) gene, partial cds	sp|Q5ZME2|MDHC_CHICK/6.0e-112/Malate dehydrogenase, cytoplasmic OS=Gallus gallus GN=MDH1 PE=2 SV=1	mde:101889109/3.6e-136/malate dehydrogenase, cytoplasmic; K00025 malate dehydrogenase [EC:1.1.1.37]	7297683/3.0e-124/[C] KOG1496 Malate dehydrogenase	PTHR23382/7.7E-215/--	biological_process:GO:0006099//tricarboxylic acid cycle;GO:0005975//carbohydrate metabolic process;GO:0006108//malate metabolic process;molecular_function:GO:0030060//L-malate dehydrogenase activity;
CL4748.Contig3_All	gi|642931962|ref|XP_008196796.1|/1.7e-37/PREDICTED: glutaredoxin-C4-like isoform X1 [Tribolium castaneum]	NA	sp|Q923X4|GLRX2_MOUSE/1.5e-17/Glutaredoxin-2, mitochondrial OS=Mus musculus GN=Glrx2 PE=1 SV=1	tca:103313951/2.0e-38/glutaredoxin-C4-like; K03676 glutaredoxin 3	7291332/3.2e-30/[O] KOG1752 Glutaredoxin and related proteins	PF00462/1.7E-16/Glutaredoxin	biological_process:GO:0055114//oxidation-reduction process;GO:0045454//cell redox homeostasis;cellular_component:GO:0005623//cell;molecular_function:GO:0015035//protein disulfide oxidoreductase activity;GO:0009055//electron carrier activity;
CL483.Contig1_All	gi|546684200|gb|ERL93905.1|/6.1e-54/hypothetical protein D910_11191 [Dendroctonus ponderosae]	NA	NA	NA	NA	PTHR31649/4.5E-54/--	NA
CL9353.Contig2_All	gi|546676198|gb|ERL87265.1|/1.1e-124/hypothetical protein D910_04661 [Dendroctonus ponderosae]	gi|724090708|gb|KM396883.1|/0.0/Monochamus alternatus tropomyosin-1 mRNA, partial cds	sp|Q1HPU0|TPM1_BOMMO/6.2e-117/Tropomyosin-1 OS=Bombyx mori PE=1 SV=1	tca:656904/1.8e-124/tropomyosin-1; K10373 tropomyosin 1	7299993/5.1e-108/[Z] KOG1003 Actin filament-coating protein tropomyosin	PS00326/-/Tropomyosins signature.	NA
CL5192.Contig2_All	gi|270001277|gb|EEZ97724.1|/1.7e-171/oo18 RNA-binding protein [Tribolium castaneum]	NA	sp|Q52KN7|CPE1B_XENLA/6.4e-110/Cytoplasmic polyadenylation element-binding protein 1-B OS=Xenopus laevis GN=cpeb1-b PE=2 SV=1	tca:661956/2.1e-172/orb; oo18 RNA-binding protein; K02602 cytoplasmic polyadenylation element-binding protein	7300982/5.7e-124/[J] KOG0129 Predicted RNA-binding protein (RRM superfamily)	PF16366/4.9E-24/Cytoplasmic polyadenylation element-binding protein ZZ domain	NA
CL9210.Contig2_All	gi|952511456|gb|KRT78350.1|/1.1e-88/hypothetical protein AMK59_6668 [Oryctes borbonicus]	NA	sp|Q93353|IDH3B_CAEEL/1.6e-71/Probable isocitrate dehydrogenase [NAD] subunit beta, mitochondrial OS=Caenorhabditis elegans GN=idhb-1 PE=3 SV=1	tca:662783/1.3e-89/probable isocitrate dehydrogenase [NAD] subunit beta, mitochondrial; K00030 isocitrate dehydrogenase (NAD+) [EC:1.1.1.41]	7300799/1.1e-82/[E] KOG0784 Isocitrate dehydrogenase, gamma subunit	PTHR11835/4.6E-130/--	biological_process:GO:0006099//tricarboxylic acid cycle;cellular_component:GO:0005739//mitochondrion;molecular_function:GO:0000287//magnesium ion binding;GO:0004449//isocitrate dehydrogenase (NAD+) activity;GO:0051287//NAD binding;
CL7338.Contig3_All	gi|91078970|ref|XP_974395.1|/7.2e-117/PREDICTED: uncharacterized protein LOC663246 [Tribolium castaneum] >gi|270004162|gb|EFA00610.1| hypothetical protein TcasGA2_TC003485 [Tribolium castaneum]	NA	sp|Q8IZJ3|CPMD8_HUMAN/2.8e-12/C3 and PZP-like alpha-2-macroglobulin domain-containing protein 8 OS=Homo sapiens GN=CPAMD8 PE=1 SV=2	sko:102809517/2.4e-19/uncharacterized LOC102809517; K06560 mannose receptor, C type	Hs15302736/2.1e-12/[O] KOG1366 Alpha-macroglobulin	PTHR31649:SF1/4.0E-82/--	NA
CL92.Contig3_All	gi|642921544|ref|XP_008192417.1|/9.7e-43/PREDICTED: uncharacterized protein LOC655573 isoform X2 [Tribolium castaneum]	NA	NA	NA	NA	NA	NA
Unigene344_All	gi|751657249|gb|AJF94883.1|/1.0e-244/C1 family cathepsin L11 [Tenebrio molitor]	NA	sp|Q54TR1|CFAD_DICDI/2.9e-77/Counting factor associated protein D OS=Dictyostelium discoideum GN=cfaD PE=1 SV=1	mze:101471712/3.8e-69/cathepsin L1-like; K01365 cathepsin L [EC:3.4.22.15]	7294432/1.8e-209/[O] KOG1543 Cysteine proteinase Cathepsin L	PF08246/1.7E-11/Cathepsin propeptide inhibitor domain (I29)	NA
CL4552.Contig3_All	gi|91083175|ref|XP_972331.1|/6.8e-114/PREDICTED: beta-lactamase-like protein 2 homolog [Tribolium castaneum] >gi|642923608|ref|XP_008193577.1| PREDICTED: beta-lactamase-like protein 2 homolog [Tribolium castaneum] >gi|270006978|gb|EFA03426.1| hypothetical protein TcasGA2_TC013413 [Tribolium castaneum]	NA	sp|Q9VLS9|LACB2_DROME/1.1e-84/Beta-lactamase-like protein 2 homolog OS=Drosophila melanogaster GN=CG12375 PE=1 SV=1	NA	7297345/8.4e-85/[R] KOG0813 Glyoxylase	PTHR23131:SF0/8.3E-124/--	NA
CL3969.Contig2_All	gi|642913933|ref|XP_008201219.1|/2.6e-124/PREDICTED: protein spartin [Tribolium castaneum]	NA	sp|Q9VN45|SPG20_DROME/2.2e-75/Protein spartin OS=Drosophila melanogaster GN=spartin PE=1 SV=1	tca:664291/3.1e-125/protein spartin; K19366 spartin	7296830/1.7e-75/[S] KOG2709 Uncharacterized conserved protein	PTHR21068/1.1E-99/--	NA
Unigene21620_All	gi|757951336|gb|AJO53480.1|/2.2e-104/cytoplasmic NADP+-dependent isocitrate dehydrogenase, partial [Pogonistes gracilis]	gi|701373802|ref|XM_009965238.1|/0.0/PREDICTED: Tyto alba isocitrate dehydrogenase 1 (NADP+), soluble (IDH1), mRNA	sp|Q6XUZ5|IDHC_SHEEP/1.3e-96/Isocitrate dehydrogenase [NADP] cytoplasmic OS=Ovis aries GN=IDH1 PE=2 SV=1	tca:657289/8.6e-104/isocitrate dehydrogenase [NADP] cytoplasmic; K00031 isocitrate dehydrogenase [EC:1.1.1.42]	7295108/1.9e-97/[C] KOG1526 NADP-dependent isocitrate dehydrogenase	PF00180/4.3E-26/Isocitrate/isopropylmalate dehydrogenase	biological_process:GO:0006102//isocitrate metabolic process;GO:0055114//oxidation-reduction process;molecular_function:GO:0000287//magnesium ion binding;GO:0004450//isocitrate dehydrogenase (NADP+) activity;GO:0051287//NAD binding;
CL5593.Contig1_All	gi|443706402|gb|ELU02469.1|/9.8e-15/hypothetical protein CAPTEDRAFT_220779 [Capitella teleta]	NA	sp|Q05049|MUC1_XENLA/7.7e-12/Integumentary mucin C.1 (Fragment) OS=Xenopus laevis PE=2 SV=1	mze:101471083/6.0e-12/mucin-2-like; K10955 intestinal mucin-2	CE05971/6.3e-11/[T] LSE0513 C 7-transmembrane receptor	PF01395/3.9E-11/PBP/GOBP family	NA
CL3706.Contig4_All	gi|642933505|ref|XP_008197446.1|/5.7e-147/PREDICTED: speckle-type POZ protein-like A isoform X2 [Tribolium castaneum]	NA	sp|Q717B4|TDPZ3_MOUSE/1.2e-11/TD and POZ domain-containing protein 3 OS=Mus musculus GN=Tdpoz3 PE=2 SV=2	spu:580554/3.8e-13/speckle-type POZ protein-like; K10523 speckle-type POZ protein	7288983/2.4e-09/[R] KOG4591 Uncharacterized conserved protein, contains BTB/POZ domain	SM00225/1.6E-7/Broad-Complex, Tramtrack and Bric a brac	NA
CL3926.Contig3_All	gi|91078932|ref|XP_967475.1|/1.7e-75/PREDICTED: glutathione S-transferase [Tribolium castaneum] >gi|642916286|ref|XP_008190960.1| PREDICTED: glutathione S-transferase [Tribolium castaneum] >gi|270004172|gb|EFA00620.1| hypothetical protein TcasGA2_TC003496 [Tribolium castaneum]	NA	sp|O18598|GST1_BLAGE/2.5e-71/Glutathione S-transferase OS=Blattella germanica PE=1 SV=3	tca:662754/2.0e-76/glutathione S-transferase; K04097 prostaglandin-H2 D-isomerase / glutathione transferase [EC:5.3.99.2 2.5.1.18]	7302826/1.5e-57/[O] KOG1695 Glutathione S-transferase	PS50405/20.536/Soluble glutathione S-transferase C-terminal domain profile.	molecular_function:GO:0016740//transferase activity;
CL8104.Contig3_All	gi|91085133|ref|XP_969714.1|/5.4e-61/PREDICTED: probable NADH dehydrogenase [ubiquinone] 1 alpha subcomplex subunit 12 [Tribolium castaneum] >gi|270009297|gb|EFA05745.1| hypothetical protein TcasGA2_TC015691 [Tribolium castaneum]	NA	sp|Q9N2W7|NDUAC_CAEEL/6.2e-33/Probable NADH dehydrogenase [ubiquinone] 1 alpha subcomplex subunit 12 OS=Caenorhabditis elegans GN=Y94H6A.8 PE=3 SV=2	tca:658213/6.5e-62/probable NADH dehydrogenase [ubiquinone] 1 alpha subcomplex subunit 12; K18160 NADH dehydrogenase [ubiquinone] 1 alpha subcomplex assembly factor 2	7295939/3.3e-47/[C] KOG3382 NADH:ubiquinone oxidoreductase, B17.2 subunit	PF05071/2.0E-29/NADH ubiquinone oxidoreductase subunit NDUFA12	biological_process:GO:0055114//oxidation-reduction process;cellular_component:GO:0016020//membrane;molecular_function:GO:0009055//electron carrier activity;GO:0008137//NADH dehydrogenase (ubiquinone) activity;
Unigene16147_All	gi|576251521|gb|AHH29345.1|/5.0e-97/vacuolar H[+]-ATPase E subunit [Leptinotarsa decemlineata]	gi|766931223|ref|XM_011499482.1|/0.0/PREDICTED: Ceratosolen solmsi marchali V-type proton ATPase subunit E (LOC105362132), mRNA	sp|P54611|VATE_DROME/1.7e-89/V-type proton ATPase subunit E OS=Drosophila melanogaster GN=Vha26 PE=2 SV=1	tca:659201/4.0e-94/V-type proton ATPase subunit E; K02150 V-type H+-transporting ATPase subunit E	7296718/1.3e-89/[C] KOG1664 Vacuolar H+-ATPase V1 sector, subunit E	PTHR12317/1.1E-94/--	NA
Unigene14539_All	gi|91094851|ref|XP_972051.1|/9.9e-234/PREDICTED: 6-phosphogluconate dehydrogenase, decarboxylating [Tribolium castaneum] >gi|270006577|gb|EFA03025.1| hypothetical protein TcasGA2_TC010448 [Tribolium castaneum]	gi|425868676|gb|KC177435.1|/0.0/Incertella albipalpis 6-phosphogluconate dehydrogenase (PGD) gene, partial cds	sp|P52209|6PGD_HUMAN/2.9e-201/6-phosphogluconate dehydrogenase, decarboxylating OS=Homo sapiens GN=PGD PE=1 SV=3	tca:660752/1.2e-234/6-phosphogluconate dehydrogenase, decarboxylating; K00033 6-phosphogluconate dehydrogenase [EC:1.1.1.44 1.1.1.343]	Hs18545097/2.1e-201/[G] KOG2653 6-phosphogluconate dehydrogenase	PS00461/-/6-phosphogluconate dehydrogenase signature.	biological_process:GO:0006098//pentose-phosphate shunt;GO:0055114//oxidation-reduction process;molecular_function:GO:0004616//phosphogluconate dehydrogenase (decarboxylating) activity;
CL4748.Contig1_All	gi|642931962|ref|XP_008196796.1|/1.0e-39/PREDICTED: glutaredoxin-C4-like isoform X1 [Tribolium castaneum]	NA	sp|Q923X4|GLRX2_MOUSE/7.3e-17/Glutaredoxin-2, mitochondrial OS=Mus musculus GN=Glrx2 PE=1 SV=1	tca:103313951/1.3e-40/glutaredoxin-C4-like; K03676 glutaredoxin 3	7291332/3.3e-30/[O] KOG1752 Glutaredoxin and related proteins	PTHR10168:SF112/3.5E-39/--	biological_process:GO:0055114//oxidation-reduction process;GO:0045454//cell redox homeostasis;cellular_component:GO:0005623//cell;molecular_function:GO:0015035//protein disulfide oxidoreductase activity;GO:0009055//electron carrier activity;
CL6397.Contig2_All	gi|642925360|ref|XP_008194517.1|/3.4e-132/PREDICTED: adiponectin receptor protein isoform X1 [Tribolium castaneum] >gi|642925362|ref|XP_008194518.1| PREDICTED: adiponectin receptor protein isoform X1 [Tribolium castaneum] >gi|270008824|gb|EFA05272.1| hypothetical protein TcasGA2_TC015429 [Tribolium castaneum]	NA	sp|Q9VCY8|ADRL_DROME/5.8e-124/Adiponectin receptor protein OS=Drosophila melanogaster GN=AdipoR PE=1 SV=2	tca:660915/4.1e-133/adiponectin receptor protein; K07297 adiponectin receptor	Hs21361519/9.0e-98/[RT] KOG0748 Predicted membrane proteins, contain hemolysin III domain	PF03006/7.0E-70/Haemolysin-III related	cellular_component:GO:0016021//integral component of membrane;
CL1863.Contig8_All	gi|642910240|ref|XP_008198519.1|/4.4e-203/PREDICTED: glycogenin-2-like isoform X3 [Tribolium castaneum]	NA	sp|P13280|GLYG_RABIT/1.5e-97/Glycogenin-1 OS=Oryctolagus cuniculus GN=GYG1 PE=1 SV=3	tca:656402/5.3e-204/glycogenin-2; K00750 glycogenin [EC:2.4.1.186]	7291265/2.6e-104/[G] KOG1950 Glycosyl transferase, family 8 - glycogenin	PR01217/9.1E-13/Proline rich extensin signature	NA
CL1789.Contig5_All	gi|915006105|ref|XP_013249942.1|/6.7e-30/hypothetical protein, conserved [Eimeria acervulina] >gi|557122502|emb|CDI80031.1| hypothetical protein, conserved [Eimeria acervulina]	NA	sp|Q54VY3|SPT20_DICDI/6.9e-19/Transcription factor SPT20 homolog OS=Dictyostelium discoideum GN=DDB_G0280065 PE=3 SV=1	xtr:100494109/7.7e-26/kmt2d; lysine (K)-specific methyltransferase 2D; K09187 histone-lysine N-methyltransferase MLL2 [EC:2.1.1.43]	CE03633/2.8e-17/[R] KOG1721 FOG: Zn-finger	NA	NA
Unigene14547_All	gi|270012832|gb|EFA09280.1|/1.9e-214/inositol-3-phosphate synthase [Tribolium castaneum]	gi|662198542|ref|XM_008474175.1|/0.0/PREDICTED: Diaphorina citri inositol-3-phosphate synthase 1-B-like (LOC103509554), transcript variant X1, mRNA &gt;gi|662198544|ref|XM_008474176.1| PREDICTED: Diaphorina citri inositol-3-phosphate synthase 1-B-like (LOC103509554), transcript variant X2, mRNA	sp|Q7ZXY0|INO1A_XENLA/1.9e-198/Inositol-3-phosphate synthase 1-A OS=Xenopus laevis GN=isyna1-a PE=2 SV=1	tca:655540/2.3e-215/Inos, mi1ps; inositol-3-phosphate synthase; K01858 myo-inositol-1-phosphate synthase [EC:5.5.1.4]	7304217/1.4e-193/[I] KOG0693 Myo-inositol-1-phosphate synthase	PTHR11510/0.0/--	NA
CL2016.Contig2_All	gi|820694021|tpe|CEL69761.1|/1.7e-14/TPA: Uncharacterized ATP-dependent helicase [Neospora caninum Liverpool]	NA	sp|P14328|SP96_DICDI/1.5e-10/Spore coat protein SP96 OS=Dictyostelium discoideum GN=cotA PE=1 SV=2	ptg:102962717/6.1e-12/SRRM2; serine/arginine repetitive matrix 2; K13172 serine/arginine repetitive matrix protein 2	SPBC3D6.14c/4.7e-14/[GO] KOG4157 beta-1,6-N-acetylglucosaminyltransferase, contains WSC domain	NA	cellular_component:GO:0016020//membrane;molecular_function:GO:0046872//metal ion binding;
Unigene19899_All	gi|91083383|ref|XP_967337.1|/1.1e-155/PREDICTED: secretion-regulating guanine nucleotide exchange factor [Tribolium castaneum] >gi|270006903|gb|EFA03351.1| hypothetical protein TcasGA2_TC013336 [Tribolium castaneum]	NA	sp|Q9UGK8|SRGEF_HUMAN/2.2e-42/Secretion-regulating guanine nucleotide exchange factor OS=Homo sapiens GN=SERGEF PE=1 SV=2	tca:655683/1.4e-156/ultraviolet-B receptor UVR8; K15421 secretion-regulating guanine nucleotide exchange factor	7296072/2.9e-47/[S] KOG1426 FOG: RCC1 domain	PS50012/13.901/Regulator of chromosome condensation (RCC1) repeat profile.	molecular_function:GO:0016874//ligase activity;
CL78.Contig5_All	gi|612012984|ref|XP_007489695.1|/7.8e-256/PREDICTED: polyubiquitin-C isoform X2 [Monodelphis domestica]	gi|62083358|gb|AY961502.1|/0.0/Lysiphlebus testaceipes polyubiquitin (ubq) mRNA, complete cds	sp|P0CG68|UBC_PIG/1.8e-257/Polyubiquitin-C OS=Sus scrofa GN=UBC PE=2 SV=1	ssc:396966/2.7e-256/UBC; ubiquitin C; K08770 ubiquitin C	Hs16163829/6.8e-257/[OR] KOG0001 Ubiquitin and ubiquitin-like proteins	PTHR10666:SF164/0.0/--	NA
CL5676.Contig1_All	gi|952528925|gb|KRT82619.1|/2.1e-103/hypothetical protein AMK59_4096, partial [Oryctes borbonicus]	NA	sp|P55061|BI1_HUMAN/1.4e-57/Bax inhibitor 1 OS=Homo sapiens GN=TMBIM6 PE=1 SV=2	aqu:100633253/3.0e-12/protein lifeguard 4-like; K06890 uncharacterized protein	Hs14757108/1.0e-57/[V] KOG1629 Bax-mediated apoptosis inhibitor TEGT/BI-1	PTHR23291/7.2E-86/--	biological_process:GO:0043066//negative regulation of apoptotic process;cellular_component:GO:0016021//integral component of membrane;
CL9541.Contig2_All	gi|952513621|gb|KRT80170.1|/7.8e-52/hypothetical protein AMK59_7892 [Oryctes borbonicus]	NA	sp|P00428|COX5B_BOVIN/8.9e-16/Cytochrome c oxidase subunit 5B, mitochondrial OS=Bos taurus GN=COX5B PE=1 SV=2	tca:656612/7.4e-50/cytochrome c oxidase subunit 5B, mitochondrial; K02265 cytochrome c oxidase subunit 5b	7297135/1.2e-44/[C] KOG3352 Cytochrome c oxidase, subunit Vb/COX4	PTHR10122/9.6E-40/--	NA
Unigene10912_All	gi|270011092|gb|EFA07540.1|/8.3e-57/NADH dehydrogenase (ubiquinone) Fe-S protein 4 [Tribolium castaneum]	NA	sp|Q9CXZ1|NDUS4_MOUSE/5.2e-43/NADH dehydrogenase [ubiquinone] iron-sulfur protein 4, mitochondrial OS=Mus musculus GN=Ndufs4 PE=1 SV=3	tca:664573/1.7e-57/Ndufs4; NADH dehydrogenase (ubiquinone) Fe-S protein 4; K03937 NADH dehydrogenase (ubiquinone) Fe-S protein 4	Hs4505369/3.8e-43/[C] KOG3389 NADH:ubiquinone oxidoreductase, NDUFS4/18 kDa subunit	PF04800/1.3E-38/ETC complex I subunit conserved region	NA
Unigene18266_All	gi|952537272|gb|KRT84119.1|/1.1e-176/hypothetical protein AMK59_141 [Oryctes borbonicus]	gi|67043760|gb|DQ062224.1|/0.0/Lysiphlebus testaceipes glycerol-3-phosphate dehydrogenase (Gpdh) mRNA, complete cds	sp|Q27928|GPDA_DROPS/4.5e-162/Glycerol-3-phosphate dehydrogenase [NAD(+)], cytoplasmic OS=Drosophila pseudoobscura pseudoobscura GN=Gpdh PE=3 SV=2	bmor:692517/1.2e-167/G3pdh-1, BmG3PDH-1; glycerol-3-phosphate dehydrogenase-1; K00006 glycerol-3-phosphate dehydrogenase (NAD+) [EC:1.1.1.8]	7297034/9.7e-162/[C] KOG2711 Glycerol-3-phosphate dehydrogenase/dihydroxyacetone 3-phosphate reductase	PF01210/1.6E-50/NAD-dependent glycerol-3-phosphate dehydrogenase N-terminus	NA
CL4430.Contig1_All	gi|642938660|ref|XP_972301.2|/5.3e-187/PREDICTED: ornithine aminotransferase, mitochondrial [Tribolium castaneum] >gi|642938662|ref|XP_008197697.1| PREDICTED: ornithine aminotransferase, mitochondrial [Tribolium castaneum] >gi|642938664|ref|XP_008197706.1| PREDICTED: ornithine aminotransferase, mitochondrial [Tribolium castaneum]	NA	sp|Q9VW26|OAT_DROME/2.9e-169/Ornithine aminotransferase, mitochondrial OS=Drosophila melanogaster GN=Oat PE=2 SV=1	tca:661018/6.4e-188/ornithine aminotransferase, mitochondrial; K00819 ornithine--oxo-acid transaminase [EC:2.6.1.13]	7293759/2.2e-169/[E] KOG1402 Ornithine aminotransferase	PTHR11986/7.1E-254/--	molecular_function:GO:0008483//transaminase activity;GO:0030170//pyridoxal phosphate binding;
CL2745.Contig5_All	gi|952521533|gb|KRT81648.1|/1.1e-308/hypothetical protein AMK59_5055 [Oryctes borbonicus]	NA	sp|O76922|AUB_DROME/5.0e-200/Protein aubergine OS=Drosophila melanogaster GN=aub PE=1 SV=1	tca:658366/6.2e-262/piwi; protein aubergine; K02156 aubergine	7297796/3.7e-200/[D] KOG1042 Germ-line stem cell division protein Hiwi/Piwi; negative developmental regulator	PF02171/1.0E-91/Piwi domain	NA
CL7614.Contig1_All	gi|642926483|ref|XP_973073.2|/8.6e-60/PREDICTED: gamma-aminobutyric acid receptor-associated protein [Tribolium castaneum]	gi|156387825|ref|XM_001634353.1|/0.0/Nematostella vectensis predicted protein (NEMVEDRAFT_v1g165338) partial mRNA	sp|Q9GJW7|GBRAP_BOVIN/1.4e-57/Gamma-aminobutyric acid receptor-associated protein OS=Bos taurus GN=GABARAP PE=3 SV=2	tca:661847/1.0e-60/gamma-aminobutyric acid receptor-associated protein; K08341 GABA(A) receptor-associated protein	7291184/1.1e-59/[Z] KOG1654 Microtubule-associated anchor protein involved in autophagy and membrane trafficking	PTHR10969/4.7E-94/--	NA
Unigene18329_All	gi|91089717|ref|XP_974970.1|/2.1e-110/PREDICTED: protein bicaudal C [Tribolium castaneum] >gi|270011313|gb|EFA07761.1| hypothetical protein TcasGA2_TC005315 [Tribolium castaneum]	NA	sp|Q24009|BICC_DROME/2.2e-75/Protein bicaudal C OS=Drosophila melanogaster GN=BicC PE=1 SV=2	tca:663844/2.5e-111/protein bicaudal C; K18756 protein bicaudal C	7298268_1/1.6e-75/[I] KOG2208 Vigilin	PTHR10627/1.8E-94/--	NA
Unigene19759_All	gi|91092896|ref|XP_970884.1|/2.2e-47/PREDICTED: thioredoxin, mitochondrial [Tribolium castaneum] >gi|270003036|gb|EEZ99483.1| hypothetical protein TcasGA2_TC000058 [Tribolium castaneum]	NA	sp|Q95108|THIOM_BOVIN/1.2e-26/Thioredoxin, mitochondrial OS=Bos taurus GN=TXN2 PE=1 SV=2	tca:659487/2.6e-48/thioredoxin, mitochondrial; K03671 thioredoxin 1	7292228/1.1e-29/[O] KOG0910 Thioredoxin-like protein	PTHR10438/3.3E-38/--	biological_process:GO:0006662//glycerol ether metabolic process;GO:0055114//oxidation-reduction process;GO:0045454//cell redox homeostasis;cellular_component:GO:0005623//cell;molecular_function:GO:0015035//protein disulfide oxidoreductase activity;
CL273.Contig1_All	gi|91089935|ref|XP_973085.1|/2.8e-70/PREDICTED: nucleoplasmin-like protein isoform X2 [Tribolium castaneum] >gi|270013558|gb|EFA10006.1| hypothetical protein TcasGA2_TC012176 [Tribolium castaneum]	NA	sp|Q27415|NLP_DROME/1.0e-24/Nucleoplasmin-like protein OS=Drosophila melanogaster GN=Nlp PE=1 SV=1	tca:661860/3.4e-76/nucleoplasmin-like protein; K11278 nucleophosmin 3	7301880/7.6e-25/[Y] TWOG0520 Nucleophosmin	PTHR22747:SF18/4.2E-39/--	NA
Unigene14779_All	gi|478257186|gb|ENN77349.1|/3.6e-59/hypothetical protein YQE_06175, partial [Dendroctonus ponderosae]	NA	sp|Q6QGC0|PDLI3_PIG/9.8e-17/PDZ and LIM domain protein 3 OS=Sus scrofa GN=PDLIM3 PE=2 SV=1	cfo:105252586/7.2e-23/PDZ and LIM domain protein Zasp-like; K19867 LIM domain-binding protein 3	7295058_1/3.2e-28/[S] KOG3528 FOG: PDZ domain	SM00735/2.6E-12/ZASP-like motif	NA
CL5013.Contig2_All	gi|195012043|ref|XP_001983446.1|/1.1e-08/GH15578 [Drosophila grimshawi] >gi|193896928|gb|EDV95794.1| GH15578 [Drosophila grimshawi]	NA	NA	NA	NA	NA	NA
CL5211.Contig3_All	gi|939666486|ref|XP_014280440.1|/3.6e-11/PREDICTED: NADH dehydrogenase [ubiquinone] flavoprotein 3, mitochondrial [Halyomorpha halys]	NA	NA	NA	NA	PF15880/1.2E-16/NADH dehydrogenase [ubiquinone] flavoprotein 3, mitochondrial	NA
Unigene42961_All	gi|915654662|gb|KOC58787.1|/1.8e-76/Putative uncharacterized protein ART2 [Habropoda laboriosa]	gi|172053652|gb|EU418876.1|/0.0/Protodriloides symbioticus 28S ribosomal RNA gene, partial sequence	NA	ola:101174077/7.5e-17/olfactory receptor 142-like; K04257 olfactory receptor	NA	PTHR33047/4.5E-146/--	NA
CL9611.Contig1_All	gi|906463715|gb|KNC25719.1|/4.6e-12/Gram-negative bacteria-binding protein 3, partial [Lucilia cuprina]	NA	sp|Q76DI2|BGBP_TENMO/8.6e-11/Beta-1,3-glucan-binding protein OS=Tenebrio molitor GN=GRP PE=1 SV=1	dgr:Dgri_GH15336/5.5e-13/GH15336 gene product from transcript GH15336-RA; K20692 gram-negative bacteria-binding protein 3	NA	PF15886/1.1E-16/Carbohydrate binding domain (family 32)	NA
CL7614.Contig2_All	gi|642926483|ref|XP_973073.2|/8.1e-60/PREDICTED: gamma-aminobutyric acid receptor-associated protein [Tribolium castaneum]	gi|156387825|ref|XM_001634353.1|/0.0/Nematostella vectensis predicted protein (NEMVEDRAFT_v1g165338) partial mRNA	sp|Q9GJW7|GBRAP_BOVIN/1.3e-57/Gamma-aminobutyric acid receptor-associated protein OS=Bos taurus GN=GABARAP PE=3 SV=2	tca:661847/9.7e-61/gamma-aminobutyric acid receptor-associated protein; K08341 GABA(A) receptor-associated protein	7291184/1.0e-59/[Z] KOG1654 Microtubule-associated anchor protein involved in autophagy and membrane trafficking	PTHR10969/4.7E-94/--	NA
Unigene19714_All	gi|91076104|ref|XP_968648.1|/0.0e+00/PREDICTED: 1,4-alpha-glucan-branching enzyme [Tribolium castaneum] >gi|270014582|gb|EFA11030.1| hypothetical protein TcasGA2_TC004619 [Tribolium castaneum]	gi|689902415|emb|LM383477.1|/0.0/Hymenolepis diminuta genome assembly H_diminuta_Denmark ,scaffold HDID_scaffold0000041	sp|Q9D6Y9|GLGB_MOUSE/1.6e-267/1,4-alpha-glucan-branching enzyme OS=Mus musculus GN=Gbe1 PE=2 SV=1	tca:657075/0.0e+00/1,4-alpha-glucan-branching enzyme; K00700 1,4-alpha-glucan branching enzyme [EC:2.4.1.18]	7303357_1/5.2e-295/[G] KOG0470 1,4-alpha-glucan branching enzyme/starch branching enzyme II	PF02922/2.0E-15/Carbohydrate-binding module 48 (Isoamylase N-terminal domain)	biological_process:GO:0005978//glycogen biosynthetic process;molecular_function:GO:0043169//cation binding;GO:0004553//hydrolase activity, hydrolyzing O-glycosyl compounds;GO:0003844//1,4-alpha-glucan branching enzyme activity;
Unigene17708_All	gi|827045989|ref|YP_009142301.1|/1.5e-221/NADH dehydrogenase subunit 4 (mitochondrion) [Luciola substriata] >gi|820870664|gb|AKG95430.1| NADH dehydrogenase subunit 4 (mitochondrion) [Luciola substriata]	gi|820870655|gb|KP313820.1|/0.0/Luciola substriata mitochondrion, complete genome	sp|P07707|NU4M_DROYA/5.3e-142/NADH-ubiquinone oxidoreductase chain 4 OS=Drosophila yakuba GN=mt:ND4 PE=3 SV=1	tca:803822/5.8e-144/ND4; NADH dehydrogenase subunit 4; K03881 NADH-ubiquinone oxidoreductase chain 4 [EC:1.6.5.3]	DmMi009/7.5e-141/[C] KOG4845 NADH dehydrogenase, subunit 4	PF00361/4.3E-20/Proton-conducting membrane transporter	biological_process:GO:0006120//mitochondrial electron transport, NADH to ubiquinone;cellular_component:GO:0016021//integral component of membrane;GO:0005739//mitochondrion;molecular_function:GO:0008137//NADH dehydrogenase (ubiquinone) activity;
Unigene12529_All	gi|546680046|gb|ERL90401.1|/2.1e-82/hypothetical protein D910_07750 [Dendroctonus ponderosae]	NA	sp|P13952|CCNB_SPISO/1.7e-65/G2/mitotic-specific cyclin-B OS=Spisula solidissima PE=2 SV=1	tca:103313179/9.4e-83/G2/mitotic-specific cyclin-B; K05868 cyclin B	Hs14327896/3.9e-62/[D] KOG0653 Cyclin B and related kinase-activating proteins	PTHR10177/3.1E-93/--	NA
Unigene12740_All	gi|478254410|gb|ENN74662.1|/2.5e-255/hypothetical protein YQE_08779, partial [Dendroctonus ponderosae]	gi|511636701|gb|KC149906.1|/0.0/Diploptera punctata alpha-tubulin mRNA, partial cds	sp|P06603|TBA1_DROME/1.0e-256/Tubulin alpha-1 chain OS=Drosophila melanogaster GN=alphaTub84B PE=2 SV=1	pps:100970502/4.1e-253/TUBA1C; tubulin alpha 1c; K07374 tubulin alpha	7298798/8.4e-256/[Z] KOG1376 Alpha tubulin	PTHR11588:SF102/0.0/--	NA
CL2284.Contig7_All	gi|952521217|gb|KRT81411.1|/2.0e-69/hypothetical protein AMK59_5010 [Oryctes borbonicus]	gi|241896930|ref|NM_001162456.1|/0.0/Acyrthosiphon pisum protein CDV3 homolog (LOC100164061), mRNA	sp|O16053|CDV3_DROYA/4.2e-27/Protein CDV3 homolog OS=Drosophila yakuba GN=GE14456 PE=2 SV=1	tca:659022/3.2e-35/putative gamma-glutamylcyclotransferase CG2811; K19761 gamma-glutamylaminecyclotransferase [EC:2.3.2.-]	7291878/8.1e-28/[S] KOG4450 Uncharacterized conserved protein	PTHR16284/4.5E-39/--	NA
CL10088.Contig1_All	gi|817072963|ref|XP_012258600.1|/4.7e-09/PREDICTED: uncharacterized protein LOC105687494 isoform X1 [Athalia rosae]	NA	NA	NA	NA	NA	NA
Unigene627_All	gi|91082695|ref|XP_971685.1|/1.5e-214/PREDICTED: protein disulfide-isomerase A3 [Tribolium castaneum] >gi|270014973|gb|EFA11421.1| hypothetical protein TcasGA2_TC013598 [Tribolium castaneum]	gi|242015579|ref|XM_002428386.1|/0.0/Pediculus humanus corporis protein disulfide-isomerase A3 precursor, putative, mRNA	sp|Q8JG64|PDIA3_CHICK/1.8e-135/Protein disulfide-isomerase A3 OS=Gallus gallus GN=PDIA3 PE=2 SV=1	tca:660355/1.8e-215/protein disulfide-isomerase A3; K08056 protein disulfide isomerase family A, member 3 [EC:5.3.4.1]	7303555/1.3e-175/[O] KOG0190 Protein disulfide isomerase (prolyl 4-hydroxylase beta subunit)	PF13848/6.5E-28/Thioredoxin-like domain	biological_process:GO:0045454//cell redox homeostasis;cellular_component:GO:0005783//endoplasmic reticulum;molecular_function:GO:0003756//protein disulfide isomerase activity;
CL177.Contig3_All	gi|321463379|gb|EFX74395.1|/1.2e-22/hypothetical protein DAPPUDRAFT_226734 [Daphnia pulex]	NA	sp|Q25055|HOL3_HOLDI/4.5e-14/Holotricin-3 OS=Holotrichia diomphalia PE=1 SV=2	spu:575125/1.4e-13/heterogeneous nuclear ribonucleoprotein A3 homolog 2; K12741 heterogeneous nuclear ribonucleoprotein A1/A3	At2g05440/1.1e-20/[WV] LSE1342 A Glycine-rich extracellular protein involved in pathogenesis-related process, and related proteins	NA	NA
CL1300.Contig2_All	gi|91090384|ref|XP_969497.1|/2.0e-236/PREDICTED: 6-phosphofructo-2-kinase/fructose-2,6-bisphosphatase 1 isoform X1 [Tribolium castaneum]	gi|968073390|ref|XM_002070887.2|/0.0/Drosophila willistoni uncharacterized protein (Dwil\GK25408), mRNA	sp|Q91309|F26_LITCT/1.5e-159/6-phosphofructo-2-kinase/fructose-2,6-bisphosphatase OS=Lithobates catesbeiana PE=2 SV=1	tca:657985/7.1e-237/6-phosphofructo-2-kinase/fructose-2,6-bisphosphatase 1; K19029 6-phosphofructo-2-kinase / fructose-2,6-biphosphatase 2 [EC:2.7.1.105 3.1.3.46]	7293590/1.8e-213/[G] KOG0234 Fructose-6-phosphate 2-kinase/fructose-2,6-biphosphatase	PTHR10606/0.0/--	biological_process:GO:0046835//carbohydrate phosphorylation;GO:0006003//fructose 2,6-bisphosphate metabolic process;GO:0006000//fructose metabolic process;molecular_function:GO:0005524//ATP binding;GO:0003873//6-phosphofructo-2-kinase activity;
Unigene19895_All	gi|91091928|ref|XP_967487.1|/5.6e-99/PREDICTED: eukaryotic translation initiation factor 4B [Tribolium castaneum] >gi|270000786|gb|EEZ97233.1| hypothetical protein TcasGA2_TC011031 [Tribolium castaneum]	NA	sp|Q8BGD9|IF4B_MOUSE/3.5e-61/Eukaryotic translation initiation factor 4B OS=Mus musculus GN=Eif4b PE=1 SV=1	tca:655831/6.8e-100/eukaryotic translation initiation factor 4B; K03258 translation initiation factor 4B	Hs4503533/2.9e-60/[R] KOG0118 FOG: RRM domain	PTHR23236:SF2/5.6E-63/--	NA
Unigene16258_All	gi|189240245|ref|XP_001810808.1|/8.9e-12/PREDICTED: uncharacterized protein LOC100141766 [Tribolium castaneum]	NA	NA	NA	NA	PF11901/5.6E-12/Protein of unknown function (DUF3421)	NA
Unigene18214_All	gi|642912419|ref|XP_008193351.1|/5.7e-33/PREDICTED: uncharacterized protein LOC103313009 [Tribolium castaneum]	NA	NA	NA	NA	NA	NA
Unigene17814_All	gi|189238225|ref|XP_970862.2|/1.6e-72/PREDICTED: nuclear autoantigenic sperm protein [Tribolium castaneum] >gi|642925540|ref|XP_008194592.1| PREDICTED: nuclear autoantigenic sperm protein [Tribolium castaneum]	NA	sp|Q2T9P4|NASP_BOVIN/6.4e-29/Nuclear autoantigenic sperm protein OS=Bos taurus GN=NASP PE=2 SV=2	tca:659465/1.9e-73/nuclear autoantigenic sperm protein; K11291 nuclear autoantigenic sperm protein	Hs14721309/6.9e-28/[BD] KOG4563 Cell cycle-regulated histone H1-binding protein	PF10516/2.6E-10/SHNi-TPR	NA
Unigene21301_All	gi|1000757720|ref|XP_015601823.1|/1.6e-61/PREDICTED: profilin [Cephus cinctus]	gi|769866066|ref|XM_011646699.1|/0.0/PREDICTED: Pogonomyrmex barbatus profilin (LOC105432078), mRNA	sp|Q6QEJ7|PROF_APIME/3.6e-61/Profilin OS=Apis mellifera PE=2 SV=1	tca:659243/2.5e-62/chic; chickadee; K05759 profilin	7297046/1.2e-56/[Z] KOG1755 Profilin	PR01640/1.64E-11/Plant profilin signature	cellular_component:GO:0005856//cytoskeleton;molecular_function:GO:0003779//actin binding;
CL2257.Contig2_All	gi|6560685|gb|AAF16720.1|AF117598_1/8.6e-48/unknown [Manduca sexta]	NA	NA	NA	NA	PF15430/3.2E-12/Single domain von Willebrand factor type C	NA
Unigene18334_All	gi|952538532|gb|KRT84749.1|/1.4e-83/protein kinase [Oryctes borbonicus]	NA	sp|Q86SG6|NEK8_HUMAN/1.1e-56/Serine/threonine-protein kinase Nek8 OS=Homo sapiens GN=NEK8 PE=1 SV=1	bmor:101746358/1.1e-59/serine/threonine-protein kinase Nek8-like; K20877 NIMA (never in mitosis gene a)-related kinase 8 [EC:2.7.11.1]	Hs20547806/1.1e-50/[R] KOG0589 Serine/threonine protein kinase	PF00069/1.8E-68/Protein kinase domain	NA
Unigene18019_All	gi|340712629|ref|XP_003394858.1|/7.9e-46/PREDICTED: V-type proton ATPase subunit G [Bombus terrestris]	gi|805811630|ref|XM_003706179.2|/0.0/PREDICTED: Megachile rotundata V-type proton ATPase subunit G (LOC100880914), mRNA	sp|Q25532|VATG_MANSE/1.1e-44/V-type proton ATPase subunit G OS=Manduca sexta PE=3 SV=1	tca:662804/9.5e-47/V-type proton ATPase subunit G; K02152 V-type H+-transporting ATPase subunit G	7300533/2.4e-39/[C] KOG1772 Vacuolar H+-ATPase V1 sector, subunit G	PTHR12713/3.6E-54/--	biological_process:GO:0055085//transmembrane transport;GO:0015992//proton transport;cellular_component:GO:0016471//vacuolar proton-transporting V-type ATPase complex;molecular_function:GO:0016820//hydrolase activity, acting on acid anhydrides, catalyzing transmembrane movement of substances;
Unigene19843_All	gi|91080303|ref|XP_974245.1|/1.3e-211/PREDICTED: probable methylmalonate-semialdehyde dehydrogenase [acylating], mitochondrial [Tribolium castaneum]	NA	sp|Q17M80|MMSA_AEDAE/2.0e-193/Probable methylmalonate-semialdehyde dehydrogenase [acylating], mitochondrial OS=Aedes aegypti GN=AAEL001134 PE=3 SV=1	tca:663091/1.5e-212/probable methylmalonate-semialdehyde dehydrogenase [acylating], mitochondrial; K00140 malonate-semialdehyde dehydrogenase (acetylating) / methylmalonate-semialdehyde dehydrogenase [EC:1.2.1.18 1.2.1.27]	7290043/2.2e-184/[EG] KOG2449 Methylmalonate semialdehyde dehydrogenase	PTHR11699/0.0/--	biological_process:GO:0019859//thymine metabolic process;GO:0055114//oxidation-reduction process;GO:0006573//valine metabolic process;cellular_component:GO:0005739//mitochondrion;molecular_function:GO:0018478//malonate-semialdehyde dehydrogenase (acetylating) activity;GO:0004491//methylmalonate-semialdehyde dehydrogenase (acylating) activity;
CL9126.Contig1_All	gi|1000737600|ref|XP_015591320.1|/6.8e-93/PREDICTED: eukaryotic translation initiation factor 2 subunit 2-like isoform X1 [Cephus cinctus]	gi|332374759|gb|BT127559.1|/0.0/Dendroctonus ponderosae clone DPO0411_G04 unknown mRNA	sp|P41375|IF2B_DROME/4.4e-84/Eukaryotic translation initiation factor 2 subunit 2 OS=Drosophila melanogaster GN=eIF-2beta PE=1 SV=1	cfo:105250287/5.3e-93/eukaryotic translation initiation factor 2 subunit 2; K03238 translation initiation factor 2 subunit 2	7294562/3.2e-84/[J] KOG2768 Translation initiation factor 2, beta subunit (eIF-2beta)	PF01873/2.4E-42/Domain found in IF2B/IF5	NA
Unigene17552_All	gi|478258253|gb|ENN78382.1|/0.0e+00/hypothetical protein YQE_05183, partial [Dendroctonus ponderosae]	NA	sp|O01761|UNC89_CAEEL/5.6e-150/Muscle M-line assembly protein unc-89 OS=Caenorhabditis elegans GN=unc-89 PE=1 SV=3	adf:107339449/2.1e-83/muscle M-line assembly protein unc-89-like; K12567 titin [EC:2.7.11.1]	7291710/2.4e-198/[T] KOG0032 Ca2+/calmodulin-dependent protein kinase, EF-Hand protein superfamily	PF00069/1.8E-45/Protein kinase domain	NA
CL9920.Contig1_All	gi|189239423|ref|XP_001814818.1|/7.2e-18/PREDICTED: ABC transporter F family member 4-like [Tribolium castaneum]	NA	sp|P12036|NFH_HUMAN/9.3e-10/Neurofilament heavy polypeptide OS=Homo sapiens GN=NEFH PE=1 SV=4	ola:101161248/6.0e-12/nefh; neurofilament heavy; K04574 neurofilament heavy polypeptide	Hs10835089/6.9e-10/[R] LSE0089 H Neurofilament	NA	NA
CL2758.Contig5_All	gi|91087799|ref|XP_967345.1|/0.0e+00/PREDICTED: threonine--tRNA ligase, cytoplasmic isoform X2 [Tribolium castaneum]	gi|696965388|ref|XM_009555346.1|/0.0/PREDICTED: Cuculus canorus probable threonine--tRNA ligase 2, cytoplasmic (LOC104054361), mRNA	sp|Q5XHY5|SYTC_RAT/8.7e-296/Threonine--tRNA ligase, cytoplasmic OS=Rattus norvegicus GN=Tars PE=2 SV=1	tca:655691/0.0e+00/threonine--tRNA ligase, cytoplasmic; K01868 threonyl-tRNA synthetase [EC:6.1.1.3]	7297921/2.3e-309/[J] KOG1637 Threonyl-tRNA synthetase	PR01047/4.3E-54/Threonyl-tRNA synthetase signature	biological_process:GO:0006435//threonyl-tRNA aminoacylation;cellular_component:GO:0005737//cytoplasm;molecular_function:GO:0005524//ATP binding;GO:0004829//threonine-tRNA ligase activity;
Unigene21472_All	gi|91076036|ref|XP_972103.1|/7.2e-104/PREDICTED: adenylate kinase [Tribolium castaneum] >gi|642911145|ref|XP_008200600.1| PREDICTED: adenylate kinase [Tribolium castaneum] >gi|270014676|gb|EFA11124.1| hypothetical protein TcasGA2_TC004724 [Tribolium castaneum]	NA	sp|B0X5E3|KAD2_CULQU/4.2e-104/Adenylate kinase OS=Culex quinquefasciatus GN=Adk2 PE=3 SV=1	tca:660807/8.6e-105/Adk2; adenylate kinase 2; K00939 adenylate kinase [EC:2.7.4.3]	7291717/6.1e-92/[F] KOG3078 Adenylate kinase	PR00094/2.6E-37/Adenylate kinase signature	biological_process:GO:0046034//ATP metabolic process;GO:0046939//nucleotide phosphorylation;GO:0046033//AMP metabolic process;GO:0006172//ADP biosynthetic process;cellular_component:GO:0005829//cytosol;GO:0005758//mitochondrial intermembrane space;molecular_function:GO:0005524//ATP binding;GO:0004017//adenylate kinase activity;
Unigene10809_All	gi|91083623|ref|XP_970124.1|/7.2e-239/PREDICTED: probable citrate synthase 2, mitochondrial [Tribolium castaneum] >gi|270006831|gb|EFA03279.1| hypothetical protein TcasGA2_TC013214 [Tribolium castaneum]	gi|290561700|gb|BT121320.1|/0.0/Lepeophtheirus salmonis Atlantic form clone lsaA-evu-511-207 Probable citrate synthase 1, mitochondrial putative mRNA, complete cds	sp|Q17GM7|CISY1_AEDAE/5.5e-223/Probable citrate synthase 1, mitochondrial OS=Aedes aegypti GN=AAEL002956 PE=3 SV=1	tca:658667/8.6e-240/probable citrate synthase 2, mitochondrial; K01647 citrate synthase [EC:2.3.3.1]	7290712/2.3e-210/[C] KOG2617 Citrate synthase	PF00285/6.2E-119/Citrate synthase	biological_process:GO:0006101//citrate metabolic process;GO:0006099//tricarboxylic acid cycle;molecular_function:GO:0004108//citrate (Si)-synthase activity;
CL8964.Contig2_All	gi|751464756|ref|XP_011187336.1|/3.9e-47/PREDICTED: putative ATP synthase subunit f, mitochondrial [Bactrocera cucurbitae]	NA	sp|Q9W141|ATPK_DROME/1.5e-46/Putative ATP synthase subunit f, mitochondrial OS=Drosophila melanogaster GN=CG4692 PE=1 SV=1	dmo:Dmoj_GI20386/6.7e-47/GI20386 gene product from transcript GI20386-RB; K02130 F-type H+-transporting ATPase subunit f	7291816/1.1e-46/[C] KOG4092 Mitochondrial F1F0-ATP synthase, subunit f	PTHR13080/3.7E-49/--	cellular_component:GO:0016021//integral component of membrane;
Unigene12745_All	gi|91084123|ref|XP_967224.1|/9.4e-194/PREDICTED: aspartate aminotransferase, mitochondrial [Tribolium castaneum] >gi|270006661|gb|EFA03109.1| hypothetical protein TcasGA2_TC013019 [Tribolium castaneum]	gi|429327080|gb|JX915903.1|/0.0/Coptotermes formosanus clone CFSNI1242 aspartate aminotransferase mRNA, complete cds	sp|P05202|AATM_MOUSE/3.1e-173/Aspartate aminotransferase, mitochondrial OS=Mus musculus GN=Got2 PE=1 SV=1	tca:658177/1.1e-194/aspartate aminotransferase, mitochondrial; K14455 aspartate aminotransferase, mitochondrial [EC:2.6.1.1]	Hs4504069/8.3e-171/[E] KOG1411 Aspartate aminotransferase/Glutamic oxaloacetic transaminase AAT1/GOT2	PS00105/-/Aminotransferases class-I pyridoxal-phosphate attachment site.	biological_process:GO:0009058//biosynthetic process;GO:0006520//cellular amino acid metabolic process;molecular_function:GO:0080130//L-phenylalanine:2-oxoglutarate aminotransferase activity;GO:0004069//L-aspartate:2-oxoglutarate aminotransferase activity;GO:0030170//pyridoxal phosphate binding;
Unigene583_All	gi|91094127|ref|XP_968492.1|/8.0e-229/PREDICTED: probable aminopeptidase NPEPL1 [Tribolium castaneum] >gi|270010872|gb|EFA07320.1| hypothetical protein TcasGA2_TC015913 [Tribolium castaneum]	NA	sp|Q6NSR8|PEPL1_MOUSE/6.2e-189/Probable aminopeptidase NPEPL1 OS=Mus musculus GN=Npepl1 PE=2 SV=1	tca:656899/9.6e-230/probable aminopeptidase NPEPL1; K09611 probable aminopeptidase NPEPL1 [EC:3.4.11.-]	7299691/6.8e-193/[R] KOG2597 Predicted aminopeptidase of the M17 family	PTHR11963:SF4/9.6E-287/--	biological_process:GO:0006508//proteolysis;cellular_component:GO:0005737//cytoplasm;molecular_function:GO:0004177//aminopeptidase activity;GO:0008235//metalloexopeptidase activity;GO:0030145//manganese ion binding;
Unigene19945_All	NA	NA	NA	NA	NA	PF01395/7.2E-7/PBP/GOBP family	NA
CL8396.Contig3_All	gi|914101045|ref|NP_001298437.1|/2.8e-63/coactosin-like protein [Papilio polytes] >gi|389608847|dbj|BAM18035.1| similar to CG6891 [Papilio xuthus] >gi|389610993|dbj|BAM19107.1| simila to CG6891 [Papilio polytes]	NA	sp|Q14019|COTL1_HUMAN/9.8e-32/Coactosin-like protein OS=Homo sapiens GN=COTL1 PE=1 SV=3	gga:425994/4.5e-08/DBNL; drebrin like; K20520 drebrin-like protein	7293507/1.7e-57/[Z] KOG3655 Drebrins and related actin binding proteins	PF00241/5.0E-18/Cofilin/tropomyosin-type actin-binding protein	cellular_component:GO:0005622//intracellular;molecular_function:GO:0003779//actin binding;
Unigene12688_All	gi|642931531|ref|XP_008196624.1|/1.4e-69/PREDICTED: 28 kDa heat- and acid-stable phosphoprotein-like [Tribolium castaneum] >gi|270011801|gb|EFA08249.1| hypothetical protein TcasGA2_TC005877 [Tribolium castaneum]	NA	sp|Q3UHX2|HAP28_MOUSE/3.0e-35/28 kDa heat- and acid-stable phosphoprotein OS=Mus musculus GN=Pdap1 PE=1 SV=1	fab:101806355/5.5e-08/RP1L1; RP1 like 1; K19538 retinitis pigmentosa 1	7290504/4.8e-38/[R] KOG3375 Phosphoprotein/predicted coiled-coil protein	PTHR22055/2.9E-63/--	NA
CL8273.Contig2_All	gi|755946917|ref|XP_011300294.1|/4.0e-78/PREDICTED: B-cell receptor-associated protein 31 [Fopius arisanus] >gi|755946919|ref|XP_011300295.1| PREDICTED: B-cell receptor-associated protein 31 [Fopius arisanus]	gi|766939119|ref|XM_011503796.1|/0.0/PREDICTED: Ceratosolen solmsi marchali B-cell receptor-associated protein 31 (LOC105365586), transcript variant X2, mRNA	sp|P51572|BAP31_HUMAN/2.2e-44/B-cell receptor-associated protein 31 OS=Homo sapiens GN=BCAP31 PE=1 SV=3	tca:661484/1.8e-86/B-cell receptor-associated protein 31; K14009 B-cell receptor-associated protein 31	7292004/2.3e-67/[V] KOG1962 B-cell receptor-associated protein and related proteins	PF05529/6.7E-71/B-cell receptor-associated protein 31-like	biological_process:GO:0006886//intracellular protein transport;cellular_component:GO:0005783//endoplasmic reticulum;GO:0016021//integral component of membrane;
CL5965.Contig3_All	gi|642928315|ref|XP_008195531.1|/4.6e-108/PREDICTED: microtubule-associated protein RP/EB family member 1 [Tribolium castaneum]	gi|571548579|ref|XM_006561630.1|/0.0/PREDICTED: Apis mellifera microtubule-associated protein RP/EB family member 1-like (LOC411371), transcript variant X4, mRNA	sp|Q66HR2|MARE1_RAT/6.7e-83/Microtubule-associated protein RP/EB family member 1 OS=Rattus norvegicus GN=Mapre1 PE=1 SV=3	tca:658702/5.6e-109/microtubule-associated protein RP/EB family member 1; K10436 microtubule-associated protein, RP/EB family	7302298/1.3e-94/[DZ] KOG3000 Microtubule-binding protein involved in cell cycle control	PF03271/2.9E-18/EB1-like C-terminal motif	NA
Unigene21627_All	gi|91078482|ref|XP_975769.1|/1.2e-123/PREDICTED: cytochrome b-c1 complex subunit 2, mitochondrial [Tribolium castaneum] >gi|270004017|gb|EFA00465.1| hypothetical protein TcasGA2_TC003323 [Tribolium castaneum]	NA	sp|Q9DB77|QCR2_MOUSE/5.3e-68/Cytochrome b-c1 complex subunit 2, mitochondrial OS=Mus musculus GN=Uqcrc2 PE=1 SV=1	tca:656817/1.4e-124/cytochrome b-c1 complex subunit 2, mitochondrial; K00415 ubiquinol-cytochrome c reductase core subunit 2	7294089/8.8e-76/[C] KOG2583 Ubiquinol cytochrome c reductase, subunit QCR2	PF00675/1.8E-21/Insulinase (Peptidase family M16)	NA
CL3350.Contig1_All	gi|357619878|gb|EHJ72281.1|/8.7e-09/hypothetical protein KGM_03765 [Danaus plexippus]	NA	NA	tca:107399267/1.8e-06/uncharacterized LOC107399267; K04506 E3 ubiquitin-protein ligase SIAH1 [EC:2.3.2.27]	NA	NA	biological_process:GO:0009987//cellular process;
CL7668.Contig1_All	gi|642917962|ref|XP_008198961.1|/2.1e-71/PREDICTED: probable phospholipid hydroperoxide glutathione peroxidase [Tribolium castaneum] >gi|270004924|gb|EFA01372.1| hypothetical protein TcasGA2_TC010362 [Tribolium castaneum]	NA	sp|Q32QL6|GPX4_CALJA/7.8e-42/Phospholipid hydroperoxide glutathione peroxidase, mitochondrial OS=Callithrix jacchus GN=GPX4 PE=2 SV=2	bmor:692548/6.5e-68/Gpx; glutathione peroxidase; K00432 glutathione peroxidase [EC:1.11.1.9]	7292354/5.2e-43/[O] KOG1651 Glutathione peroxidase	PR01011/2.4E-19/Glutathione peroxidase family signature	biological_process:GO:0006979//response to oxidative stress;GO:0098869//cellular oxidant detoxification;GO:0055114//oxidation-reduction process;molecular_function:GO:0004602//glutathione peroxidase activity;
Unigene19851_All	gi|952511324|gb|KRT78240.1|/3.1e-269/hypothetical protein AMK59_8711, partial [Oryctes borbonicus]	gi|124487743|gb|EF091967.1|/0.0/Maconellicoccus hirsutus clone WHMH3779 putative chaperonin subunit 6a zeta mRNA, partial cds	sp|Q3MHL7|TCPZ_BOVIN/4.1e-221/T-complex protein 1 subunit zeta OS=Bos taurus GN=CCT6A PE=1 SV=3	dpl:KGM_14451/1.3e-251/chaperonin subunit 6a zeta; K09498 T-complex protein 1 subunit zeta	7293119/1.5e-244/[O] KOG0359 Chaperonin complex component, TCP-1 zeta subunit (CCT6)	PTHR11353:SF58/0.0/--	biological_process:GO:0006457//protein folding;cellular_component:GO:0005737//cytoplasm;molecular_function:GO:0005524//ATP binding;GO:0051082//unfolded protein binding;
Unigene35219_All	gi|925682418|gb|KOX79080.1|/6.7e-32/hypothetical protein WN51_09890 [Melipona quadrifasciata]	gi|619323121|gb|KF625669.1|/0.0/Lampyridae sp. UPOL RK0384 18S ribosomal RNA gene, partial sequence	NA	NA	NA	NA	NA
Unigene21513_All	gi|91086729|ref|XP_971227.1|/9.5e-29/PREDICTED: uncharacterized protein LOC659867 [Tribolium castaneum] >gi|270009730|gb|EFA06178.1| hypothetical protein TcasGA2_TC009025 [Tribolium castaneum]	NA	NA	tca:659867/1.1e-29/uncharacterized LOC659867; K03956 NADH dehydrogenase (ubiquinone) 1 alpha subcomplex subunit 11	NA	PTHR21382/2.8E-19/--	NA
CL1024.Contig1_All	gi|939312042|ref|XP_014269953.1|/1.4e-38/PREDICTED: mucin-2-like [Maylandia zebra]	NA	sp|Q02817|MUC2_HUMAN/1.2e-29/Mucin-2 OS=Homo sapiens GN=MUC2 PE=1 SV=2	mze:101471083/1.7e-39/mucin-2-like; K10955 intestinal mucin-2	Hs4505285/8.8e-30/[WV] KOG1216 von Willebrand factor and related coagulation proteins	NA	NA
CL3733.Contig7_All	gi|91090714|ref|XP_975034.1|/5.3e-37/PREDICTED: 27 kDa hemolymph protein [Tribolium castaneum] >gi|270013294|gb|EFA09742.1| hypothetical protein TcasGA2_TC011877 [Tribolium castaneum]	NA	sp|P83632|P27K_GALME/6.2e-30/27 kDa hemolymph protein OS=Galleria mellonella PE=1 SV=1	NA	NA	PF07165/2.1E-49/Protein of unknown function (DUF1397)	NA
CL1472.Contig3_All	gi|642914528|ref|XP_008201716.1|/1.4e-211/PREDICTED: hexokinase type 2-like isoform X5 [Tribolium castaneum]	gi|666416892|emb|LL711828.1|/0.0/Elaeophora elaphi genome assembly E_elaphi ,scaffold EEL_contig0000334	sp|Q9NFT7|HXK2_DROME/9.0e-134/Hexokinase type 2 OS=Drosophila melanogaster GN=Hex-t2 PE=2 SV=4	tca:657694/3.5e-210/hexokinase type 2; K00844 hexokinase [EC:2.7.1.1]	7291070/2.7e-183/[G] KOG1369 Hexokinase	PS00378/-/Hexokinase domain signature.	NA
CL10135.Contig1_All	gi|820865922|ref|XP_012349429.1|/1.7e-47/PREDICTED: uncharacterized protein LOC100865248 [Apis florea]	gi|619323120|gb|KF625668.1|/0.0/Lampyridae sp. UPOL RK0383 18S ribosomal RNA gene, partial sequence	sp|Q8BTI8|SRRM2_MOUSE/8.0e-10/Serine/arginine repetitive matrix protein 2 OS=Mus musculus GN=Srrm2 PE=1 SV=3	ola:101174077/1.4e-14/olfactory receptor 142-like; K04257 olfactory receptor	Hs19923466/8.6e-09/[A] KOG1869 Splicing coactivator SRm160/300, subunit SRm300	PTHR34141:SF1/3.3E-25/--	NA
CL6397.Contig1_All	gi|642925360|ref|XP_008194517.1|/1.2e-89/PREDICTED: adiponectin receptor protein isoform X1 [Tribolium castaneum] >gi|642925362|ref|XP_008194518.1| PREDICTED: adiponectin receptor protein isoform X1 [Tribolium castaneum] >gi|270008824|gb|EFA05272.1| hypothetical protein TcasGA2_TC015429 [Tribolium castaneum]	NA	sp|Q9VCY8|ADRL_DROME/3.1e-82/Adiponectin receptor protein OS=Drosophila melanogaster GN=AdipoR PE=1 SV=2	tca:660915/1.4e-90/adiponectin receptor protein; K07297 adiponectin receptor	Hs13375715/3.5e-70/[RT] KOG0748 Predicted membrane proteins, contain hemolysin III domain	PTHR20855/4.3E-115/--	cellular_component:GO:0016021//integral component of membrane;
CL82.Contig3_All	gi|642926733|ref|XP_008194990.1|/1.1e-118/PREDICTED: protein Malvolio isoform X2 [Tribolium castaneum]	NA	sp|P49283|MVL_DROME/3.3e-112/Protein Malvolio OS=Drosophila melanogaster GN=Mvl PE=2 SV=2	tca:655866/1.3e-119/protein Malvolio; K12347 natural resistance-associated macrophage protein	7300692/3.6e-103/[P] KOG1291 Mn2+ and Fe2+ transporters of the NRAMP family	PR00447/8.7E-72/Natural resistance-associated macrophage protein signature	NA
CL8280.Contig2_All	gi|270013544|gb|EFA09992.1|/1.8e-54/hypothetical protein TcasGA2_TC012159 [Tribolium castaneum]	NA	NA	NA	NA	PF16033/8.0E-25/Domain of unknown function (DUF4789)	NA
CL5211.Contig2_All	gi|939666486|ref|XP_014280440.1|/3.9e-11/PREDICTED: NADH dehydrogenase [ubiquinone] flavoprotein 3, mitochondrial [Halyomorpha halys]	NA	NA	NA	NA	PF15880/8.6E-17/NADH dehydrogenase [ubiquinone] flavoprotein 3, mitochondrial	NA
Unigene9098_All	gi|357617623|gb|EHJ70894.1|/8.0e-26/hypothetical protein KGM_13036 [Danaus plexippus]	NA	sp|P83632|P27K_GALME/1.0e-20/27 kDa hemolymph protein OS=Galleria mellonella PE=1 SV=1	NA	NA	PTHR20997/5.4E-35/--	NA
Unigene8964_All	gi|91077504|ref|XP_966852.1|/1.3e-165/PREDICTED: prosaposin [Tribolium castaneum] >gi|270001598|gb|EEZ98045.1| hypothetical protein TcasGA2_TC000449 [Tribolium castaneum]	NA	sp|O13035|SAP_CHICK/8.2e-48/Proactivator polypeptide OS=Gallus gallus GN=PSAP PE=1 SV=1	tca:657852/1.5e-166/prosaposin; K12382 saposin	7301992/2.9e-130/[IG] KOG1340 Prosaposin	PTHR11480:SF3/4.5E-110/--	NA
CL4220.Contig2_All	gi|952530623|gb|KRT83751.1|/5.1e-113/ADP ribosylation factor [Oryctes borbonicus]	gi|118132727|gb|EF077783.1|/0.0/Daphnia obtusa clone F5F11_TRE rab11-like gene, complete sequence	sp|P62491|RB11A_HUMAN/1.5e-96/Ras-related protein Rab-11A OS=Homo sapiens GN=RAB11A PE=1 SV=3	tca:662033/2.6e-112/Rab11; Rab-protein 11; K07904 Ras-related protein Rab-11A	7300703/4.8e-108/[U] KOG0087 GTPase Rab11/YPT3, small G protein superfamily	SM00176/2.0E-6/Ran (Ras-related nuclear proteins) /TC4 subfamily of small GTPases	biological_process:GO:0007264//small GTPase mediated signal transduction;cellular_component:GO:0005622//intracellular;molecular_function:GO:0005525//GTP binding;
CL524.Contig5_All	gi|91081471|ref|XP_967871.1|/2.3e-218/PREDICTED: muscle LIM protein Mlp84B isoform X2 [Tribolium castaneum]	gi|674656866|gb|KJ872589.1|/0.0/Monochamus alternatus muscle LIM protein mRNA, partial cds	sp|Q24400|MLP2_DROME/2.6e-193/Muscle LIM protein Mlp84B OS=Drosophila melanogaster GN=Mlp84B PE=1 SV=1	dpe:Dper_GL11663/8.3e-46/GL11663 gene product from transcript GL11663-RA; K09377 cysteine and glycine-rich protein	7298855/1.9e-193/[TZ] KOG1700 Regulatory protein MLP and related LIM proteins	PS50023/13.642/LIM domain profile.	NA
CL9961.Contig2_All	gi|91088177|ref|XP_972343.1|/4.8e-37/PREDICTED: nuclear nucleic acid-binding protein C1D [Tribolium castaneum] >gi|270012131|gb|EFA08579.1| hypothetical protein TcasGA2_TC006234 [Tribolium castaneum]	NA	sp|Q5XJ97|C1D_DANRE/1.5e-14/Nuclear nucleic acid-binding protein C1D OS=Danio rerio GN=c1d PE=2 SV=1	tca:661062/5.7e-38/nuclear nucleic acid-binding protein C1D; K12592 exosome complex protein LRP1	Hs5453583/1.0e-12/[L] KOG4835 DNA-binding protein C1D involved in regulation of double-strand break repair	PF04000/2.4E-10/Sas10/Utp3/C1D family	NA
CL4521.Contig1_All	gi|387175137|gb|AFJ66833.1|/2.1e-165/Z9 acylCoA desaturase [Chauliognathus lugubris]	gi|53830703|gb|AY725782.1|/0.0/Oncometopia nigricans putative delta-9 desaturase mRNA, complete cds	sp|Q6US81|ACO11_SPOLI/7.3e-110/Acyl-CoA Delta(11) desaturase OS=Spodoptera littoralis PE=1 SV=1	tca:657939/1.2e-160/Z9desB, GLEAN_16415, TcasZ9desB; Z9 acyl-CoA desaturase B; K00507 stearoyl-CoA desaturase (Delta-9 desaturase) [EC:1.14.19.1]	7299635/2.7e-138/[I] KOG1600 Fatty acid desaturase	PTHR11351:SF36/1.3E-166/--	biological_process:GO:0006633//fatty acid biosynthetic process;GO:0055114//oxidation-reduction process;cellular_component:GO:0016021//integral component of membrane;molecular_function:GO:0016717//oxidoreductase activity, acting on paired donors, with oxidation of a pair of donors resulting in the reduction of molecular oxygen to two molecules of water;
CL8273.Contig1_All	gi|755946917|ref|XP_011300294.1|/4.0e-78/PREDICTED: B-cell receptor-associated protein 31 [Fopius arisanus] >gi|755946919|ref|XP_011300295.1| PREDICTED: B-cell receptor-associated protein 31 [Fopius arisanus]	NA	sp|P51572|BAP31_HUMAN/2.2e-44/B-cell receptor-associated protein 31 OS=Homo sapiens GN=BCAP31 PE=1 SV=3	tca:661484/1.8e-86/B-cell receptor-associated protein 31; K14009 B-cell receptor-associated protein 31	7292004/2.3e-67/[V] KOG1962 B-cell receptor-associated protein and related proteins	PTHR12701/5.3E-77/--	biological_process:GO:0006886//intracellular protein transport;cellular_component:GO:0005783//endoplasmic reticulum;GO:0016021//integral component of membrane;
CL7204.Contig1_All	gi|951566674|ref|XP_014482027.1|/2.8e-200/PREDICTED: COP9 signalosome complex subunit 4 [Dinoponera quadriceps]	gi|817090228|ref|XM_012412605.1|/0.0/PREDICTED: Athalia rosae COP9 signalosome complex subunit 4 (LOC105692995), mRNA	sp|Q6P0H6|CSN4_DANRE/1.2e-174/COP9 signalosome complex subunit 4 OS=Danio rerio GN=cops4 PE=2 SV=1	ame:551284/2.2e-197/CSN4; COP9 signalosome complex subunit 4; K12178 COP9 signalosome complex subunit 4	7304120/3.6e-173/[OT] KOG1497 COP9 signalosome, subunit CSN4	PF01399/3.4E-17/PCI domain	NA
CL9126.Contig3_All	gi|952538630|gb|KRT84798.1|/9.9e-140/hypothetical protein AMK59_1498 [Oryctes borbonicus]	gi|332374759|gb|BT127559.1|/0.0/Dendroctonus ponderosae clone DPO0411_G04 unknown mRNA	sp|P41375|IF2B_DROME/1.3e-112/Eukaryotic translation initiation factor 2 subunit 2 OS=Drosophila melanogaster GN=eIF-2beta PE=1 SV=1	tca:654919/1.7e-134/eukaryotic translation initiation factor 2 subunit 2; K03238 translation initiation factor 2 subunit 2	7294562/1.0e-112/[J] KOG2768 Translation initiation factor 2, beta subunit (eIF-2beta)	PF01873/8.5E-42/Domain found in IF2B/IF5	biological_process:GO:0006413//translational initiation;molecular_function:GO:0003743//translation initiation factor activity;
Unigene21441_All	gi|91091768|ref|XP_969459.1|/4.7e-53/PREDICTED: CDGSH iron-sulfur domain-containing protein 2 homolog [Tribolium castaneum] >gi|270001086|gb|EEZ97533.1| hypothetical protein TcasGA2_TC011381 [Tribolium castaneum]	NA	sp|B4QZI8|CISD2_DROSI/1.0e-47/CDGSH iron-sulfur domain-containing protein 2 homolog OS=Drosophila simulans GN=GD17906 PE=3 SV=1	NA	7301766/9.8e-48/[R] KOG3461 CDGSH-type Zn-finger containing protein	PF09360/2.4E-11/Iron-binding zinc finger CDGSH type	cellular_component:GO:0043231//intracellular membrane-bounded organelle;GO:0016021//integral component of membrane;molecular_function:GO:0051537//2 iron, 2 sulfur cluster binding;
CL5152.Contig2_All	gi|91080821|ref|XP_966682.1|/5.6e-32/PREDICTED: uncharacterized protein LOC658984 [Tribolium castaneum] >gi|270005906|gb|EFA02354.1| hypothetical protein TcasGA2_TC008024 [Tribolium castaneum]	NA	sp|Q5EF78|ICA_APICA/3.8e-12/Icarapin OS=Apis mellifera carnica PE=1 SV=2	NA	NA	NA	NA
Unigene16219_All	gi|91093935|ref|XP_966764.1|/5.4e-48/PREDICTED: dolichyl-diphosphooligosaccharide--protein glycosyltransferase subunit DAD1 [Tribolium castaneum] >gi|270010939|gb|EFA07387.1| hypothetical protein TcasGA2_TC016366 [Tribolium castaneum]	NA	sp|Q9VLM5|DAD1_DROME/5.6e-45/Dolichyl-diphosphooligosaccharide--protein glycosyltransferase subunit DAD1 OS=Drosophila melanogaster GN=l(2)k12914 PE=3 SV=1	tca:655163/6.5e-49/dolichyl-diphosphooligosaccharide--protein glycosyltransferase subunit DAD1; K12668 oligosaccharyltransferase complex subunit epsilon	7297401/4.2e-45/[DO] KOG1746 Defender against cell death protein/oligosaccharyltransferase, epsilon subunit	PTHR10705/4.1E-72/--	biological_process:GO:0006486//protein glycosylation;cellular_component:GO:0008250//oligosaccharyltransferase complex;GO:0016021//integral component of membrane;molecular_function:GO:0004579//dolichyl-diphosphooligosaccharide-protein glycotransferase activity;
CL4220.Contig1_All	gi|952530623|gb|KRT83751.1|/5.2e-113/ADP ribosylation factor [Oryctes borbonicus]	gi|118132727|gb|EF077783.1|/0.0/Daphnia obtusa clone F5F11_TRE rab11-like gene, complete sequence	sp|P62491|RB11A_HUMAN/1.5e-96/Ras-related protein Rab-11A OS=Homo sapiens GN=RAB11A PE=1 SV=3	tca:662033/2.6e-112/Rab11; Rab-protein 11; K07904 Ras-related protein Rab-11A	7300703/4.8e-108/[U] KOG0087 GTPase Rab11/YPT3, small G protein superfamily	SM00176/2.0E-6/Ran (Ras-related nuclear proteins) /TC4 subfamily of small GTPases	biological_process:GO:0007264//small GTPase mediated signal transduction;cellular_component:GO:0005622//intracellular;molecular_function:GO:0005525//GTP binding;
CL8964.Contig1_All	gi|751464756|ref|XP_011187336.1|/3.9e-47/PREDICTED: putative ATP synthase subunit f, mitochondrial [Bactrocera cucurbitae]	gi|346706812|dbj|AK383772.1|/0.0/Bombyx mori mRNA, clone: MFB-21M07	sp|Q9W141|ATPK_DROME/1.5e-46/Putative ATP synthase subunit f, mitochondrial OS=Drosophila melanogaster GN=CG4692 PE=1 SV=1	dmo:Dmoj_GI20386/6.7e-47/GI20386 gene product from transcript GI20386-RB; K02130 F-type H+-transporting ATPase subunit f	7291816/1.1e-46/[C] KOG4092 Mitochondrial F1F0-ATP synthase, subunit f	PTHR13080/3.7E-49/--	cellular_component:GO:0016021//integral component of membrane;
CL792.Contig2_All	gi|646714840|gb|KDR18673.1|/6.5e-45/Sequestosome-1 [Zootermopsis nevadensis]	NA	sp|Q64337|SQSTM_MOUSE/6.7e-18/Sequestosome-1 OS=Mus musculus GN=Sqstm1 PE=1 SV=1	ame:408686/1.3e-37/ref(2)P; sequestosome-1; K14381 sequestosome 1	7298607_1/1.7e-13/[R] KOG4582 Uncharacterized conserved protein, contains ZZ-type Zn-finger	PS01357/-/Zinc finger ZZ-type signature.	NA
Unigene12711_All	gi|91086205|ref|XP_971814.1|/1.7e-28/PREDICTED: putative succinate dehydrogenase [ubiquinone] cytochrome b small subunit, mitochondrial [Tribolium castaneum] >gi|270011059|gb|EFA07507.1| hypothetical protein TcasGA2_TC009618 [Tribolium castaneum]	NA	sp|P92507|DHSD_ASCSU/3.1e-14/Succinate dehydrogenase [ubiquinone] cytochrome b small subunit, mitochondrial OS=Ascaris suum PE=1 SV=2	tca:660493/2.0e-29/succinate dehydrogenase [ubiquinone] cytochrome b small subunit, mitochondrial; K00237 succinate dehydrogenase (ubiquinone) membrane anchor subunit	7301044/3.5e-23/[CU] KOG4097 Succinate dehydrogenase membrane anchor subunit and related proteins	PF05328/4.9E-23/CybS, succinate dehydrogenase cytochrome B small subunit	NA
Unigene21621_All	gi|642930397|ref|XP_008196382.1|/8.0e-187/PREDICTED: PTB domain-containing adapter protein ced-6 [Tribolium castaneum] >gi|642930399|ref|XP_008196383.1| PREDICTED: PTB domain-containing adapter protein ced-6 [Tribolium castaneum] >gi|642930401|ref|XP_008196384.1| PREDICTED: PTB domain-containing adapter protein ced-6 [Tribolium castaneum] >gi|270010720|gb|EFA07168.1| hypothetical protein TcasGA2_…	NA	sp|Q7JUY7|CED6_DROME/6.3e-75/PTB domain-containing adapter protein ced-6 OS=Drosophila melanogaster GN=ced-6 PE=1 SV=1	api:100158774/6.0e-57/PTB domain-containing engulfment adapter protein 1; K11322 enhancer of polycomb-like protein	7303892/4.6e-75/[R] KOG3536 Adaptor protein CED-6, contains PTB domain	SM00462/3.0E-34/Phosphotyrosine-binding domain, phosphotyrosine-interaction (PI) domain	NA
Unigene557_All	gi|48094369|ref|XP_392115.1|/2.7e-112/PREDICTED: eukaryotic translation initiation factor 6 isoform 1 [Apis mellifera] >gi|572301887|ref|XP_006616979.1| PREDICTED: eukaryotic translation initiation factor 6-like isoform X1 [Apis dorsata]	NA	sp|Q6GR45|IF6_XENLA/6.5e-106/Eukaryotic translation initiation factor 6 OS=Xenopus laevis GN=eif6 PE=2 SV=1	ame:408573/3.3e-113/eIF6; eukaryotic translation initiation factor 6; K03264 translation initiation factor 6	Hs4504771/9.1e-105/[J] KOG3185 Translation initiation factor 6 (eIF-6)	PTHR10784/1.8E-187/--	biological_process:GO:0006413//translational initiation;GO:0042256//mature ribosome assembly;GO:0042273//ribosomal large subunit biogenesis;cellular_component:GO:0005730//nucleolus;GO:0005737//cytoplasm;molecular_function:GO:0043022//ribosome binding;GO:0003743//translation initiation factor activity;GO:0043023//ribosomal large subunit binding;
Unigene16238_All	gi|91093903|ref|XP_969673.1|/3.3e-45/PREDICTED: translocon-associated protein subunit delta [Tribolium castaneum] >gi|270014509|gb|EFA10957.1| hypothetical protein TcasGA2_TC004117 [Tribolium castaneum]	NA	sp|Q07984|SSRD_RAT/1.2e-26/Translocon-associated protein subunit delta OS=Rattus norvegicus GN=Ssr4 PE=2 SV=1	tca:658171/3.9e-46/translocon-associated protein subunit delta; K04571 translocon-associated protein subunit delta	7303599/3.8e-30/[U] KOG4088 Translocon-associated complex TRAP, delta subunit	PTHR12731/1.2E-56/--	NA
CL6119.Contig2_All	gi|1000769218|ref|XP_015607781.1|/4.5e-51/PREDICTED: lysosome-associated membrane glycoprotein 1 [Cephus cinctus]	NA	sp|Q02817|MUC2_HUMAN/6.0e-16/Mucin-2 OS=Homo sapiens GN=MUC2 PE=1 SV=2	cfo:105255249/1.6e-51/lysosome-associated membrane glycoprotein 1-like; K06528 lysosomal-associated membrane protein 1/2	Hs4505285/4.5e-16/[WV] KOG1216 von Willebrand factor and related coagulation proteins	PR00336/1.2E-9/Lysosome-associated membrane glycoprotein signature	NA
Unigene12785_All	gi|61394183|gb|AAX45784.1|/2.3e-209/glucose-6-phosphate dehydrogenase isoform A [Ips typographus]	NA	sp|P41571|G6PD_CERCA/4.5e-189/Glucose-6-phosphate 1-dehydrogenase OS=Ceratitis capitata GN=ZW PE=2 SV=1	tca:662934/8.7e-204/G6pd; glucose-6-phosphate dehydrogenase; K00036 glucose-6-phosphate 1-dehydrogenase [EC:1.1.1.49 1.1.1.363]	7293627/2.3e-190/[G] KOG0563 Glucose-6-phosphate 1-dehydrogenase	PR00079/3.8E-54/Glucose-6-phosphate dehydrogenase signature	NA
CL3976.Contig2_All	gi|189235069|ref|XP_974729.2|/6.5e-153/PREDICTED: nocturnin isoform X4 [Tribolium castaneum] >gi|642915409|ref|XP_008190602.1| PREDICTED: nocturnin isoform X4 [Tribolium castaneum]	NA	sp|O35710|NOCT_MOUSE/3.4e-77/Nocturnin OS=Mus musculus GN=Ccrn4l PE=2 SV=3	tca:663596/3.9e-153/nocturnin; K18764 nocturnin [EC:3.1.13.4]	7299411/1.5e-117/[K] KOG0620 Glucose-repressible alcohol dehydrogenase transcriptional effector CCR4 and related proteins	PF03372/6.7E-27/Endonuclease/Exonuclease/phosphatase family	NA
Unigene10886_All	gi|91087665|ref|XP_973669.1|/7.8e-39/PREDICTED: histidine triad nucleotide-binding protein 1 [Tribolium castaneum] >gi|270009415|gb|EFA05863.1| hypothetical protein TcasGA2_TC008663 [Tribolium castaneum]	NA	sp|P62958|HINT1_BOVIN/7.5e-26/Histidine triad nucleotide-binding protein 1 OS=Bos taurus GN=HINT1 PE=1 SV=2	tca:662484/9.3e-40/histidine triad nucleotide-binding protein 1; K02503 histidine triad (HIT) family protein	7295909/3.2e-29/[T] KOG3275 Zinc-binding protein of the histidine triad (HIT) family	PF01230/2.3E-15/HIT domain	molecular_function:GO:0003824//catalytic activity;
Unigene21468_All	gi|952512106|gb|KRT78895.1|/9.2e-76/hypothetical protein AMK59_7844 [Oryctes borbonicus]	NA	sp|P23438|SSRB_CANFA/2.2e-45/Translocon-associated protein subunit beta OS=Canis familiaris GN=SSR2 PE=1 SV=1	tca:658071/7.0e-71/translocon-associated protein subunit beta; K13250 translocon-associated protein subunit beta	7294179/4.0e-60/[U] KOG3317 Translocon-associated complex TRAP, beta subunit	PTHR12861:SF3/5.0E-83/--	cellular_component:GO:0016021//integral component of membrane;GO:0005789//endoplasmic reticulum membrane;
CL8280.Contig1_All	gi|270013544|gb|EFA09992.1|/2.1e-54/hypothetical protein TcasGA2_TC012159 [Tribolium castaneum]	NA	NA	NA	NA	PF16033/7.2E-25/Domain of unknown function (DUF4789)	NA
Unigene9018_All	gi|270001246|gb|EEZ97693.1|/2.0e-67/cathepsin L precursor [Tribolium castaneum]	NA	sp|Q86GF7|CRUST_PANBO/3.0e-63/Crustapain OS=Pandalus borealis GN=Cys PE=1 SV=1	tca:659565/2.4e-68/cathepsin L precursor; K01365 cathepsin L [EC:3.4.22.15]	7303249/1.4e-57/[O] KOG1543 Cysteine proteinase Cathepsin L	PF08246/6.0E-7/Cathepsin propeptide inhibitor domain (I29)	NA
Unigene16251_All	gi|332374970|gb|AEE62626.1|/2.3e-88/unknown [Dendroctonus ponderosae]	gi|170042673|ref|XM_001848990.1|/0.0/Culex quinquefasciatus histone chaperone asf1, mRNA	sp|Q9V464|ASF1_DROME/1.0e-72/Histone chaperone asf1 OS=Drosophila melanogaster GN=asf1 PE=1 SV=1	tca:656948/2.6e-87/histone chaperone asf1; K10753 histone chaperone ASF1	7293763/7.8e-73/[KB] KOG3265 Histone chaperone involved in gene silencing	PF04729/1.4E-73/ASF1 like histone chaperone	biological_process:GO:0006333//chromatin assembly or disassembly;cellular_component:GO:0005634//nucleus;
CL4083.Contig1_All	gi|952512040|gb|KRT78838.1|/2.1e-76/hypothetical protein AMK59_8299 [Oryctes borbonicus]	NA	sp|Q6UXP7|F151B_HUMAN/5.1e-35/Protein FAM151B OS=Homo sapiens GN=FAM151B PE=2 SV=2	aam:106496341/3.0e-06/zinc finger FYVE domain-containing protein 16-like; K04679 MAD, mothers against decapentaplegic interacting protein	7297321/9.3e-58/[S] KOG3748 Uncharacterized conserved protein	PTHR21184:SF6/2.1E-88/--	NA
Unigene21609_All	gi|91094027|ref|XP_967626.1|/2.5e-148/PREDICTED: translocating chain-associated membrane protein 1 isoform X1 [Tribolium castaneum] >gi|270003137|gb|EEZ99584.1| hypothetical protein TcasGA2_TC001570 [Tribolium castaneum]	gi|501295861|dbj|AK417727.1|/0.0/Riptortus pedestris mRNA for translocation associated membrane protein, complete cds, sequence id: Rped-1073	sp|Q9GKZ4|TRAM1_BOVIN/2.1e-78/Translocating chain-associated membrane protein 1 OS=Bos taurus GN=TRAM1 PE=2 SV=3	tca:655979/4.0e-141/translocating chain-associated membrane protein 1; K14010 translocating chain-associated membrane protein 1	7290103/5.9e-86/[U] KOG1608 Protein transporter of the TRAM (translocating chain-associating membrane) superfamily	PS50922/8.267/TLC domain profile.	cellular_component:GO:0016021//integral component of membrane;
Unigene17970_All	gi|663070911|ref|NP_001284604.1|/2.5e-103/ras-related protein Rab-7a [Tribolium castaneum] >gi|629511287|gb|AHY84717.1| ras-related protein Rab-7a [Tribolium castaneum]	gi|689210926|emb|LL718416.1|/0.0/Hydatigera taeniaeformis genome assembly H_taeniaeformis_Canary_Islands ,scaffold TTAC_scaffold0000056	sp|P18067|RAB7A_CANFA/1.9e-95/Ras-related protein Rab-7a OS=Canis familiaris GN=RAB7A PE=2 SV=1	tca:659109/3.0e-104/Rab7a; RAB7A, member RAS oncogene family; K07897 Ras-related protein Rab-7A	7301083/3.4e-89/[R] KOG0394 Ras-related GTPase	SM00176/7.9E-12/Ran (Ras-related nuclear proteins) /TC4 subfamily of small GTPases	biological_process:GO:0007264//small GTPase mediated signal transduction;cellular_component:GO:0005622//intracellular;molecular_function:GO:0005525//GTP binding;
CL2745.Contig3_All	gi|952521533|gb|KRT81648.1|/5.7e-309/hypothetical protein AMK59_5055 [Oryctes borbonicus]	NA	sp|O76922|AUB_DROME/7.4e-200/Protein aubergine OS=Drosophila melanogaster GN=aub PE=1 SV=1	tca:658366/6.9e-262/piwi; protein aubergine; K02156 aubergine	7297796/5.5e-200/[D] KOG1042 Germ-line stem cell division protein Hiwi/Piwi; negative developmental regulator	SM00949/1.5E-53/--	NA
Unigene16294_All	gi|91093244|ref|XP_969150.1|/1.8e-221/PREDICTED: methionine aminopeptidase 2 [Tribolium castaneum] >gi|270016683|gb|EFA13129.1| hypothetical protein TcasGA2_TC006844 [Tribolium castaneum]	gi|808136479|ref|XM_003399874.2|/0.0/PREDICTED: Bombus terrestris methionine aminopeptidase 2 (LOC100650975), mRNA	sp|Q3ZC89|MAP2_BOVIN/2.2e-179/Methionine aminopeptidase 2 OS=Bos taurus GN=METAP2 PE=2 SV=1	bim:100744662/2.4e-202/methionine aminopeptidase 2; K01265 methionyl aminopeptidase [EC:3.4.11.18]	7297553/1.5e-196/[R] KOG2775 Metallopeptidase	PTHR10804:SF9/4.1E-240/--	biological_process:GO:0006508//proteolysis;GO:0070084//protein initiator methionine removal;cellular_component:GO:0005737//cytoplasm;molecular_function:GO:0046872//metal ion binding;GO:0070006//metalloaminopeptidase activity;
CL426.Contig5_All	gi|91091348|ref|XP_972245.1|/1.6e-26/PREDICTED: solute carrier family 25 member 35 [Tribolium castaneum] >gi|270014146|gb|EFA10594.1| hypothetical protein TcasGA2_TC012854 [Tribolium castaneum]	NA	sp|A3KPP4|S2535_DANRE/2.4e-22/Solute carrier family 25 member 35 OS=Danio rerio GN=slc25a35 PE=2 SV=1	tca:660958/2.0e-27/solute carrier family 25 member 35; K15117 solute carrier family 25, member 34/35	7303225/2.1e-23/[C] KOG0755 Mitochondrial oxaloacetate carrier protein	PTHR24089/7.5E-35/--	biological_process:GO:0006810//transport;cellular_component:GO:0016021//integral component of membrane;
Unigene16429_All	gi|91087245|ref|XP_975517.1|/2.3e-20/PREDICTED: E3 ubiquitin-protein ligase sina-like [Tribolium castaneum]	NA	sp|A8X679|SIAH1_CAEBR/4.8e-18/E3 ubiquitin-protein ligase siah-1 OS=Caenorhabditis briggsae GN=siah-1 PE=3 SV=2	tca:664417/2.8e-21/E3 ubiquitin-protein ligase sina-like; K04506 E3 ubiquitin-protein ligase SIAH1 [EC:2.3.2.27]	At2g41980/4.4e-16/[R] KOG3002 Zn finger protein	PS51081/10.499/Zinc finger SIAH-type profile.	NA
Unigene9160_All	gi|642928339|ref|XP_008195541.1|/6.1e-212/PREDICTED: synaptic vesicle membrane protein VAT-1 homolog-like isoform X1 [Tribolium castaneum]	NA	sp|Q9HCJ6|VAT1L_HUMAN/4.8e-124/Synaptic vesicle membrane protein VAT-1 homolog-like OS=Homo sapiens GN=VAT1L PE=1 SV=2	xla:444383/9.4e-35/tp53i3.S, tp53i3; tumor protein p53 inducible protein 3 S homeolog; K10133 tumor protein p53-inducible protein 3 [EC:1.-.-.-]	Hs14776255/3.5e-124/[CR] KOG1198 Zinc-binding oxidoreductase	PS01162/-/Quinone oxidoreductase / zeta-crystallin signature.	biological_process:GO:0055114//oxidation-reduction process;molecular_function:GO:0008270//zinc ion binding;GO:0016491//oxidoreductase activity;
CL1238.Contig6_All	gi|211939884|gb|ACJ13424.1|/2.2e-86/serpin [Sphenophorus levis]	NA	sp|P14754|SERA_MANSE/9.2e-61/Alaserpin OS=Manduca sexta PE=1 SV=1	tca:662139/4.5e-71/serpin3; serine protease inhibitor 3/4; K13963 serpin B	7302315/1.5e-63/[V] KOG2392 Serpin	PS00284/-/Serpins signature.	NA
Unigene13000_All	gi|189237440|ref|XP_974645.2|/3.0e-42/PREDICTED: ankyrin repeat and SAM domain-containing protein 6 [Tribolium castaneum] >gi|270007016|gb|EFA03464.1| hypothetical protein TcasGA2_TC013460 [Tribolium castaneum]	NA	sp|Q54HW1|PSD10_DICDI/8.4e-13/26S proteasome non-ATPase regulatory subunit 10 OS=Dictyostelium discoideum GN=psmD10 PE=2 SV=1	xma:102226400/1.7e-13/ank1; ankyrin 1; K10380 ankyrin	7295202/3.1e-12/[M] KOG4177 Ankyrin	PF12796/4.9E-12/Ankyrin repeats (3 copies)	NA
Unigene4500_All	gi|831277892|ref|XP_012669845.1|/1.6e-70/PREDICTED: uncharacterized protein LOC105888650 [Clupea harengus]	gi|156401594|ref|XM_001639326.1|/0.0/Nematostella vectensis predicted protein (NEMVEDRAFT_v1g228351) mRNA, complete cds	sp|P84228|H32_MOUSE/2.3e-69/Histone H3.2 OS=Mus musculus GN=Hist1h3b PE=1 SV=2	pss:102454723/2.7e-70/uncharacterized LOC102454723; K11253 histone H3	Hs17442169/1.7e-69/[B] KOG1745 Histones H3 and H4	PR00624/6.6E-23/Histone H5 signature	NA
CL3829.Contig2_All	gi|91079082|ref|XP_975256.1|/1.3e-118/PREDICTED: translocon-associated protein subunit alpha [Tribolium castaneum] >gi|270004205|gb|EFA00653.1| hypothetical protein TcasGA2_TC003529 [Tribolium castaneum]	NA	sp|P43307|SSRA_HUMAN/1.4e-64/Translocon-associated protein subunit alpha OS=Homo sapiens GN=SSR1 PE=1 SV=3	tca:664149/1.6e-119/translocon-associated protein subunit alpha; K13249 translocon-associated protein subunit alpha	7291065/7.9e-84/[U] KOG1631 Translocon-associated complex TRAP, alpha subunit	PTHR12924/1.9E-99/--	cellular_component:GO:0016021//integral component of membrane;GO:0005789//endoplasmic reticulum membrane;
CL5250.Contig3_All	gi|270010240|gb|EFA06688.1|/2.0e-73/hypothetical protein TcasGA2_TC009619 [Tribolium castaneum]	NA	sp|Q9VAI0|GNA1_DROME/5.6e-60/Probable glucosamine 6-phosphate N-acetyltransferase OS=Drosophila melanogaster GN=CG1969 PE=2 SV=1	tca:660783/2.4e-74/probable glucosamine 6-phosphate N-acetyltransferase; K00621 glucosamine-phosphate N-acetyltransferase [EC:2.3.1.4]	7301820/4.1e-60/[M] KOG3396 Glucosamine-phosphate N-acetyltransferase	PTHR13355/1.4E-56/--	molecular_function:GO:0008270//zinc ion binding;GO:0008080//N-acetyltransferase activity;
Unigene563_All	gi|91081869|ref|XP_968358.1|/1.8e-33/PREDICTED: ATP synthase subunit g, mitochondrial [Tribolium castaneum] >gi|270006474|gb|EFA02922.1| hypothetical protein TcasGA2_TC008513 [Tribolium castaneum]	NA	sp|Q5RFH0|ATP5L_PONAB/2.9e-23/ATP synthase subunit g, mitochondrial OS=Pongo abelii GN=ATP5L PE=3 SV=1	tca:656758/2.2e-34/ATP20; ATP synthase subunit g, mitochondrial; K02140 F-type H+-transporting ATPase subunit g	7297791/7.7e-29/[C] KOG4103 Mitochondrial F1F0-ATP synthase, subunit g/ATP20	PTHR12386/9.3E-38/--	biological_process:GO:0015986//ATP synthesis coupled proton transport;cellular_component:GO:0000276//mitochondrial proton-transporting ATP synthase complex, coupling factor F(o);molecular_function:GO:0015078//hydrogen ion transmembrane transporter activity;
CL8221.Contig2_All	gi|332374576|gb|AEE62429.1|/2.2e-159/unknown [Dendroctonus ponderosae] >gi|478259055|gb|ENN78998.1| hypothetical protein YQE_04549, partial [Dendroctonus ponderosae] >gi|546678369|gb|ERL89002.1| hypothetical protein D910_06380 [Dendroctonus ponderosae]	NA	sp|P22464|ANXB9_DROME/6.1e-146/Annexin B9 OS=Drosophila melanogaster GN=AnxB9 PE=2 SV=2	dan:Dana_GF16493/4.5e-152/GF16493 gene product from transcript GF16493-RB; K17095 annexin A7/11	7300694/4.5e-146/[U] KOG0819 Annexin	PS00223/-/Annexins repeated domain signature.	biological_process:GO:0048190//wing disc dorsal/ventral pattern formation;GO:0010797//regulation of multivesicular body size involved in endosome transport;GO:0061467//basolateral protein localization;GO:0030011//maintenance of cell polarity;cellular_component:GO:0005938//cell cortex;GO:0012505//endomembrane system;molecular_function:GO:0005544//calcium-dependent phospholipid binding;GO:0003779//…
CL4531.Contig3_All	gi|1000721086|ref|XP_015609417.1|/1.8e-65/PREDICTED: superoxide dismutase [Cu-Zn] [Cephus cinctus]	gi|346704904|dbj|AK383481.1|/0.0/Bombyx mori mRNA, clone: MFB-08D10	sp|P82205|SODC_BOMMO/7.3e-59/Superoxide dismutase [Cu-Zn] OS=Bombyx mori PE=1 SV=3	tca:656682/1.2e-64/SOD; superoxide dismutase [Cu-Zn]; K04565 superoxide dismutase, Cu-Zn family [EC:1.15.1.1]	7294760/1.8e-54/[P] KOG0441 Cu2+/Zn2+ superoxide dismutase SOD1	PR00068/8.7E-44/Cu-Zn-superoxide dismutase family signature	NA
CL6152.Contig2_All	gi|189236049|ref|XP_001809395.1|/1.9e-92/PREDICTED: tudor domain-containing protein 3-like [Tribolium castaneum]	gi|70909938|emb|AM049156.1|/0.0/Hister sp. APV-2005 mRNA for ribosomal protein L44e (rpL44e gene)	sp|Q9NB33|RL44_OCHTR/5.0e-53/60S ribosomal protein L44 OS=Ochlerotatus triseriatus GN=RpL44 PE=3 SV=3	tca:100141872/2.3e-93/tudor domain-containing protein 3-like; K18404 tudor domain-containing protein 3	7297335/5.8e-54/[J] KOG3464 60S ribosomal protein L44	PS50304/14.915/Tudor domain profile.	NA
Unigene18011_All	gi|270005076|gb|EFA01524.1|/1.2e-19/hypothetical protein TcasGA2_TC007084 [Tribolium castaneum]	NA	NA	NA	NA	NA	NA
Unigene19805_All	gi|91081091|ref|XP_975490.1|/1.7e-41/PREDICTED: barrier-to-autointegration factor [Tribolium castaneum] >gi|270006017|gb|EFA02465.1| hypothetical protein TcasGA2_TC008153 [Tribolium castaneum]	gi|987902467|ref|XM_015583185.1|/0.0/PREDICTED: Dufourea novaeangliae barrier-to-autointegration factor B (LOC107193692), mRNA	sp|P61283|BAF_BOVIN/9.2e-35/Barrier-to-autointegration factor OS=Bos taurus GN=BANF1 PE=3 SV=1	NA	Hs4502389/6.8e-35/[BL] KOG4233 DNA-bridging protein BAF	PD019964/7.0E-35/DNA-BINDING NUCLEAR FACTOR BARRIER-TO-AUTOINTEGRATION CHROMOSOMAL SEQUENCE CHROMOSOME GENOME SHOTGUN CLUSTER	molecular_function:GO:0003677//DNA binding;
Unigene8993_All	gi|952513880|gb|KRT80388.1|/1.8e-118/RNA binding protein [Oryctes borbonicus]	gi|1000751271|ref|XM_015743003.1|/0.0/PREDICTED: Cephus cinctus eukaryotic translation initiation factor 3 subunit G-like (LOC107269304), mRNA	sp|Q1HE00|EIF3G_BOMMO/3.3e-93/Eukaryotic translation initiation factor 3 subunit G OS=Bombyx mori GN=eIF3-S4 PE=2 SV=1	tca:103314225/7.8e-114/eukaryotic translation initiation factor 3 subunit G; K03248 translation initiation factor 3 subunit G	7290336/1.7e-78/[J] KOG0122 Translation initiation factor 3, subunit g (eIF-3g)	PF12353/4.1E-38/Eukaryotic translation initiation factor 3 subunit G	biological_process:GO:0006446//regulation of translational initiation;GO:0001731//formation of translation preinitiation complex;cellular_component:GO:0016282//eukaryotic 43S preinitiation complex;GO:0033290//eukaryotic 48S preinitiation complex;GO:0005852//eukaryotic translation initiation factor 3 complex;molecular_function:GO:0003743//translation initiation factor activity;GO:0000166//nucleoti…
CL3886.Contig1_All	gi|91076006|ref|XP_966406.1|/2.0e-246/PREDICTED: very long-chain specific acyl-CoA dehydrogenase, mitochondrial [Tribolium castaneum] >gi|270014595|gb|EFA11043.1| hypothetical protein TcasGA2_TC004634 [Tribolium castaneum]	NA	sp|Q8HXY7|ACADV_MACFA/4.5e-190/Very long-chain specific acyl-CoA dehydrogenase, mitochondrial OS=Macaca fascicularis GN=ACADVL PE=2 SV=1	tca:659957/2.4e-247/very long-chain specific acyl-CoA dehydrogenase, mitochondrial; K09479 very long chain acyl-CoA dehydrogenase [EC:1.3.8.9]	7302495/1.6e-195/[I] KOG0137 Very-long-chain acyl-CoA dehydrogenase	PF02770/1.8E-26/Acyl-CoA dehydrogenase, middle domain	biological_process:GO:0055114//oxidation-reduction process;molecular_function:GO:0050660//flavin adenine dinucleotide binding;GO:0003995//acyl-CoA dehydrogenase activity;
Unigene19754_All	gi|642927333|ref|XP_008195224.1|/3.9e-102/PREDICTED: 3-hydroxyisobutyrate dehydrogenase, mitochondrial [Tribolium castaneum]	NA	sp|Q2HJD7|3HIDH_BOVIN/8.9e-83/3-hydroxyisobutyrate dehydrogenase, mitochondrial OS=Bos taurus GN=HIBADH PE=2 SV=1	tca:663823/4.6e-103/3-hydroxyisobutyrate dehydrogenase, mitochondrial; K00020 3-hydroxyisobutyrate dehydrogenase [EC:1.1.1.31]	Hs20539653/5.6e-82/[R] KOG0409 Predicted dehydrogenase	PF03446/8.7E-49/NAD binding domain of 6-phosphogluconate dehydrogenase	NA
Unigene17798_All	NA	NA	NA	NA	NA	PF01395/2.6E-8/PBP/GOBP family	NA
Unigene1620_All	gi|908556333|ref|XP_005465871.2|/1.0e-75/PREDICTED: LOW QUALITY PROTEIN: mucin-2-like [Oreochromis niloticus]	NA	sp|Q02817|MUC2_HUMAN/5.6e-66/Mucin-2 OS=Homo sapiens GN=MUC2 PE=1 SV=2	mze:101471083/4.6e-76/mucin-2-like; K10955 intestinal mucin-2	Hs4505285/4.1e-66/[WV] KOG1216 von Willebrand factor and related coagulation proteins	PS50283/10.112/Sodium:solute symporter family profile.	NA
Unigene8570_All	gi|699049757|gb|AIU39233.1|/1.1e-140/tropomyosin 1 [Monochamus alternatus]	gi|939627213|ref|XM_014417632.1|/0.0/PREDICTED: Halyomorpha halys tropomyosin (LOC106678506), transcript variant X8, mRNA	sp|Q1HPQ0|TPM2_BOMMO/3.8e-138/Tropomyosin-2 OS=Bombyx mori PE=1 SV=1	cqu:CpipJ_CPIJ013364/1.5e-134/tropomyosin invertebrate; K10373 tropomyosin 1	7299991/7.4e-131/[Z] KOG1003 Actin filament-coating protein tropomyosin	PF00261/2.9E-91/Tropomyosin	NA
Unigene16221_All	gi|91081301|ref|XP_968960.1|/0.0e+00/PREDICTED: glycogen phosphorylase [Tribolium castaneum] >gi|270006093|gb|EFA02541.1| hypothetical protein TcasGA2_TC008246 [Tribolium castaneum]	gi|805821196|ref|XM_012295255.1|/0.0/PREDICTED: Megachile rotundata glycogen phosphorylase (LOC100883864), mRNA	sp|Q9XTL9|PYG_DROME/0.0e+00/Glycogen phosphorylase OS=Drosophila melanogaster GN=GlyP PE=2 SV=2	tca:657406/0.0e+00/glycogen phosphorylase; K00688 glycogen phosphorylase [EC:2.4.1.1]	7296006/0.0e+00/[G] KOG2099 Glycogen phosphorylase	PS00102/-/Phosphorylase pyridoxal-phosphate attachment site.	biological_process:GO:0005975//carbohydrate metabolic process;molecular_function:GO:0008184//glycogen phosphorylase activity;GO:0030170//pyridoxal phosphate binding;
Unigene338_All	gi|929098753|ref|XP_014060395.1|/5.1e-31/PREDICTED: interphotoreceptor matrix proteoglycan 1 isoform X3 [Salmo salar]	gi|154417784|ref|XM_001581862.1|/0.0/Trichomonas vaginalis G3 conserved hypothetical protein (TVAG_437520) partial mRNA	sp|Q23915|KINX_DICDI/4.9e-26/Probable serine/threonine-protein kinase kinX OS=Dictyostelium discoideum GN=kinX PE=3 SV=2	phi:102113316/8.0e-32/NEFH; neurofilament heavy; K04574 neurofilament heavy polypeptide	At3g19020/1.4e-25/[M] LSE0601 A Pollen extensin-like protein (Pex)	NA	NA
CL247.Contig17_All	gi|1000767771|ref|XP_015607036.1|/0.0e+00/PREDICTED: titin-like [Cephus cinctus]	NA	sp|Q9I7U4|TITIN_DROME/0.0e+00/Titin OS=Drosophila melanogaster GN=sls PE=1 SV=3	bter:100643650/0.0e+00/titin; K12567 titin [EC:2.7.11.1]	Hs19747267/6.9e-108/[Z] KOG0613 Projectin/twitchin and related proteins	PF00041/1.6E-13/Fibronectin type III domain	NA
CL4430.Contig3_All	gi|642938660|ref|XP_972301.2|/4.8e-187/PREDICTED: ornithine aminotransferase, mitochondrial [Tribolium castaneum] >gi|642938662|ref|XP_008197697.1| PREDICTED: ornithine aminotransferase, mitochondrial [Tribolium castaneum] >gi|642938664|ref|XP_008197706.1| PREDICTED: ornithine aminotransferase, mitochondrial [Tribolium castaneum]	NA	sp|Q9VW26|OAT_DROME/3.4e-169/Ornithine aminotransferase, mitochondrial OS=Drosophila melanogaster GN=Oat PE=2 SV=1	tca:661018/5.7e-188/ornithine aminotransferase, mitochondrial; K00819 ornithine--oxo-acid transaminase [EC:2.6.1.13]	7293759/2.5e-169/[E] KOG1402 Ornithine aminotransferase	PTHR11986/7.1E-254/--	molecular_function:GO:0008483//transaminase activity;GO:0030170//pyridoxal phosphate binding;
CL9814.Contig4_All	gi|907607738|ref|XP_013113135.1|/8.2e-95/PREDICTED: NADH-ubiquinone oxidoreductase subunit 8 [Stomoxys calcitrans]	NA	sp|P42028|NDUS8_BOVIN/7.4e-88/NADH dehydrogenase [ubiquinone] iron-sulfur protein 8, mitochondrial OS=Bos taurus GN=NDUFS8 PE=1 SV=1	dvi:Dvir_GJ10912/1.8e-94/GJ10912 gene product from transcript GJ10912-RA; K03941 NADH dehydrogenase (ubiquinone) Fe-S protein 8 [EC:1.6.5.3 1.6.99.3]	7300064/7.9e-95/[C] KOG3256 NADH:ubiquinone oxidoreductase, NDUFS8/23 kDa subunit	PS00198/-/4Fe-4S ferredoxin-type iron-sulfur binding region signature.	biological_process:GO:0055114//oxidation-reduction process;cellular_component:GO:0016020//membrane;molecular_function:GO:0016651//oxidoreductase activity, acting on NAD(P)H;GO:0051539//4 iron, 4 sulfur cluster binding;
Unigene9010_All	gi|952511650|gb|KRT78512.1|/9.9e-53/CRAL-TRIO domain containing protein [Oryctes borbonicus]	NA	sp|Q8IUQ0|CLVS1_HUMAN/6.0e-18/Clavesin-1 OS=Homo sapiens GN=CLVS1 PE=1 SV=1	mcc:699510/1.4e-09/RLBP1; retinaldehyde binding protein 1; K19625 retinaldehyde-binding protein 1	7303866/6.2e-36/[I] KOG1471 Phosphatidylinositol transfer protein SEC14 and related proteins	PF00650/6.1E-22/CRAL/TRIO domain	NA
CL1569.Contig2_All	gi|642911771|ref|XP_008200734.1|/7.8e-296/PREDICTED: transketolase-like protein 2 isoform X2 [Tribolium castaneum]	gi|572304634|ref|XM_006618211.1|/0.0/PREDICTED: Apis dorsata transketolase-like protein 2-like (LOC102670680), transcript variant X2, mRNA	sp|Q9D4D4|TKTL2_MOUSE/4.1e-228/Transketolase-like protein 2 OS=Mus musculus GN=Tktl2 PE=2 SV=1	tca:660692/9.4e-297/transketolase-like protein 2; K00615 transketolase [EC:2.2.1.1]	7299065/4.9e-263/[G] KOG0523 Transketolase	PF02780/7.2E-29/Transketolase, C-terminal domain	NA
CL221.Contig1_All	gi|270016198|gb|EFA12644.1|/5.0e-14/hypothetical protein TcasGA2_TC004170 [Tribolium castaneum]	NA	NA	NA	NA	PF01395/9.6E-13/PBP/GOBP family	NA
Unigene19873_All	gi|91085739|ref|XP_973604.1|/6.9e-269/PREDICTED: T-complex protein 1 subunit gamma [Tribolium castaneum] >gi|270010011|gb|EFA06459.1| hypothetical protein TcasGA2_TC009342 [Tribolium castaneum]	gi|805781286|ref|XM_003702665.2|/0.0/PREDICTED: Megachile rotundata T-complex protein 1 subunit gamma (LOC100881819), mRNA	sp|P48605|TCPG_DROME/1.3e-243/T-complex protein 1 subunit gamma OS=Drosophila melanogaster GN=Cctgamma PE=2 SV=2	tca:662414/8.3e-270/T-complex protein 1 subunit gamma; K09495 T-complex protein 1 subunit gamma	7300184/9.6e-244/[O] KOG0364 Chaperonin complex component, TCP-1 gamma subunit (CCT3)	PS00750/-/Chaperonins TCP-1 signature 1.	biological_process:GO:0006457//protein folding;cellular_component:GO:0005737//cytoplasm;molecular_function:GO:0005524//ATP binding;GO:0051082//unfolded protein binding;
CL1472.Contig1_All	gi|642914521|ref|XP_008201713.1|/1.2e-210/PREDICTED: hexokinase type 2-like isoform X1 [Tribolium castaneum]	gi|666416892|emb|LL711828.1|/0.0/Elaeophora elaphi genome assembly E_elaphi ,scaffold EEL_contig0000334	sp|Q9NFT7|HXK2_DROME/7.2e-134/Hexokinase type 2 OS=Drosophila melanogaster GN=Hex-t2 PE=2 SV=4	tca:657694/1.5e-211/hexokinase type 2; K00844 hexokinase [EC:2.7.1.1]	7291070/2.1e-183/[G] KOG1369 Hexokinase	PF00349/6.7E-68/Hexokinase	NA
CL92.Contig1_All	gi|642921537|ref|XP_967662.3|/5.7e-197/PREDICTED: myb-like protein X [Tribolium castaneum] >gi|270006324|gb|EFA02772.1| hypothetical protein TcasGA2_TC008507 [Tribolium castaneum]	NA	sp|Q9VWF2|SAYP_DROME/2.2e-47/Supporter of activation of yellow protein OS=Drosophila melanogaster GN=e(y)3 PE=2 SV=3	bim:100743641/1.3e-34/titin; K12567 titin [EC:2.7.11.1]	7293618/1.6e-47/[R] KOG1512 PHD Zn-finger protein	PTHR10615/1.7E-23/--	NA
CL8725.Contig3_All	gi|795118743|ref|XP_011883542.1|/5.9e-14/PREDICTED: leucine-rich repeat extensin-like protein 3 [Vollenhovia emeryi]	NA	sp|Q05049|MUC1_XENLA/4.2e-12/Integumentary mucin C.1 (Fragment) OS=Xenopus laevis PE=2 SV=1	nvi:100122794/1.2e-17/RNA-binding protein cabeza; K13098 RNA-binding protein FUS	CE05971/5.3e-12/[T] LSE0513 C 7-transmembrane receptor	PTHR23147/4.7E-22/--	NA
Unigene12692_All	gi|952528908|gb|KRT82608.1|/5.2e-82/dehydrogenase [Oryctes borbonicus]	NA	sp|Q3ZBV9|DHR11_BOVIN/8.3e-56/Dehydrogenase/reductase SDR family member 11 OS=Bos taurus GN=DHRS11 PE=2 SV=1	tca:658671/6.9e-82/farnesol dehydrogenase; K15890 NADP+-dependent farnesol dehydrogenase [EC:1.1.1.216]	7292613/5.9e-51/[Q] KOG1205 Predicted dehydrogenase	PS00061/-/Short-chain dehydrogenases/reductases family signature.	NA
Unigene469_All	gi|332376699|gb|AEE63489.1|/1.3e-137/unknown [Dendroctonus ponderosae] >gi|478256840|gb|ENN77015.1| hypothetical protein YQE_06509, partial [Dendroctonus ponderosae]	gi|815799113|ref|XM_012364758.1|/0.0/PREDICTED: Linepithema humile protein l(2)37Cc (LOC105670973), mRNA	sp|P24156|L2CC_DROME/9.8e-125/Protein l(2)37Cc OS=Drosophila melanogaster GN=l(2)37Cc PE=2 SV=2	tca:663470/1.9e-136/protein l(2)37Cc; K17080 prohibitin 1	7298546/7.3e-125/[O] KOG3083 Prohibitin	SM00244/4.8E-45/prohibitin homologues	cellular_component:GO:0016020//membrane;
Unigene2868_All	gi|998500882|ref|XP_015510407.1|/4.3e-192/PREDICTED: adenylosuccinate synthetase [Neodiprion lecontei]	gi|826293919|ref|XM_012644387.1|/0.0/PREDICTED: Propithecus coquereli adenylosuccinate synthase (ADSS), mRNA	sp|Q17G75|PURA_AEDAE/4.1e-187/Adenylosuccinate synthetase OS=Aedes aegypti GN=AAEL003161 PE=3 SV=1	tca:655403/7.4e-208/adenylosuccinate synthetase; K01939 adenylosuccinate synthase [EC:6.3.4.4]	7300663/7.5e-186/[F] KOG1355 Adenylosuccinate synthase	PTHR11846/1.4E-293/--	NA
CL1531.Contig1_All	gi|478257349|gb|ENN77509.1|/2.1e-41/hypothetical protein YQE_06034, partial [Dendroctonus ponderosae]	NA	sp|Q94516|AT5F1_DROME/3.3e-39/ATP synthase subunit b, mitochondrial OS=Drosophila melanogaster GN=ATPsyn-b PE=2 SV=2	tca:661851/3.3e-42/ATP synthase subunit b, mitochondrial; K02127 F-type H+-transporting ATPase subunit b	7294882/2.4e-39/[C] KOG3976 Mitochondrial F1F0-ATP synthase, subunit b/ATP4	PTHR12733/1.6E-45/--	NA
Unigene10573_All	gi|91080257|ref|XP_973323.1|/6.9e-259/PREDICTED: T-complex protein 1 subunit delta [Tribolium castaneum] >gi|270005693|gb|EFA02141.1| hypothetical protein TcasGA2_TC007791 [Tribolium castaneum]	gi|808139350|ref|XM_003400858.2|/0.0/PREDICTED: Bombus terrestris T-complex protein 1 subunit delta (LOC100642585), mRNA	sp|Q9NB32|TCPD_OCHTR/3.0e-230/T-complex protein 1 subunit delta OS=Ochlerotatus triseriatus PE=2 SV=1	tca:662113/8.3e-260/T-complex protein 1 subunit delta; K09496 T-complex protein 1 subunit delta	7297967/8.2e-233/[O] KOG0358 Chaperonin complex component, TCP-1 delta subunit (CCT4)	PTHR11353/2.7E-252/--	biological_process:GO:0006457//protein folding;cellular_component:GO:0005737//cytoplasm;molecular_function:GO:0005524//ATP binding;GO:0051082//unfolded protein binding;
CL4982.Contig2_All	gi|939677556|ref|XP_014284524.1|/1.8e-06/PREDICTED: uncharacterized protein LOC106685979 [Halyomorpha halys]	NA	NA	NA	NA	NA	NA
CL8369.Contig5_All	gi|91093927|ref|XP_976373.1|/5.4e-34/PREDICTED: uncharacterized protein LOC661127 [Tribolium castaneum]	NA	NA	NA	NA	NA	NA
Unigene16247_All	gi|270001243|gb|EEZ97690.1|/3.0e-59/lethal neo18 [Tribolium castaneum]	NA	sp|Q0MQD7|NDUB5_GORGO/4.5e-23/NADH dehydrogenase [ubiquinone] 1 beta subcomplex subunit 5, mitochondrial OS=Gorilla gorilla gorilla GN=NDUFB5 PE=2 SV=1	tca:660570/3.6e-60/neo18; lethal neo18; K03961 NADH dehydrogenase (ubiquinone) 1 beta subcomplex subunit 5	7294615/1.1e-47/[C] KOG4632 NADH:ubiquinone oxidoreductase, NDUFB5/SGDH subunit	PF09781/2.9E-52/NADH:ubiquinone oxidoreductase, NDUFB5/SGDH subunit	NA
Unigene10770_All	gi|952513079|gb|KRT79713.1|/1.2e-148/Anaphase-promoting complex subunit 3 protein [Oryctes borbonicus]	gi|951554465|ref|XM_014621231.1|/0.0/PREDICTED: Dinoponera quadriceps dnaJ homolog subfamily C member 7 (LOC106745539), mRNA	sp|Q99615|DNJC7_HUMAN/6.4e-99/DnaJ homolog subfamily C member 7 OS=Homo sapiens GN=DNAJC7 PE=1 SV=2	tca:658427/5.8e-148/dnaJ homolog subfamily C member 7; K09527 DnaJ homolog subfamily C member 7	Hs4507713/1.8e-98/[O] KOG0550 Molecular chaperone (DnaJ superfamily)	SM00028/350.0/Tetratricopeptide repeats	NA
Unigene19890_All	gi|91089627|ref|XP_973479.1|/2.5e-251/PREDICTED: histone-binding protein RBBP4 [Tribolium castaneum] >gi|270012612|gb|EFA09060.1| hypothetical protein TcasGA2_TC006775 [Tribolium castaneum]	gi|820847485|ref|XM_003693377.2|/0.0/PREDICTED: Apis florea probable histone-binding protein Caf1 (LOC100871885), mRNA	sp|Q24572|CAF1_DROME/8.7e-241/Probable histone-binding protein Caf1 OS=Drosophila melanogaster GN=Caf1 PE=1 SV=1	tca:662277/3.0e-252/histone-binding protein RBBP4; K10752 histone-binding protein RBBP4	7299974/6.5e-241/[B] KOG0264 Nucleosome remodeling factor, subunit CAF1/NURF55/MSI1	PS50294/36.253/Trp-Asp (WD) repeats circular profile.	cellular_component:GO:0005634//nucleus;
Unigene16207_All	gi|939698741|ref|XP_014293557.1|/4.5e-40/PREDICTED: microsomal glutathione S-transferase 1-like [Halyomorpha halys]	NA	sp|P10620|MGST1_HUMAN/3.3e-22/Microsomal glutathione S-transferase 1 OS=Homo sapiens GN=MGST1 PE=1 SV=1	tca:657036/2.0e-35/microsomal glutathione S-transferase 1; K00799 glutathione S-transferase [EC:2.5.1.18]	7295552/1.7e-28/[O] TWOG0269 Microsomal glutathione S-transferase	PTHR10689/1.4E-63/--	NA
Unigene12596_All	gi|270011017|gb|EFA07465.1|/0.0e+00/transitional endoplasmic reticulum ATPase TER94 [Tribolium castaneum]	gi|641649935|ref|XM_001949553.3|/0.0/PREDICTED: Acyrthosiphon pisum transitional endoplasmic reticulum ATPase TER94 (LOC100161030), mRNA	sp|Q7KN62|TERA_DROME/0.0e+00/Transitional endoplasmic reticulum ATPase TER94 OS=Drosophila melanogaster GN=TER94 PE=1 SV=1	tca:661187/0.0e+00/TER94; transitional endoplasmic reticulum ATPase TER94; K13525 transitional endoplasmic reticulum ATPase	7303816/0.0e+00/[O] KOG0730 AAA+-type ATPase	SM00382/4.2E-23/ATPases associated with a variety of cellular activities	NA
Unigene10772_All	gi|332376921|gb|AEE63600.1|/3.0e-76/unknown [Dendroctonus ponderosae] >gi|478252549|gb|ENN72964.1| hypothetical protein YQE_10416, partial [Dendroctonus ponderosae] >gi|546683482|gb|ERL93288.1| hypothetical protein D910_10584 [Dendroctonus ponderosae]	NA	sp|P78417|GSTO1_HUMAN/3.3e-35/Glutathione S-transferase omega-1 OS=Homo sapiens GN=GSTO1 PE=1 SV=2	tca:659748/3.1e-65/pyrimidodiazepine synthase-like; K00310 pyrimidodiazepine synthase [EC:1.5.4.1]	7295080/3.7e-47/[O] KOG0406 Glutathione S-transferase	PF13410/3.0E-7/Glutathione S-transferase, C-terminal domain	NA
CL7770.Contig2_All	gi|642924464|ref|XP_008194309.1|/1.3e-170/PREDICTED: G2/mitotic-specific cyclin-B3 isoform X3 [Tribolium castaneum]	NA	sp|Q9I7I0|CCNB3_DROME/2.6e-110/G2/mitotic-specific cyclin-B3 OS=Drosophila melanogaster GN=CycB3 PE=1 SV=1	tca:660418/1.6e-171/G2/mitotic-specific cyclin-B3; K05868 cyclin B	Hs14719420_2/3.4e-67/[D] KOG0653 Cyclin B and related kinase-activating proteins	PF02984/7.5E-26/Cyclin, C-terminal domain	biological_process:GO:0051726//regulation of cell cycle;
Unigene12556_All	gi|952521234|gb|KRT81424.1|/0.0e+00/EGF-like domain containing protein, partial [Oryctes borbonicus]	NA	sp|Q6X0I2|VGR_SOLIN/0.0e+00/Vitellogenin receptor OS=Solenopsis invicta GN=VgR PE=2 SV=1	tup:102493262/4.4e-218/LRP2; LDL receptor related protein 2; K06233 low density lipoprotein-related protein 2	7292960/1.6e-302/[T] KOG1215 Low-density lipoprotein receptors containing Ca2+-binding EGF-like domains	PR00261/2.4E-37/Low density lipoprotein (LDL) receptor signature	NA
CL2428.Contig2_All	gi|546686140|gb|ERL95526.1|/3.4e-106/hypothetical protein D910_12788 [Dendroctonus ponderosae]	NA	sp|Q8NBX0|SCPDL_HUMAN/2.8e-76/Saccharopine dehydrogenase-like oxidoreductase OS=Homo sapiens GN=SCCPDH PE=1 SV=1	NA	7299619/2.4e-93/[S] KOG2733 Uncharacterized membrane protein	PF03435/1.2E-13/Saccharopine dehydrogenase NADP binding domain	NA
CL1020.Contig5_All	gi|952512876|gb|KRT79540.1|/3.0e-88/Actin binding protein [Oryctes borbonicus]	gi|820855821|ref|XM_012489660.1|/0.0/PREDICTED: Apis florea muscle-specific protein 20-like (LOC105736165), mRNA	sp|P14318|MP20_DROME/2.2e-59/Muscle-specific protein 20 OS=Drosophila melanogaster GN=Mp20 PE=2 SV=2	tca:661196/9.8e-87/muscle-specific protein 20; K20526 transgelin	7303337/1.7e-59/[Z] KOG2046 Calponin	PF00307/5.0E-19/Calponin homology (CH) domain	NA
CL2091.Contig2_All	gi|91082723|ref|XP_972524.1|/8.2e-108/PREDICTED: trans-1,2-dihydrobenzene-1,2-diol dehydrogenase [Tribolium castaneum] >gi|270015066|gb|EFA11514.1| hypothetical protein TcasGA2_TC014228 [Tribolium castaneum]	NA	sp|Q6DF30|DHDH_XENTR/1.0e-86/Trans-1,2-dihydrobenzene-1,2-diol dehydrogenase OS=Xenopus tropicalis GN=dhdh PE=2 SV=1	tca:660272/2.1e-111/trans-1,2-dihydrobenzene-1,2-diol dehydrogenase; K00078 dihydrodiol dehydrogenase / D-xylose 1-dehydrogenase (NADP) [EC:1.3.1.20 1.1.1.179]	7295964/1.8e-83/[GQ] KOG2741 Dimeric dihydrodiol dehydrogenase	PF01408/1.1E-21/Oxidoreductase family, NAD-binding Rossmann fold	NA
Unigene21582_All	gi|270015421|gb|EFA11869.1|/2.3e-70/tsunagi [Tribolium castaneum]	NA	sp|Q9V535|RBM8A_DROME/9.8e-50/RNA-binding protein 8A OS=Drosophila melanogaster GN=tsu PE=1 SV=1	tca:656135/2.7e-71/Tsu; tsunagi; K12876 RNA-binding protein 8A	7303943/7.3e-50/[R] KOG0130 RNA-binding protein RBM8/Tsunagi (RRM superfamily)	PR01738/2.6E-21/RNA binding motif protein 8 family signature	NA
CL5172.Contig5_All	gi|952514013|gb|KRT80502.1|/1.9e-207/Ankyrin repeat-containing protein, partial [Oryctes borbonicus]	NA	sp|Q66H50|FACR1_RAT/6.3e-102/Fatty acyl-CoA reductase 1 OS=Rattus norvegicus GN=Far1 PE=2 SV=1	aag:AaeL_AAEL013802/4.9e-150/AAEL013802-PA; K13356 alcohol-forming fatty acyl-CoA reductase [EC:1.2.1.84]	7302902/1.5e-111/[I] KOG1221 Acyl-CoA reductase	PF03015/1.9E-24/Male sterility protein	NA
CL2665.Contig3_All	gi|642924301|ref|XP_008194238.1|/0.0e+00/PREDICTED: glycerol-3-phosphate dehydrogenase, mitochondrial isoform X1 [Tribolium castaneum] >gi|642924303|ref|XP_008194239.1| PREDICTED: glycerol-3-phosphate dehydrogenase, mitochondrial isoform X1 [Tribolium castaneum]	NA	sp|Q64521|GPDM_MOUSE/4.7e-249/Glycerol-3-phosphate dehydrogenase, mitochondrial OS=Mus musculus GN=Gpd2 PE=1 SV=2	tca:656064/0.0e+00/glycerol-3-phosphate dehydrogenase, mitochondrial; K00111 glycerol-3-phosphate dehydrogenase [EC:1.1.5.3]	7303030/6.1e-302/[C] KOG0042 Glycerol-3-phosphate dehydrogenase	PS50222/12.868/EF-hand calcium-binding domain profile.	NA
CL3365.Contig2_All	gi|332372941|gb|AEE61612.1|/3.3e-195/unknown [Dendroctonus ponderosae]	gi|752891615|ref|XM_011265554.1|/0.0/PREDICTED: Camponotus floridanus glutamine synthetase 2 cytoplasmic (LOC105255968), mRNA	sp|P20478|GLNA2_DROME/5.9e-168/Glutamine synthetase 2 cytoplasmic OS=Drosophila melanogaster GN=Gs2 PE=2 SV=3	tca:656087/1.4e-193/glutamine synthetase 2 cytoplasmic; K01915 glutamine synthetase [EC:6.3.1.2]	7292645/4.3e-168/[E] KOG0683 Glutamine synthetase	PS00180/-/Glutamine synthetase signature 1.	biological_process:GO:0006542//glutamine biosynthetic process;molecular_function:GO:0005524//ATP binding;GO:0004356//glutamate-ammonia ligase activity;
Unigene14553_All	gi|478260541|gb|ENN80244.1|/5.3e-61/hypothetical protein YQE_03239, partial [Dendroctonus ponderosae] >gi|546685323|gb|ERL94850.1| hypothetical protein D910_12123 [Dendroctonus ponderosae]	gi|642911792|ref|XM_008202523.1|/0.0/PREDICTED: Tribolium castaneum protein tyrosine phosphatase type IVA 1 (LOC660914), transcript variant X2, mRNA	sp|A2VDT1|TP4A3_BOVIN/9.6e-39/Protein tyrosine phosphatase type IVA 3 OS=Bos taurus GN=PTP4A3 PE=2 SV=1	tca:660914/2.0e-60/protein tyrosine phosphatase type IVA 1; K18041 protein tyrosine phosphatase type IVA [EC:3.1.3.48]	7298276/7.3e-52/[T] KOG2836 Protein tyrosine phosphatase IVA1	PS50056/13.473/Tyrosine specific protein phosphatases family profile.	biological_process:GO:0006470//protein dephosphorylation;molecular_function:GO:0008138//protein tyrosine/serine/threonine phosphatase activity;
Unigene14576_All	gi|91092312|ref|XP_969869.1|/6.9e-100/PREDICTED: transcriptional regulator DEF1 [Tribolium castaneum] >gi|270015692|gb|EFA12140.1| hypothetical protein TcasGA2_TC002287 [Tribolium castaneum]	NA	sp|Q54UW4|Y0777_DICDI/1.2e-08/Bromodomain-containing protein DDB_G0280777 OS=Dictyostelium discoideum GN=DDB_G0280777 PE=4 SV=1	nvi:100123914/8.8e-10/serine/threonine-protein kinase WNK1-like; K08867 WNK lysine deficient protein kinase [EC:2.7.11.1]	NA	NA	NA
CL8396.Contig1_All	gi|914101045|ref|NP_001298437.1|/8.2e-56/coactosin-like protein [Papilio polytes] >gi|389608847|dbj|BAM18035.1| similar to CG6891 [Papilio xuthus] >gi|389610993|dbj|BAM19107.1| simila to CG6891 [Papilio polytes]	NA	sp|Q14019|COTL1_HUMAN/8.2e-32/Coactosin-like protein OS=Homo sapiens GN=COTL1 PE=1 SV=3	gga:425994/3.8e-08/DBNL; drebrin like; K20520 drebrin-like protein	7293507/6.3e-53/[Z] KOG3655 Drebrins and related actin binding proteins	PS51263/27.515/ADF-H domain profile.	cellular_component:GO:0005622//intracellular;molecular_function:GO:0003779//actin binding;
Unigene12714_All	gi|817064335|ref|XP_012253908.1|/2.0e-248/PREDICTED: glutamate dehydrogenase, mitochondrial isoform X2 [Athalia rosae]	gi|998514651|ref|XM_015662532.1|/0.0/PREDICTED: Neodiprion lecontei glutamate dehydrogenase, mitochondrial (LOC107222976), mRNA	sp|P54385|DHE3_DROME/1.1e-233/Glutamate dehydrogenase, mitochondrial OS=Drosophila melanogaster GN=Gdh PE=1 SV=2	tca:657380/4.1e-249/glutamate dehydrogenase, mitochondrial; K00261 glutamate dehydrogenase (NAD(P)+) [EC:1.4.1.3]	7301074/3.7e-223/[E] KOG2250 Glutamate/leucine/phenylalanine/valine dehydrogenases	PTHR11606:SF13/0.0/--	NA
CL695.Contig6_All	gi|270013982|gb|EFA10430.1|/0.0e+00/hypothetical protein TcasGA2_TC012671 [Tribolium castaneum]	gi|907648704|ref|XM_013246395.1|/0.0/PREDICTED: Stomoxys calcitrans calcium-transporting ATPase sarcoplasmic/endoplasmic reticulum type (LOC106083423), transcript variant X3, mRNA	sp|Q7PPA5|ATC1_ANOGA/0.0e+00/Calcium-transporting ATPase sarcoplasmic/endoplasmic reticulum type OS=Anopheles gambiae GN=Ca-P60A PE=3 SV=5	cfo:105254373/0.0e+00/calcium-transporting ATPase sarcoplasmic/endoplasmic reticulum type; K05853 Ca2+ transporting ATPase, sarcoplasmic/endoplasmic reticulum [EC:3.6.3.8]	7291680/0.0e+00/[P] KOG0202 Ca2+ transporting ATPase	PTHR24093/0.0/--	NA
CL2695.Contig1_All	gi|642912118|ref|XP_008200814.1|/4.0e-142/PREDICTED: inorganic pyrophosphatase isoform X2 [Tribolium castaneum]	gi|766939527|ref|XM_011504020.1|/0.0/PREDICTED: Ceratosolen solmsi marchali inorganic pyrophosphatase (LOC105365776), mRNA	sp|O77460|IPYR_DROME/2.1e-106/Inorganic pyrophosphatase OS=Drosophila melanogaster GN=Nurf-38 PE=1 SV=3	tca:655413/3.2e-139/inorganic pyrophosphatase; K11726 nucleosome-remodeling factor 38 kDa subunit [EC:3.6.1.1]	7291807/2.0e-106/[C] KOG1626 Inorganic pyrophosphatase/Nucleosome remodeling factor, subunit NURF38	PF00719/1.1E-53/Inorganic pyrophosphatase	biological_process:GO:0006796//phosphate-containing compound metabolic process;cellular_component:GO:0005737//cytoplasm;molecular_function:GO:0000287//magnesium ion binding;GO:0004427//inorganic diphosphatase activity;
Unigene14543_All	gi|91088507|ref|XP_971537.1|/2.0e-146/PREDICTED: F-actin-capping protein subunit beta [Tribolium castaneum]	gi|815806258|ref|XM_012368475.1|/0.0/PREDICTED: Linepithema humile F-actin-capping protein subunit beta (LOC105673105), mRNA	sp|Q5XI32|CAPZB_RAT/2.8e-129/F-actin-capping protein subunit beta OS=Rattus norvegicus GN=Capzb PE=1 SV=1	tca:660190/2.4e-147/F-actin-capping protein subunit beta; K10365 capping protein (actin filament) muscle Z-line, beta	Hs4826659/2.1e-129/[Z] KOG3174 F-actin capping protein, beta subunit	PTHR10619/1.6E-205/--	NA
CL2700.Contig2_All	gi|91079879|ref|XP_975774.1|/3.1e-95/PREDICTED: uncharacterized protein LOC655985 isoform X2 [Tribolium castaneum]	NA	sp|Q9CRB3|HIUH_MOUSE/9.0e-23/5-hydroxyisourate hydrolase OS=Mus musculus GN=Urah PE=1 SV=1	spu:589020/2.8e-27/transthyretin; K07127 5-hydroxyisourate hydrolase [EC:3.5.2.17]	CE18458/2.2e-21/[I] KOG3006 Transthyretin and related proteins	PF00576/3.0E-32/HIUase/Transthyretin family	NA
Unigene12607_All	gi|91086399|ref|XP_974859.1|/9.1e-243/PREDICTED: 26S protease regulatory subunit 4 [Tribolium castaneum] >gi|270010293|gb|EFA06741.1| hypothetical protein TcasGA2_TC009675 [Tribolium castaneum]	gi|242022642|ref|XM_002431703.1|/0.0/Pediculus humanus corporis 26S protease regulatory subunit, putative, mRNA	sp|P48601|PRS4_DROME/2.7e-239/26S protease regulatory subunit 4 OS=Drosophila melanogaster GN=Rpt2 PE=1 SV=2	tca:663731/1.1e-243/26S protease regulatory subunit 4; K03062 26S proteasome regulatory subunit T2	7301070/2.0e-239/[O] KOG0726 26S proteasome regulatory complex, ATPase RPT2	PS00674/-/AAA-protein family signature.	biological_process:GO:0006508//proteolysis;GO:0030163//protein catabolic process;cellular_component:GO:0005737//cytoplasm;molecular_function:GO:0005524//ATP binding;GO:0008233//peptidase activity;
CL3976.Contig4_All	gi|189235069|ref|XP_974729.2|/3.8e-157/PREDICTED: nocturnin isoform X4 [Tribolium castaneum] >gi|642915409|ref|XP_008190602.1| PREDICTED: nocturnin isoform X4 [Tribolium castaneum]	NA	sp|O35710|NOCT_MOUSE/3.9e-77/Nocturnin OS=Mus musculus GN=Ccrn4l PE=2 SV=3	tca:663596/1.2e-153/nocturnin; K18764 nocturnin [EC:3.1.13.4]	7299411/3.4e-118/[K] KOG0620 Glucose-repressible alcohol dehydrogenase transcriptional effector CCR4 and related proteins	PF03372/7.7E-27/Endonuclease/Exonuclease/phosphatase family	NA
Unigene470_All	gi|952511308|gb|KRT78227.1|/4.3e-125/hypothetical protein AMK59_7262 [Oryctes borbonicus]	gi|907748156|ref|XM_013262029.1|/0.0/PREDICTED: Stomoxys calcitrans electron transfer flavoprotein subunit beta (LOC106094790), mRNA	sp|P38117|ETFB_HUMAN/7.9e-95/Electron transfer flavoprotein subunit beta OS=Homo sapiens GN=ETFB PE=1 SV=3	tca:658807/8.8e-126/electron transfer flavoprotein subunit beta; K03521 electron transfer flavoprotein beta subunit	7301831/2.4e-112/[C] KOG3180 Electron transfer flavoprotein, beta subunit	PTHR21294:SF8/3.6E-164/--	molecular_function:GO:0009055//electron carrier activity;
CL7848.Contig2_All	gi|952520833|gb|KRT81123.1|/1.2e-60/hypothetical protein AMK59_5403 [Oryctes borbonicus]	NA	sp|P43487|RANG_HUMAN/4.9e-46/Ran-specific GTPase-activating protein OS=Homo sapiens GN=RANBP1 PE=1 SV=1	fpg:101917092/4.5e-47/RANBP1; RAN binding protein 1; K15306 Ran-binding protein 1	Hs4506407/3.6e-46/[U] KOG0864 Ran-binding protein RANBP1 and related RanBD domain proteins	PS50196/35.234/Ran binding domain type 1 profile.	NA
Unigene28532_All	gi|237820627|ref|NP_001153781.1|/1.0e-63/saccharopine dehydrogenase-like [Tribolium castaneum]	NA	sp|Q3T067|SCPDL_BOVIN/2.5e-41/Saccharopine dehydrogenase-like oxidoreductase OS=Bos taurus GN=SCCPDH PE=2 SV=1	NA	7296784/2.3e-52/[S] KOG2733 Uncharacterized membrane protein	PTHR12286/1.3E-72/--	NA
Unigene401_All	gi|301130834|gb|ADK62391.1|/3.3e-15/papilin, partial [Rhipicephalus microplus]	NA	sp|P86736|DGRP_HALAI/3.2e-10/Aspartate and glycine-rich protein (Fragment) OS=Haliotis asinina PE=1 SV=1	clv:102086751/6.1e-09/SLC44A2; choline transporter-like protein 2; K15377 solute carrier family 44 (choline transporter-like protein), member 2/4/5	NA	NA	NA
CL265.Contig3_All	gi|112983588|ref|NP_001037347.1|/4.6e-194/vasa-like [Bombyx mori] >gi|1944405|dbj|BAA19572.1| BmVLG [Bombyx mori]	gi|752292740|emb|HF677118.1|/0.0/Parasteatoda tepidariorum partial mRNA for Vasa	sp|P09052|VASA1_DROME/2.7e-178/ATP-dependent RNA helicase vasa, isoform A OS=Drosophila melanogaster GN=vas PE=1 SV=3	tca:641597/2.0e-197/Vasa; vasa RNA helicase; K13982 probable ATP-dependent RNA helicase DDX4 [EC:3.6.4.13]	7298204/2.0e-178/[A] KOG0335 ATP-dependent RNA helicase	PS51195/12.44/DEAD-box RNA helicase Q motif profile.	molecular_function:GO:0016787//hydrolase activity;GO:0000166//nucleotide binding;
Unigene16163_All	gi|91078772|ref|XP_966771.1|/2.4e-147/PREDICTED: mitochondrial import receptor subunit TOM40 homolog 1 [Tribolium castaneum] >gi|270004110|gb|EFA00558.1| hypothetical protein TcasGA2_TC003426 [Tribolium castaneum]	NA	sp|Q9U4L6|TO401_DROME/8.5e-108/Mitochondrial import receptor subunit TOM40 homolog 1 OS=Drosophila melanogaster GN=Tom40 PE=2 SV=2	tca:657542/2.9e-148/mitochondrial import receptor subunit TOM40 homolog 1; K11518 mitochondrial import receptor subunit TOM40	7290829/6.3e-108/[U] KOG3296 Translocase of outer mitochondrial membrane complex, subunit TOM40	PF01459/1.1E-74/Eukaryotic porin	biological_process:GO:0055085//transmembrane transport;cellular_component:GO:0005741//mitochondrial outer membrane;
Unigene12684_All	gi|91082187|ref|XP_971460.1|/9.3e-74/PREDICTED: prostaglandin E synthase 3 [Tribolium castaneum] >gi|270007441|gb|EFA03889.1| hypothetical protein TcasGA2_TC014013 [Tribolium castaneum]	NA	sp|Q9VH95|YC17_DROME/5.5e-26/Uncharacterized protein CG16817 OS=Drosophila melanogaster GN=CG16817 PE=1 SV=1	tca:660107/1.1e-74/prostaglandin E synthase 3; K15730 cytosolic prostaglandin-E synthase [EC:5.3.99.3]	7299227/4.1e-26/[O] KOG3158 HSP90 co-chaperone p23	PTHR22932/5.1E-59/--	NA
Unigene16173_All	gi|195469361|ref|XP_002099606.1|/1.3e-228/uncharacterized protein Dyak_GE14510 [Drosophila yakuba] >gi|194185707|gb|EDW99318.1| uncharacterized protein Dyak_GE14510 [Drosophila yakuba]	gi|157129188|ref|XM_001655266.1|/0.0/Aedes aegypti AAEL011381-RA mRNA	sp|Q91WD5|NDUS2_MOUSE/9.8e-205/NADH dehydrogenase [ubiquinone] iron-sulfur protein 2, mitochondrial OS=Mus musculus GN=Ndufs2 PE=1 SV=1	dya:Dyak_GE14510/1.5e-229/dyak_GLEANR_14627; GE14510 gene product from transcript GE14510-RA; K03935 NADH dehydrogenase (ubiquinone) Fe-S protein 2 [EC:1.6.5.3 1.6.99.3]	7304303/4.7e-220/[C] KOG2870 NADH:ubiquinone oxidoreductase, NDUFS2/49 kDa subunit	PF00346/3.8E-126/Respiratory-chain NADH dehydrogenase, 49 Kd subunit	biological_process:GO:0055114//oxidation-reduction process;molecular_function:GO:0016651//oxidoreductase activity, acting on NAD(P)H;GO:0048038//quinone binding;GO:0051287//NAD binding;
CL4701.Contig3_All	gi|952541914|gb|KRT86440.1|/5.5e-60/hypothetical protein AMK59_184 [Oryctes borbonicus]	NA	sp|Q2LZ58|CHRB_DROPS/2.0e-30/Protein charybde OS=Drosophila pseudoobscura pseudoobscura GN=chrb PE=2 SV=1	sasa:106577395/1.4e-10/DNA damage-inducible transcript 4 protein-like; K08270 DNA-damage-inducible transcript 4	7294723/2.0e-30/[R] TWOG0506 Involved in apoptosis	PTHR12478/5.2E-55/--	NA
Unigene10864_All	gi|952513323|gb|KRT79918.1|/4.6e-94/Peptidase [Oryctes borbonicus]	gi|242004599|ref|XM_002423123.1|/0.0/Pediculus humanus corporis Microsomal signal peptidase 21 kDa subunit, putative, mRNA	sp|P67810|SC11A_BOVIN/1.7e-80/Signal peptidase complex catalytic subunit SEC11A OS=Bos taurus GN=SEC11A PE=2 SV=1	tca:655258/1.8e-93/signal peptidase complex catalytic subunit SEC11A; K13280 signal peptidase, endoplasmic reticulum-type [EC:3.4.-.-]	7298894/1.0e-82/[U] KOG3342 Signal peptidase I	PF00717/1.6E-10/Peptidase S24-like	biological_process:GO:0006465//signal peptide processing;cellular_component:GO:0016021//integral component of membrane;GO:0005789//endoplasmic reticulum membrane;molecular_function:GO:0008236//serine-type peptidase activity;
Unigene19412_All	gi|642940167|ref|XP_008194639.1|/3.5e-47/PREDICTED: leucine-rich repeat-containing protein 15-like [Tribolium castaneum]	NA	sp|Q7Z2Q7|LRR70_HUMAN/1.8e-19/Leucine-rich repeat-containing protein 70 OS=Homo sapiens GN=LRRC70 PE=2 SV=1	bmor:101739755/3.0e-22/carboxypeptidase N subunit 2; K13023 carboxypeptidase N regulatory subunit	Hs7662102/7.3e-18/[R] KOG0619 FOG: Leucine rich repeat	PTHR24369/2.9E-39/--	NA
Unigene21569_All	gi|952511803|gb|KRT78639.1|/4.5e-78/hypothetical protein AMK59_6627 [Oryctes borbonicus]	gi|936677101|ref|XM_014364796.1|/0.0/PREDICTED: Trichogramma pretiosum eukaryotic translation initiation factor 1A, X-chromosomal (LOC106648114), mRNA	sp|P47813|IF1AX_HUMAN/6.1e-59/Eukaryotic translation initiation factor 1A, X-chromosomal OS=Homo sapiens GN=EIF1AX PE=1 SV=2	tca:655515/2.7e-78/eukaryotic translation initiation factor 1A, X-chromosomal; K03236 translation initiation factor 1A	7300367/1.6e-75/[J] KOG3403 Translation initiation factor 1A (eIF-1A)	PD005579/7.0E-23/INITIATION FACTOR TRANSLATION 1A BIOSYNTHESIS EUKARYOTIC EIF-1A AIF-1A EIF-4C 1A	biological_process:GO:0006413//translational initiation;molecular_function:GO:0003743//translation initiation factor activity;
Unigene12723_All	gi|197313765|ref|NP_001127918.1|/1.4e-55/uncharacterized protein LOC100187736 [Tribolium castaneum]	NA	NA	NA	NA	PTHR38338/4.6E-18/--	NA
CL5738.Contig7_All	gi|808121546|ref|XP_012164135.1|/2.5e-16/PREDICTED: uncharacterized protein LOC105665752 [Bombus terrestris]	NA	NA	NA	NA	NA	NA
Unigene18082_All	gi|952511747|gb|KRT78593.1|/1.0e-239/Peptidase [Oryctes borbonicus]	NA	sp|Q1JPJ2|XPP1_BOVIN/5.7e-190/Xaa-Pro aminopeptidase 1 OS=Bos taurus GN=XPNPEP1 PE=2 SV=1	tca:663566/8.1e-240/xaa-Pro aminopeptidase 1; K01262 Xaa-Pro aminopeptidase [EC:3.4.11.9]	Hs21359929/9.5e-190/[E] KOG2413 Xaa-Pro aminopeptidase	PF00557/2.6E-42/Metallopeptidase family M24	molecular_function:GO:0016787//hydrolase activity;
Unigene21596_All	gi|478257467|gb|ENN77623.1|/5.0e-248/hypothetical protein YQE_05917, partial [Dendroctonus ponderosae] >gi|546679861|gb|ERL90249.1| hypothetical protein D910_07601 [Dendroctonus ponderosae]	NA	sp|Q9VUY9|PGM_DROME/2.5e-215/Phosphoglucomutase OS=Drosophila melanogaster GN=Pgm PE=1 SV=1	tca:654888/1.6e-246/phosphoglucomutase; K01835 phosphoglucomutase [EC:5.4.2.2]	7294180/1.8e-215/[G] KOG0625 Phosphoglucomutase	PF02879/2.1E-12/Phosphoglucomutase/phosphomannomutase, alpha/beta/alpha domain II	biological_process:GO:0005975//carbohydrate metabolic process;molecular_function:GO:0000287//magnesium ion binding;GO:0016868//intramolecular transferase activity, phosphotransferases;
CL4480.Contig1_All	gi|91079450|ref|XP_969249.1|/2.3e-169/PREDICTED: venom serine carboxypeptidase [Tribolium castaneum]	NA	sp|C9WMM5|VCP_APIME/1.4e-150/Venom serine carboxypeptidase OS=Apis mellifera PE=2 SV=1	tca:657714/2.8e-170/venom serine carboxypeptidase; K09645 vitellogenic carboxypeptidase-like protein [EC:3.4.16.-]	7300553/1.0e-129/[OE] KOG1282 Serine carboxypeptidases (lysosomal cathepsin A)	PS00560/-/Serine carboxypeptidases, histidine active site.	NA
CL7549.Contig3_All	gi|954545266|ref|XP_014615089.1|/0.0e+00/PREDICTED: alpha-actinin, sarcomeric isoform X2 [Polistes canadensis] >gi|972178659|ref|XP_015191420.1| PREDICTED: alpha-actinin, sarcomeric isoform X1 [Polistes dominula] >gi|972178661|ref|XP_015191421.1| PREDICTED: alpha-actinin, sarcomeric isoform X1 [Polistes dominula] >gi|972178663|ref|XP_015191422.1| PREDICTED: alpha-actinin, sarcomeric isoform X1 [P…	gi|808134618|ref|XM_012314370.1|/0.0/PREDICTED: Bombus terrestris alpha-actinin, sarcomeric (LOC100652204), transcript variant X3, mRNA	sp|P05094|ACTN1_CHICK/0.0e+00/Alpha-actinin-1 OS=Gallus gallus GN=ACTN1 PE=1 SV=3	bter:100652204/0.0e+00/alpha-actinin, sarcomeric; K05699 actinin alpha 1/4	7290243/0.0e+00/[Z] KOG0035 Ca2+-binding actin-bundling protein (actinin), alpha chain (EF-Hand protein superfamily)	PTHR11915:SF231/0.0/--	biological_process:GO:0051764//actin crosslink formation;GO:0051017//actin filament bundle assembly;molecular_function:GO:0051015//actin filament binding;GO:0005509//calcium ion binding;
CL7159.Contig2_All	gi|952512605|gb|KRT79313.1|/3.1e-165/hypothetical protein AMK59_8342 [Oryctes borbonicus]	gi|913317666|ref|XM_013334375.1|/0.0/PREDICTED: Amyelois transitella dihydrolipoyllysine-residue acetyltransferase component of pyruvate dehydrogenase complex, mitochondrial (LOC106134351), transcript variant X2, mRNA	sp|P08461|ODP2_RAT/2.5e-130/Dihydrolipoyllysine-residue acetyltransferase component of pyruvate dehydrogenase complex, mitochondrial OS=Rattus norvegicus GN=Dlat PE=1 SV=3	tca:662559/3.2e-173/dihydrolipoyllysine-residue acetyltransferase component of pyruvate dehydrogenase complex, mitochondrial; K00627 pyruvate dehydrogenase E2 component (dihydrolipoamide acetyltransferase) [EC:2.3.1.12]	7297250/9.7e-156/[C] KOG0557 Dihydrolipoamide acetyltransferase	PS50968/27.343/Biotinyl/lipoyl domain profile.	biological_process:GO:0008152//metabolic process;molecular_function:GO:0016746//transferase activity, transferring acyl groups;
CL5146.Contig2_All	gi|270002016|gb|EEZ98463.1|/4.5e-88/hypothetical protein TcasGA2_TC000954 [Tribolium castaneum]	NA	sp|Q9UH92|MLX_HUMAN/2.0e-56/Max-like protein X OS=Homo sapiens GN=MLX PE=1 SV=2	nvi:100120813/8.1e-77/max-like protein X; K09113 MAX-like protein X	7301576/1.8e-57/[K] KOG1319 bHLHZip transcription factor BIGMAX	PTHR15741/4.7E-99/--	biological_process:GO:0006355//regulation of transcription, DNA-templated;molecular_function:GO:0008134//transcription factor binding;GO:0046983//protein dimerization activity;
CL3969.Contig1_All	gi|642913933|ref|XP_008201219.1|/2.7e-124/PREDICTED: protein spartin [Tribolium castaneum]	NA	sp|Q9VN45|SPG20_DROME/2.3e-75/Protein spartin OS=Drosophila melanogaster GN=spartin PE=1 SV=1	tca:664291/3.2e-125/protein spartin; K19366 spartin	7296830/1.7e-75/[S] KOG2709 Uncharacterized conserved protein	PTHR21068/1.1E-99/--	NA
Unigene16231_All	gi|270012770|gb|EFA09218.1|/1.8e-85/lesswright [Tribolium castaneum]	gi|801400702|ref|XM_012205484.1|/0.0/PREDICTED: Atta cephalotes SUMO-conjugating enzyme UBC9-B (LOC105624124), mRNA	sp|Q9DDJ0|UBC9B_DANRE/5.0e-80/SUMO-conjugating enzyme UBC9-B OS=Danio rerio GN=ube2ib PE=1 SV=1	tca:656284/2.1e-86/lwr; lesswright; K10577 ubiquitin-conjugating enzyme E2 I	7296195/3.6e-83/[O] KOG0424 Ubiquitin-protein ligase	PTHR24067/1.0E-81/--	NA
CL5122.Contig1_All	gi|952513097|gb|KRT79729.1|/9.5e-12/hypothetical protein AMK59_8722 [Oryctes borbonicus]	NA	NA	NA	NA	PF15957/2.2E-10/Commissureless	NA
Unigene14289_All	gi|952540912|gb|KRT85939.1|/2.9e-75/hypothetical protein AMK59_127 [Oryctes borbonicus]	NA	sp|Q3SZY7|ZFAN6_BOVIN/6.7e-40/AN1-type zinc finger protein 6 OS=Bos taurus GN=ZFAND6 PE=2 SV=1	dpo:Dpse_GA17094/2.4e-21/GA17094 gene product from transcript GA17094-RA; K14785 ESF2/ABP1 family protein	Hs21359918/5.5e-39/[R] KOG3173 Predicted Zn-finger protein	PS51039/12.731/Zinc finger AN1-type profile.	molecular_function:GO:0046872//metal ion binding;
Unigene10980_All	gi|270006460|gb|EFA02908.1|/0.0e+00/NtpA [Tribolium castaneum]	gi|826135854|gb|KR024028.1|/0.0/Diabrotica virgifera virgifera vATPase_A mRNA, complete cds	sp|O16109|VATA_AEDAE/0.0e+00/V-type proton ATPase catalytic subunit A OS=Aedes aegypti GN=VhaA PE=2 SV=2	tca:663322/0.0e+00/NtpA; NtpA; K02145 V-type H+-transporting ATPase subunit A [EC:3.6.3.14]	HsM4502307/0.0e+00/[C] KOG1352 Vacuolar H+-ATPase V1 sector, subunit A	PF00006/2.4E-109/ATP synthase alpha/beta family, nucleotide-binding domain	biological_process:GO:0046034//ATP metabolic process;GO:0015991//ATP hydrolysis coupled proton transport;cellular_component:GO:0033180//proton-transporting V-type ATPase, V1 domain;molecular_function:GO:0005524//ATP binding;GO:0046961//proton-transporting ATPase activity, rotational mechanism;
CL1496.Contig4_All	gi|642919846|ref|XP_008192093.1|/2.5e-44/PREDICTED: lipid storage droplets surface-binding protein 1 isoform X2 [Tribolium castaneum]	NA	sp|Q9VCI3|LSD1_DROME/3.1e-18/Lipid storage droplets surface-binding protein 1 OS=Drosophila melanogaster GN=Lsd-1 PE=2 SV=2	nvi:100122240/1.2e-17/Lsd2; lipid storage droplet 2; K17284 perilipin-2	7301046/2.3e-18/[UI] TWOG0498 Mannose 6-phosphate receptor cofactor involved in formation of transport vesicles/Constituent of milk lipid globule membrane/Perilipins, lipid droplet-associated proteins of adipocytes	PF03036/2.9E-19/Perilipin family	NA
Unigene796_All	gi|91088927|ref|XP_973343.1|/5.3e-72/PREDICTED: G2/mitotic-specific cyclin-A [Tribolium castaneum] >gi|270011572|gb|EFA08020.1| hypothetical protein TcasGA2_TC005609 [Tribolium castaneum]	NA	sp|P51986|CCNA_HYDVD/1.1e-48/G2/mitotic-specific cyclin-A (Fragment) OS=Hydra viridissima PE=2 SV=1	tca:662133/6.4e-73/G2/mitotic-specific cyclin-A; K06627 cyclin A	Hs4502611/2.6e-47/[D] KOG0654 G2/Mitotic-specific cyclin A	SM00385/2.5E-11/domain present in cyclins, TFIIB and Retinoblastoma	NA
CL660.Contig2_All	gi|662215869|ref|XP_008481838.1|/1.8e-06/PREDICTED: prisilkin-39-like [Diaphorina citri]	NA	NA	ola:101172493/8.9e-06/iqsec1; IQ motif and Sec7 domain 1; K12495 IQ motif and SEC7 domain-containing protein	NA	NA	NA
CL1515.Contig3_All	gi|498970434|ref|XP_004526810.1|/4.9e-94/PREDICTED: glycogen-binding subunit 76A [Ceratitis capitata] >gi|498970438|ref|XP_004526811.1| PREDICTED: glycogen-binding subunit 76A [Ceratitis capitata] >gi|498970442|ref|XP_004526812.1| PREDICTED: glycogen-binding subunit 76A [Ceratitis capitata] >gi|498970446|ref|XP_004526813.1| PREDICTED: glycogen-binding subunit 76A [Ceratitis capitata] >gi|80703080…	NA	sp|Q9VVY3|GBS76_DROME/4.1e-85/Glycogen-binding subunit 76A OS=Drosophila melanogaster GN=Gbs-76A PE=1 SV=1	aec:105146745/6.7e-91/glycogen-binding subunit 76A; K07189 protein phosphatase 1 regulatory subunit 3A/B/C/D/E	7293805/3.1e-85/[OT] KOG3986 Protein phosphatase, regulatory subunit PPP1R3C/D	PTHR12307/1.5E-72/--	NA
Unigene14372_All	gi|91077182|ref|XP_972413.1|/3.3e-32/PREDICTED: succinate dehydrogenase cytochrome b560 subunit, mitochondrial isoform X1 [Tribolium castaneum] >gi|270002816|gb|EEZ99263.1| hypothetical protein TcasGA2_TC000992 [Tribolium castaneum]	NA	sp|P35720|C560_BOVIN/1.4e-27/Succinate dehydrogenase cytochrome b560 subunit, mitochondrial OS=Bos taurus GN=SDHC PE=1 SV=2	pxy:105384727/2.9e-31/succinate dehydrogenase cytochrome b560 subunit, mitochondrial; K00236 succinate dehydrogenase (ubiquinone) cytochrome b560 subunit	Hs4506863/1.8e-27/[G] KOG0449 Succinate dehydrogenase, cytochrome b subunit	PTHR10978/2.0E-47/--	NA
Unigene10826_All	gi|952529775|gb|KRT83186.1|/3.7e-207/zinc finger protein, partial [Oryctes borbonicus]	NA	sp|Q32NQ8|RNF10_XENLA/3.3e-123/RING finger protein 10 OS=Xenopus laevis GN=rnf10 PE=2 SV=1	dwi:Dwil_GK12570/1.2e-06/GK12570 gene product from transcript GK12570-RA; K13346 peroxin-10	7292099/3.9e-105/[O] KOG2164 Predicted E3 ubiquitin ligase	PS00518/-/Zinc finger RING-type signature.	NA
CL3829.Contig3_All	gi|91079082|ref|XP_975256.1|/1.5e-118/PREDICTED: translocon-associated protein subunit alpha [Tribolium castaneum] >gi|270004205|gb|EFA00653.1| hypothetical protein TcasGA2_TC003529 [Tribolium castaneum]	NA	sp|P43307|SSRA_HUMAN/1.6e-64/Translocon-associated protein subunit alpha OS=Homo sapiens GN=SSR1 PE=1 SV=3	tca:664149/1.7e-119/translocon-associated protein subunit alpha; K13249 translocon-associated protein subunit alpha	7291065/8.6e-84/[U] KOG1631 Translocon-associated complex TRAP, alpha subunit	PTHR12924/1.9E-99/--	cellular_component:GO:0016021//integral component of membrane;GO:0005789//endoplasmic reticulum membrane;
CL6444.Contig1_All	gi|91090704|ref|XP_974824.1|/5.0e-29/PREDICTED: putative acyl-CoA-binding protein [Tribolium castaneum] >gi|270013948|gb|EFA10396.1| hypothetical protein TcasGA2_TC012627 [Tribolium castaneum]	NA	sp|O01805|ACBP1_CAEEL/2.0e-22/Acyl-CoA-binding protein homolog 1 OS=Caenorhabditis elegans GN=acbp-1 PE=3 SV=1	dwi:Dwil_GK23743/1.2e-25/GK23743 gene product from transcript GK23743-RA; K08762 diazepam-binding inhibitor (GABA receptor modulator, acyl-CoA-binding protein)	7297350/4.2e-25/[I] KOG0817 Acyl-CoA-binding protein	PS51228/42.671/Acyl-CoA-binding (ACB) domain profile.	molecular_function:GO:0000062//fatty-acyl-CoA binding;
CL415.Contig4_All	gi|952530350|gb|KRT83569.1|/1.5e-94/hypothetical protein AMK59_4758 [Oryctes borbonicus]	NA	sp|P47980|TIS1_DROME/8.8e-42/Protein TIS11 OS=Drosophila melanogaster GN=Tis11 PE=2 SV=2	tca:656846/4.9e-80/protein TIS11; K15308 tristetraprolin	7292800/6.5e-42/[R] KOG1677 CCCH-type Zn-finger protein	PF00642/3.4E-11/Zinc finger C-x8-C-x5-C-x3-H type (and similar)	NA
CL2836.Contig2_All	gi|642099042|emb|CDQ77749.1|/4.1e-45/unnamed protein product [Oncorhynchus mykiss]	gi|964084182|ref|XM_014904391.1|/0.0/Drosophila ananassae uncharacterized protein, transcript variant D (Dana\GF22273), mRNA	sp|O96860|DYL2_DROME/1.4e-45/Dynein light chain 2, cytoplasmic OS=Drosophila melanogaster GN=Cdlc2 PE=3 SV=1	tca:657733/4.9e-46/DLC-D; dynein light chain D; K10418 dynein light chain LC8-type	7290522/2.3e-45/[Z] KOG3430 Dynein light chain type 1	PTHR11886/7.9E-72/--	NA
Unigene20212_All	gi|270001363|gb|EEZ97810.1|/3.9e-43/hypothetical protein TcasGA2_TC000174 [Tribolium castaneum]	NA	sp|A6QPN6|GILT_BOVIN/7.6e-23/Gamma-interferon-inducible lysosomal thiol reductase OS=Bos taurus GN=IFI30 PE=2 SV=1	tca:100142038/3.6e-44/uncharacterized LOC100142038; K08059 interferon, gamma-inducible protein 30	7299765/5.4e-26/[O] KOG3160 Gamma-interferon inducible lysosomal thiol reductase	PTHR13234/1.6E-55/--	NA
CL5809.Contig5_All	gi|646697458|gb|KDR09161.1|/9.4e-91/Apoptosis inhibitor IAP [Zootermopsis nevadensis]	gi|755941095|ref|XM_011300029.1|/0.0/PREDICTED: Fopius arisanus apoptosis 1 inhibitor (LOC105263672), transcript variant X2, mRNA	sp|Q24306|IAP1_DROME/1.1e-46/Apoptosis 1 inhibitor OS=Drosophila melanogaster GN=th PE=1 SV=2	ame:726172/1.1e-89/GB17129; death-associated inhibitor of apoptosis 2-like; K16061 baculoviral IAP repeat-containing protein 7/8	7294195/8.0e-47/[DR] KOG1101 Apoptosis inhibitor IAP1 and related BIR domain proteins	PS50089/9.612/Zinc finger RING-type profile.	NA
CL9353.Contig3_All	gi|546676198|gb|ERL87265.1|/1.2e-124/hypothetical protein D910_04661 [Dendroctonus ponderosae]	gi|724090708|gb|KM396883.1|/0.0/Monochamus alternatus tropomyosin-1 mRNA, partial cds	sp|Q1HPU0|TPM1_BOMMO/7.2e-117/Tropomyosin-1 OS=Bombyx mori PE=1 SV=1	tca:656904/2.1e-124/tropomyosin-1; K10373 tropomyosin 1	7299993/5.9e-108/[Z] KOG1003 Actin filament-coating protein tropomyosin	PS00326/-/Tropomyosins signature.	NA
CL92.Contig2_All	gi|642921537|ref|XP_967662.3|/7.8e-197/PREDICTED: myb-like protein X [Tribolium castaneum] >gi|270006324|gb|EFA02772.1| hypothetical protein TcasGA2_TC008507 [Tribolium castaneum]	NA	sp|Q9VWF2|SAYP_DROME/2.3e-47/Supporter of activation of yellow protein OS=Drosophila melanogaster GN=e(y)3 PE=2 SV=3	bim:100743641/1.3e-34/titin; K12567 titin [EC:2.7.11.1]	7293618/1.7e-47/[R] KOG1512 PHD Zn-finger protein	PTHR10615/1.6E-23/--	NA
CL7465.Contig2_All	gi|91076986|ref|XP_975465.1|/5.1e-107/PREDICTED: SPARC [Tribolium castaneum] >gi|270001994|gb|EEZ98441.1| hypothetical protein TcasGA2_TC000930 [Tribolium castaneum]	NA	sp|P34714|SPRC_CAEEL/2.7e-55/SPARC OS=Caenorhabditis elegans GN=ost-1 PE=1 SV=1	dvi:Dvir_GJ26298/2.4e-59/GJ26298 gene product from transcript GJ26298-RA; K12819 pre-mRNA-processing factor SLU7	7301510/2.2e-86/[W] KOG4004 Matricellular protein Osteonectin/SPARC/BM-40	PF09289/9.5E-7/Follistatin/Osteonectin-like EGF domain	biological_process:GO:0007165//signal transduction;cellular_component:GO:0005615//extracellular space;GO:0005578//proteinaceous extracellular matrix;molecular_function:GO:0005509//calcium ion binding;
CL5288.Contig1_All	gi|66513379|ref|XP_624457.1|/1.5e-58/PREDICTED: transcription elongation factor SPT4 isoform 2 [Apis mellifera] >gi|380030199|ref|XP_003698741.1| PREDICTED: transcription elongation factor SPT4 [Apis florea] >gi|572263167|ref|XP_006609797.1| PREDICTED: transcription elongation factor SPT4-like [Apis dorsata]	gi|998494451|ref|XM_015664843.1|/0.0/PREDICTED: Neodiprion lecontei transcription elongation factor SPT4 (LOC107224677), mRNA	sp|Q5HZ97|SPT4H_XENLA/1.2e-44/Transcription elongation factor SPT4 OS=Xenopus laevis GN=supt4h1 PE=3 SV=1	ame:552076/1.8e-59/spt4; transcription elongation factor SPT4; K15171 transcription elongation factor SPT4	Hs4507311/9.2e-45/[K] KOG3490 Transcription elongation factor SPT4	NA	NA
Unigene18087_All	gi|546684176|gb|ERL93881.1|/7.3e-51/hypothetical protein D910_11167 [Dendroctonus ponderosae]	NA	sp|P53795|HINT_CAEEL/2.9e-39/Histidine triad nucleotide-binding protein 1 OS=Caenorhabditis elegans GN=hint-1 PE=4 SV=1	tca:663448/6.3e-50/histidine triad nucleotide-binding protein 1; K02503 histidine triad (HIT) family protein	CE05678/2.1e-39/[T] KOG3275 Zinc-binding protein of the histidine triad (HIT) family	PF01230/1.3E-28/HIT domain	molecular_function:GO:0003824//catalytic activity;
CL533.Contig2_All	gi|91091540|ref|XP_970769.1|/1.8e-22/PREDICTED: NADH dehydrogenase [ubiquinone] 1 beta subcomplex subunit 2, mitochondrial [Tribolium castaneum] >gi|270001025|gb|EEZ97472.1| hypothetical protein TcasGA2_TC011303 [Tribolium castaneum]	NA	sp|Q9CPU2|NDUB2_MOUSE/6.3e-12/NADH dehydrogenase [ubiquinone] 1 beta subcomplex subunit 2, mitochondrial OS=Mus musculus GN=Ndufb2 PE=3 SV=1	tca:659363/2.1e-23/NADH dehydrogenase [ubiquinone] 1 beta subcomplex subunit 2, mitochondrial; K03958 NADH dehydrogenase (ubiquinone) 1 beta subcomplex subunit 2	NA	PTHR15223/8.8E-21/--	NA
Unigene10800_All	gi|762169127|ref|XP_011422958.1|/4.2e-40/PREDICTED: uncharacterized protein K02A2.6-like [Crassostrea gigas]	NA	NA	api:100160940/1.2e-18/uncharacterized LOC100160940; K03260 translation initiation factor 4G	NA	PTHR33198/2.8E-28/--	NA
Unigene21522_All	gi|91077276|ref|XP_974294.1|/2.7e-49/PREDICTED: cytochrome b5 [Tribolium castaneum] >gi|270002076|gb|EEZ98523.1| hypothetical protein TcasGA2_TC001027 [Tribolium castaneum]	NA	sp|Q9V4N3|CYB5_DROME/2.6e-36/Cytochrome b5 OS=Drosophila melanogaster GN=Cyt-b5 PE=2 SV=1	sko:100373582/3.8e-11/E3 ubiquitin-protein ligase HERC2-like; K10595 E3 ubiquitin-protein ligase HERC2 [EC:2.3.2.26]	7304197/1.9e-36/[C] KOG0537 Cytochrome b5	PR00363/2.86E-14/Cytochrome B5 signature	cellular_component:GO:0016021//integral component of membrane;molecular_function:GO:0046872//metal ion binding;GO:0020037//heme binding;
CL3684.Contig3_All	gi|189236494|ref|XP_001816015.1|/4.7e-94/PREDICTED: uncharacterized protein LOC100142441 isoform X1 [Tribolium castaneum]	NA	sp|Q60664|LRMP_MOUSE/1.8e-16/Lymphoid-restricted membrane protein OS=Mus musculus GN=Lrmp PE=1 SV=1	crg:105334848/3.8e-22/uncharacterized LOC105334848; K12337 inositol 1,4,5-triphosphate receptor-associated cGMP kinase substrate	NA	PTHR15352:SF1/4.1E-24/--	NA
CL3147.Contig2_All	gi|952511597|gb|KRT78467.1|/2.3e-49/hypothetical protein AMK59_6397 [Oryctes borbonicus]	NA	sp|Q9U7E0|ATRX_CAEEL/2.2e-23/Transcriptional regulator ATRX homolog OS=Caenorhabditis elegans GN=xnp-1 PE=1 SV=1	tca:662223/1.3e-42/heterochromatin protein 1; K11585 chromobox protein 1	CE24463/5.6e-24/[B] KOG1911 Heterochromatin-associated protein HP1 and related CHROMO domain proteins	PTHR22812/1.1E-28/--	NA
CL1184.Contig1_All	gi|350404124|ref|XP_003487010.1|/1.3e-49/PREDICTED: myosin light chain alkali isoform X1 [Bombus impatiens]	gi|751775098|ref|XM_011215892.1|/0.0/PREDICTED: Bactrocera dorsalis myosin light chain alkali (LOC105233739), transcript variant X2, mRNA	sp|P06742|MLC1_DROME/1.7e-46/Myosin light chain alkali OS=Drosophila melanogaster GN=Mlc1 PE=2 SV=4	aqu:100634494/1.8e-22/myosin-2 essential light chain-like; K12751 myosin light chain 6	7301614/7.2e-42/[Z] KOG0030 Myosin essential light chain, EF-Hand protein superfamily	PTHR23048:SF12/1.5E-62/--	NA
CL578.Contig3_All	gi|70909659|emb|CAJ17252.1|/1.1e-118/ribosomal protein L10e [Biphyllus lunatus]	gi|749779153|ref|XM_011145877.1|/0.0/PREDICTED: Harpegnathos saltator 60S ribosomal protein L10 (LOC105185978), mRNA	sp|O61231|RL10_DROME/1.2e-115/60S ribosomal protein L10 OS=Drosophila melanogaster GN=RpL10 PE=1 SV=1	tca:659478/4.4e-118/60S ribosomal protein L10; K02866 large subunit ribosomal protein L10e	7289746/8.8e-116/[J] KOG0857 60s ribosomal protein L10	PTHR11726/1.5E-180/--	biological_process:GO:0006412//translation;cellular_component:GO:0005840//ribosome;molecular_function:GO:0003735//structural constituent of ribosome;
CL2297.Contig1_All	gi|642912056|ref|XP_008199074.1|/7.4e-275/PREDICTED: nuclear factor 1 C-type isoform X6 [Tribolium castaneum]	gi|913322604|ref|XM_013337075.1|/0.0/PREDICTED: Amyelois transitella nuclear factor 1 C-type (LOC106136506), mRNA	sp|P17923|NFIA_CHICK/1.5e-81/Nuclear factor 1 A-type OS=Gallus gallus GN=NFIA PE=1 SV=1	tca:660261/9.6e-262/nuclear factor 1 C-type; K09172 nuclear factor I, invertebrate	7304323/7.6e-83/[K] KOG3663 Nuclear factor I	PS51080/53.702/CTF/NF-I DNA-binding domain profile.	biological_process:GO:0006355//regulation of transcription, DNA-templated;GO:0006260//DNA replication;cellular_component:GO:0005634//nucleus;molecular_function:GO:0003700//transcription factor activity, sequence-specific DNA binding;
CL5887.Contig1_All	gi|189239379|ref|XP_971918.2|/6.0e-68/PREDICTED: receptor expression-enhancing protein 5 [Tribolium castaneum] >gi|270009667|gb|EFA06115.1| hypothetical protein TcasGA2_TC008958 [Tribolium castaneum]	NA	sp|Q5RE33|REEP5_PONAB/3.0e-43/Receptor expression-enhancing protein 5 OS=Pongo abelii GN=REEP5 PE=2 SV=1	tca:660609/7.2e-69/receptor expression-enhancing protein 5; K17279 receptor expression-enhancing protein 5/6	7303222/3.2e-50/[U] KOG1725 Protein involved in membrane traffic (YOP1/TB2/DP1/HVA22 family)	PF03134/1.2E-31/TB2/DP1, HVA22 family	cellular_component:GO:0016021//integral component of membrane;
CL5478.Contig3_All	gi|91086459|ref|XP_969641.1|/5.7e-77/PREDICTED: phytanoyl-CoA dioxygenase, peroxisomal-like [Tribolium castaneum]	NA	sp|O18778|PAHX_BOVIN/5.8e-66/Phytanoyl-CoA dioxygenase, peroxisomal OS=Bos taurus GN=PHYH PE=2 SV=2	tca:658138/6.8e-78/phytanoyl-CoA dioxygenase, peroxisomal; K00477 phytanoyl-CoA hydroxylase [EC:1.14.11.18]	Hs5453884/4.5e-63/[I] KOG3290 Peroxisomal phytanoyl-CoA hydroxylase	PTHR21308:SF1/3.8E-91/--	NA
Unigene17648_All	gi|907611425|ref|XP_013118286.1|/1.7e-38/PREDICTED: serine protease easter [Stomoxys calcitrans]	NA	sp|Q91Y47|FA11_MOUSE/2.3e-30/Coagulation factor XI OS=Mus musculus GN=F11 PE=2 SV=2	cfo:105256415/9.4e-32/transmembrane protease serine 9-like; K09640 transmembrane protease serine 9 [EC:3.4.21.-]	7298939/7.3e-34/[E] KOG3627 Trypsin	PTHR24256/5.7E-59/--	NA
Unigene16068_All	gi|91079048|ref|XP_975100.1|/5.0e-88/PREDICTED: myophilin [Tribolium castaneum] >gi|270003661|gb|EFA00109.1| hypothetical protein TcasGA2_TC002925 [Tribolium castaneum]	NA	sp|Q24799|MYPH_ECHGR/2.8e-38/Myophilin OS=Echinococcus granulosus PE=2 SV=1	tca:663982/6.0e-89/myophilin; K20526 transgelin	7292436/5.7e-73/[Z] KOG2046 Calponin	PF00307/1.1E-23/Calponin homology (CH) domain	NA
CL6555.Contig1_All	gi|642919577|ref|XP_008191928.1|/7.2e-249/PREDICTED: heat shock 70 kDa protein 4 isoform X1 [Tribolium castaneum]	NA	sp|Q61316|HSP74_MOUSE/8.6e-170/Heat shock 70 kDa protein 4 OS=Mus musculus GN=Hspa4 PE=1 SV=1	tca:664173/8.6e-250/heat shock 70 kDa protein 4; K09485 heat shock protein 110kDa	7294421/1.9e-190/[O] KOG0103 Molecular chaperones HSP105/HSP110/SSE1, HSP70 superfamily	PR00301/4.61E-26/70kDa heat shock protein signature	molecular_function:GO:0005524//ATP binding;
CL2052.Contig2_All	gi|189239379|ref|XP_971918.2|/8.8e-51/PREDICTED: receptor expression-enhancing protein 5 [Tribolium castaneum] >gi|270009667|gb|EFA06115.1| hypothetical protein TcasGA2_TC008958 [Tribolium castaneum]	NA	sp|Q29RM3|REEP5_BOVIN/8.2e-33/Receptor expression-enhancing protein 5 OS=Bos taurus GN=REEP5 PE=2 SV=1	tca:660609/1.1e-51/receptor expression-enhancing protein 5; K17279 receptor expression-enhancing protein 5/6	7303222/1.1e-42/[U] KOG1725 Protein involved in membrane traffic (YOP1/TB2/DP1/HVA22 family)	PTHR12300/9.0E-59/--	cellular_component:GO:0016020//membrane;
CL3226.Contig3_All	gi|506968103|gb|AGM32395.1|/2.5e-66/tetraspanin-18 [Coptotermes formosanus]	NA	sp|O35566|CD151_MOUSE/8.9e-32/CD151 antigen OS=Mus musculus GN=Cd151 PE=2 SV=2	tca:664198/2.6e-63/CD151 antigen; K17352 tetraspanin-11	7293924/1.8e-58/[R] KOG3882 Tetraspanin family integral membrane protein	PTHR19282/9.8E-73/--	NA
CL1184.Contig9_All	gi|572299360|ref|XP_006615813.1|/2.5e-47/PREDICTED: myosin light chain alkali-like isoform X1 [Apis dorsata]	gi|751775098|ref|XM_011215892.1|/0.0/PREDICTED: Bactrocera dorsalis myosin light chain alkali (LOC105233739), transcript variant X2, mRNA	sp|P06742|MLC1_DROME/2.3e-45/Myosin light chain alkali OS=Drosophila melanogaster GN=Mlc1 PE=2 SV=4	aqu:100634494/3.1e-21/myosin-2 essential light chain-like; K12751 myosin light chain 6	7301614/9.7e-41/[Z] KOG0030 Myosin essential light chain, EF-Hand protein superfamily	PTHR23048:SF12/1.7E-58/--	NA
CL5172.Contig6_All	gi|952514013|gb|KRT80502.1|/1.8e-207/Ankyrin repeat-containing protein, partial [Oryctes borbonicus]	NA	sp|Q66H50|FACR1_RAT/5.9e-102/Fatty acyl-CoA reductase 1 OS=Rattus norvegicus GN=Far1 PE=2 SV=1	aag:AaeL_AAEL013802/4.5e-150/AAEL013802-PA; K13356 alcohol-forming fatty acyl-CoA reductase [EC:1.2.1.84]	7302902/1.4e-111/[I] KOG1221 Acyl-CoA reductase	PTHR11011/4.0E-206/--	NA
CL2758.Contig1_All	gi|642930589|ref|XP_008198247.1|/0.0e+00/PREDICTED: threonine--tRNA ligase, cytoplasmic isoform X1 [Tribolium castaneum]	gi|696965388|ref|XM_009555346.1|/0.0/PREDICTED: Cuculus canorus probable threonine--tRNA ligase 2, cytoplasmic (LOC104054361), mRNA	sp|Q5XHY5|SYTC_RAT/1.9e-295/Threonine--tRNA ligase, cytoplasmic OS=Rattus norvegicus GN=Tars PE=2 SV=1	tca:655691/0.0e+00/threonine--tRNA ligase, cytoplasmic; K01868 threonyl-tRNA synthetase [EC:6.1.1.3]	7297921/4.2e-308/[J] KOG1637 Threonyl-tRNA synthetase	PTHR11451:SF25/0.0/--	biological_process:GO:0006435//threonyl-tRNA aminoacylation;cellular_component:GO:0005737//cytoplasm;molecular_function:GO:0005524//ATP binding;GO:0004829//threonine-tRNA ligase activity;
Unigene11113_All	gi|329762922|gb|AEC04842.1|/2.9e-31/chemosensory protein [Batocera horsfieldi]	NA	sp|Q9W1C9|PEB3_DROME/8.2e-26/Ejaculatory bulb-specific protein 3 OS=Drosophila melanogaster GN=PebIII PE=1 SV=2	nvi:100120782/7.1e-25/transcriptional adapter 2B-like; K15127 transcriptional adapter 2-beta	NA	PTHR11257:SF2/1.0E-45/--	NA
CL3618.Contig1_All	gi|761904327|ref|XP_011410256.1|/5.0e-15/PREDICTED: neurofilament medium polypeptide-like [Amphimedon queenslandica]	NA	sp|Q2T9N0|FSCB_BOVIN/4.0e-12/Fibrous sheath CABYR-binding protein OS=Bos taurus GN=FSCB PE=2 SV=1	tca:655838/4.3e-54/heterogeneous nuclear ribonucleoprotein U-like protein 2; K15047 heterogeneous nuclear ribonucleoprotein U-like protein 1	7302578/9.1e-14/[A] KOG2242 Scaffold/matrix specific factor hnRNP-U/SAF-A, contains SPRY domain	PF02037/8.5E-12/SAP domain	NA
Unigene42637_All	gi|91090794|ref|XP_976004.1|/8.2e-08/PREDICTED: pollen-specific leucine-rich repeat extensin-like protein 1 [Tribolium castaneum] >gi|642935947|ref|XP_008198242.1| PREDICTED: pollen-specific leucine-rich repeat extensin-like protein 1 [Tribolium castaneum]	NA	NA	NA	NA	NA	NA
CL6988.Contig3_All	gi|91087851|ref|XP_968461.1|/1.5e-141/PREDICTED: D-arabinitol dehydrogenase 1 [Tribolium castaneum] >gi|270012005|gb|EFA08453.1| hypothetical protein TcasGA2_TC006100 [Tribolium castaneum]	NA	sp|P07846|DHSO_SHEEP/1.4e-27/Sorbitol dehydrogenase OS=Ovis aries GN=SORD PE=1 SV=1	cel:CELE_R04B5.5/5.4e-30/R04B5.5; Uncharacterized protein; K00008 L-iditol 2-dehydrogenase [EC:1.1.1.14]	CE06215/2.7e-31/[Q] KOG0024 Sorbitol dehydrogenase	PF08240/6.2E-33/Alcohol dehydrogenase GroES-like domain	biological_process:GO:0055114//oxidation-reduction process;molecular_function:GO:0008270//zinc ion binding;GO:0016491//oxidoreductase activity;
CL8428.Contig1_All	gi|288869508|ref|NP_001165861.1|/2.8e-118/ribosomal protein S6 [Tribolium castaneum]	gi|332374891|gb|BT127625.1|/0.0/Dendroctonus ponderosae clone DPO1017_O04 unknown mRNA	sp|Q95V32|RS6_SPOFR/1.8e-109/40S ribosomal protein S6 OS=Spodoptera frugiperda GN=RpS6 PE=2 SV=1	tca:656796/3.4e-119/RpS6; ribosomal protein S6; K02991 small subunit ribosomal protein S6e	Hs17158044/1.0e-101/[J] KOG1646 40S ribosomal protein S6	PTHR11502/1.4E-177/--	biological_process:GO:0006412//translation;cellular_component:GO:0005840//ribosome;molecular_function:GO:0003735//structural constituent of ribosome;
CL7204.Contig2_All	gi|951566674|ref|XP_014482027.1|/4.9e-200/PREDICTED: COP9 signalosome complex subunit 4 [Dinoponera quadriceps]	gi|817090228|ref|XM_012412605.1|/0.0/PREDICTED: Athalia rosae COP9 signalosome complex subunit 4 (LOC105692995), mRNA	sp|Q6P0H6|CSN4_DANRE/2.1e-174/COP9 signalosome complex subunit 4 OS=Danio rerio GN=cops4 PE=2 SV=1	ame:551284/3.9e-197/CSN4; COP9 signalosome complex subunit 4; K12178 COP9 signalosome complex subunit 4	7304120/6.4e-173/[OT] KOG1497 COP9 signalosome, subunit CSN4	PTHR12446:SF14/6.3E-96/--	NA
CL2067.Contig2_All	gi|952511976|gb|KRT78784.1|/9.2e-171/Chaperone, partial [Oryctes borbonicus]	NA	sp|O60884|DNJA2_HUMAN/6.2e-135/DnaJ homolog subfamily A member 2 OS=Homo sapiens GN=DNAJA2 PE=1 SV=1	dpl:KGM_02065/2.5e-155/DnaJ-like protein 1; K09503 DnaJ homolog subfamily A member 2	Hs5031741/4.6e-135/[O] KOG0712 Molecular chaperone (DnaJ superfamily)	PS50076/22.746/dnaJ domain profile.	biological_process:GO:0006457//protein folding;GO:0009408//response to heat;molecular_function:GO:0046872//metal ion binding;GO:0005524//ATP binding;GO:0031072//heat shock protein binding;GO:0051082//unfolded protein binding;
Unigene14536_All	gi|952529277|gb|KRT82854.1|/0.0e+00/translation initiation factor eIF2A [Oryctes borbonicus]	NA	sp|Q1HDZ5|EIF3B_BOMMO/5.1e-291/Eukaryotic translation initiation factor 3 subunit B OS=Bombyx mori GN=eIF3-S9 PE=2 SV=1	tca:661605/0.0e+00/eukaryotic translation initiation factor 3 subunit B; K03253 translation initiation factor 3 subunit B	7302767/3.1e-253/[J] KOG2314 Translation initiation factor 3, subunit b (eIF-3b)	PTHR14068/0.0/--	biological_process:GO:0006413//translational initiation;cellular_component:GO:0005852//eukaryotic translation initiation factor 3 complex;molecular_function:GO:0003743//translation initiation factor activity;GO:0000166//nucleotide binding;GO:0031369//translation initiation factor binding;
CL9546.Contig2_All	gi|642934009|ref|XP_008197601.1|/1.7e-137/PREDICTED: interferon-related developmental regulator 2 [Tribolium castaneum] >gi|270013680|gb|EFA10128.1| hypothetical protein TcasGA2_TC012308 [Tribolium castaneum]	NA	sp|Q12894|IFRD2_HUMAN/1.2e-77/Interferon-related developmental regulator 2 OS=Homo sapiens GN=IFRD2 PE=1 SV=3	tup:102497672/3.7e-47/SLC4A2; solute carrier family 4 member 2; K13855 solute carrier family 4 (anion exchanger), member 2	Hs21361366/8.6e-78/[Z] KOG2842 Interferon-related protein PC4 like	PTHR12354/7.8E-126/--	NA
CL7145.Contig2_All	gi|952528241|gb|KRT82163.1|/6.9e-236/Anaphase-promoting complex subunit 3 protein [Oryctes borbonicus]	NA	sp|Q3ZBZ8|STIP1_BOVIN/3.4e-171/Stress-induced-phosphoprotein 1 OS=Bos taurus GN=STIP1 PE=2 SV=1	tca:655405/1.1e-233/stress-induced-phosphoprotein 1; K09553 stress-induced-phosphoprotein 1	Hs5803181/9.7e-171/[O] KOG0548 Molecular co-chaperone STI1	PS50005/9.765/TPR repeat profile.	NA
CL905.Contig2_All	gi|675382613|gb|KFM75510.1|/2.0e-12/Tissue factor pathway inhibitor, partial [Stegodyphus mimosarum]	NA	sp|P83516|IXCI_RHIMP/6.1e-09/Chymotrypsin-elastase inhibitor ixodidin OS=Rhipicephalus microplus PE=1 SV=2	lcm:106705642/1.0e-06/alpha-tectorin-like; K18273 alpha-tectorin	NA	PF01826/9.1E-13/Trypsin Inhibitor like cysteine rich domain	NA
CL9074.Contig1_All	gi|332375022|gb|AEE62652.1|/1.3e-42/unknown [Dendroctonus ponderosae]	NA	sp|Q94519|ACPM_DROME/2.0e-35/Acyl carrier protein, mitochondrial OS=Drosophila melanogaster GN=mtacp1 PE=2 SV=1	tca:655380/3.3e-41/mtacp1, Accp, GLEAN_05501; mitochondrial acyl carrier protein 1; K03955 NADH dehydrogenase (ubiquinone) 1 alpha/beta subcomplex 1	7292067/1.9e-35/[CIQ] KOG1748 Acyl carrier protein/NADH-ubiquinone oxidoreductase, NDUFAB1/SDAP subunit	PS50075/13.341/Acyl carrier protein phosphopantetheine domain profile.	biological_process:GO:0006633//fatty acid biosynthetic process;
CL5571.Contig2_All	gi|952530632|gb|KRT83757.1|/4.2e-182/Peptidase, partial [Oryctes borbonicus]	gi|1000734081|ref|XM_015734009.1|/0.0/PREDICTED: Cephus cinctus proliferation-associated protein 2G4 (LOC107265037), mRNA	sp|P50580|PA2G4_MOUSE/6.0e-128/Proliferation-associated protein 2G4 OS=Mus musculus GN=Pa2g4 PE=1 SV=3	smm:Smp_150690.1/2.9e-101/proliferation-associated protein 2G4 38kDa (M24 family); K14813 metalloprotease ARX1 [EC:3.-.-.-]	7295435/4.4e-144/[R] KOG2776 Metallopeptidase	PTHR10804/1.8E-159/--	NA
CL10088.Contig2_All	gi|817072963|ref|XP_012258600.1|/4.2e-09/PREDICTED: uncharacterized protein LOC105687494 isoform X1 [Athalia rosae]	NA	NA	NA	NA	NA	NA
Unigene19750_All	gi|91082895|ref|XP_972070.1|/9.2e-93/PREDICTED: la protein homolog [Tribolium castaneum] >gi|270007069|gb|EFA03517.1| hypothetical protein TcasGA2_TC013519 [Tribolium castaneum]	NA	sp|P40796|LA_DROME/1.2e-71/La protein homolog OS=Drosophila melanogaster GN=La PE=1 SV=2	tca:660771/1.1e-93/la protein homolog; K11090 lupus La protein	7298671/8.6e-72/[A] KOG4213 RNA-binding protein La	PTHR22792:SF70/9.9E-57/--	cellular_component:GO:0044424//intracellular part;molecular_function:GO:0003676//nucleic acid binding;
CL8436.Contig1_All	gi|349584988|dbj|BAL03254.1|/2.2e-233/93 kDa serpin [Tenebrio molitor]	NA	sp|P48594|SPB4_HUMAN/2.1e-50/Serpin B4 OS=Homo sapiens GN=SERPINB4 PE=1 SV=2	fch:102057962/9.0e-86/SERPINB6; uncharacterized LOC102057962; K13963 serpin B	7297153/8.9e-67/[V] KOG2392 Serpin	PS00284/-/Serpins signature.	NA
Unigene19959_All	gi|526829688|emb|CCG58692.1|/1.3e-70/Protein CBG24242 [Caenorhabditis briggsae]	NA	sp|E2RYF6|MUC22_HUMAN/2.2e-41/Mucin-22 OS=Homo sapiens GN=MUC22 PE=1 SV=2	xtr:100493765/1.9e-48/muc5ac, muc5; mucin 5AC, oligomeric mucus/gel-forming; K21125 mucin-5AC	Hs22056571/1.6e-41/[S] LSE0569 H Uncharacterized protein	PF01607/3.5E-5/Chitin binding Peritrophin-A domain	NA
CL6514.Contig3_All	gi|952511650|gb|KRT78512.1|/5.4e-78/CRAL-TRIO domain containing protein [Oryctes borbonicus]	NA	sp|Q9D3D0|TTPAL_MOUSE/3.4e-24/Alpha-tocopherol transfer protein-like OS=Mus musculus GN=Ttpal PE=2 SV=3	hsa:6017/4.1e-17/RLBP1, CRALBP; retinaldehyde binding protein 1; K19625 retinaldehyde-binding protein 1	7303866/7.1e-51/[I] KOG1471 Phosphatidylinositol transfer protein SEC14 and related proteins	SM00516/2.5E-8/Domain in homologues of a S. cerevisiae phosphatidylinositol transfer protein (Sec14p)	NA
Unigene10947_All	gi|91083675|ref|XP_968367.1|/5.7e-203/PREDICTED: serine/threonine-protein kinase PINK1, mitochondrial [Tribolium castaneum] >gi|270006820|gb|EFA03268.1| hypothetical protein TcasGA2_TC013202 [Tribolium castaneum]	NA	sp|Q9BXM7|PINK1_HUMAN/9.4e-73/Serine/threonine-protein kinase PINK1, mitochondrial OS=Homo sapiens GN=PINK1 PE=1 SV=1	tca:656767/6.9e-204/serine/threonine-protein kinase PINK1, mitochondrial; K05688 PTEN induced putative kinase 1 [EC:2.7.11.1]	7290742/5.8e-112/[T] KOG4158 BRPK/PTEN-induced protein kinase	PTHR22972/1.8E-122/--	biological_process:GO:0018105//peptidyl-serine phosphorylation;GO:0031398//positive regulation of protein ubiquitination;GO:1904544//positive regulation of free ubiquitin chain polymerization;cellular_component:GO:0000151//ubiquitin ligase complex;molecular_function:GO:0004674//protein serine/threonine kinase activity;GO:0031625//ubiquitin protein ligase binding;
CL5449.Contig2_All	gi|91092362|ref|XP_971770.1|/8.5e-144/PREDICTED: midnolin-A [Tribolium castaneum] >gi|270015714|gb|EFA12162.1| hypothetical protein TcasGA2_TC002312 [Tribolium castaneum]	NA	sp|Q7ZWN4|MIDNA_XENLA/2.1e-33/Midnolin-A OS=Xenopus laevis GN=midn-a PE=2 SV=1	NA	NA	PS50053/12.662/Ubiquitin domain profile.	NA
Unigene16255_All	gi|952520520|gb|KRT80888.1|/1.3e-57/hypothetical protein AMK59_6005 [Oryctes borbonicus]	NA	sp|Q9DCC8|TOM20_MOUSE/1.7e-41/Mitochondrial import receptor subunit TOM20 homolog OS=Mus musculus GN=Tomm20 PE=1 SV=1	tca:656641/1.3e-52/mitochondrial import receptor subunit TOM20 homolog; K17770 mitochondrial import receptor subunit TOM20	Hs7657257/3.8e-41/[U] KOG4056 Translocase of outer mitochondrial membrane complex, subunit TOM20	PR00351/9.4E-27/MAS20 (TOM20) import receptor subunit signature	biological_process:GO:0006886//intracellular protein transport;cellular_component:GO:0044425//membrane part;GO:0005741//mitochondrial outer membrane;
Unigene14427_All	gi|926615157|ref|XP_013772646.1|/1.0e-115/PREDICTED: cytochrome c1, heme protein, mitochondrial-like [Limulus polyphemus]	NA	sp|P00125|CY1_BOVIN/4.7e-105/Cytochrome c1, heme protein, mitochondrial OS=Bos taurus GN=CYC1 PE=1 SV=2	mde:101899786/8.8e-115/cytochrome c1, heme protein, mitochondrial; K00413 ubiquinol-cytochrome c reductase cytochrome c1 subunit	7295470/1.6e-110/[C] KOG3052 Cytochrome c1	PS51007/7.239/Cytochrome c family profile.	NA
CL195.Contig4_All	gi|987919039|ref|XP_015435591.1|/1.5e-14/PREDICTED: inducible metalloproteinase inhibitor protein-like [Dufourea novaeangliae]	NA	sp|P56682|AMCI_APIME/1.8e-12/Chymotrypsin inhibitor OS=Apis mellifera PE=1 SV=1	NA	CE08075/7.6e-08/[S] LSE0566 C Uncharacterized protein	PTHR23259:SF29/2.8E-16/--	NA
Unigene19708_All	gi|939309685|gb|ALJ76680.1|/6.3e-146/electron transfer flavoprotein subunit alpha [Epicauta chinensis]	gi|755956863|ref|XM_011305271.1|/0.0/PREDICTED: Fopius arisanus electron transfer flavoprotein subunit alpha, mitochondrial (LOC105266836), partial mRNA	sp|Q8HXY0|ETFA_MACFA/2.8e-122/Electron transfer flavoprotein subunit alpha, mitochondrial OS=Macaca fascicularis GN=ETFA PE=2 SV=1	tca:657777/2.4e-145/electron transfer flavoprotein subunit alpha, mitochondrial; K03522 electron transfer flavoprotein alpha subunit	7303574/4.8e-135/[C] KOG3954 Electron transfer flavoprotein, alpha subunit	SM00893/1.3E-53/Electron transfer flavoprotein domain	molecular_function:GO:0009055//electron carrier activity;GO:0050660//flavin adenine dinucleotide binding;
CL8341.Contig1_All	gi|952529777|gb|KRT83187.1|/6.8e-226/helicase [Oryctes borbonicus]	gi|972208869|ref|XM_015331282.1|/0.0/PREDICTED: Polistes dominula putative ATP-dependent RNA helicase me31b (LOC107071879), mRNA	sp|Q95YF3|CGH1_CAEEL/1.9e-183/ATP-dependent RNA helicase cgh-1 OS=Caenorhabditis elegans GN=cgh-1 PE=1 SV=1	nvi:100119050/1.9e-223/putative ATP-dependent RNA helicase me31b; K12614 ATP-dependent RNA helicase DDX6/DHH1 [EC:3.6.4.13]	7297629/4.4e-214/[A] KOG0326 ATP-dependent RNA helicase	SM00490/6.6E-27/helicase superfamily c-terminal domain	molecular_function:GO:0005524//ATP binding;GO:0004386//helicase activity;GO:0003676//nucleic acid binding;
CL1886.Contig2_All	gi|642915958|ref|XP_008190827.1|/7.0e-41/PREDICTED: probable small nuclear ribonucleoprotein E [Tribolium castaneum]	gi|815907674|ref|XM_003488462.2|/0.0/PREDICTED: Bombus impatiens probable small nuclear ribonucleoprotein E (LOC100741381), mRNA	sp|Q9VLV5|RUXE_DROME/2.7e-37/Probable small nuclear ribonucleoprotein E OS=Drosophila melanogaster GN=SmE PE=1 SV=1	tca:103312296/8.4e-42/probable small nuclear ribonucleoprotein E; K11097 small nuclear ribonucleoprotein E	7297315/2.0e-37/[A] KOG1774 Small nuclear ribonucleoprotein E	PTHR11193/2.7E-63/--	NA
Unigene19718_All	gi|768440330|ref|XP_011561834.1|/9.7e-13/PREDICTED: hematological and neurological expressed 1 protein-like isoform X1 [Plutella xylostella]	NA	NA	NA	NA	PTHR34930/4.9E-12/--	NA
Unigene400_All	gi|952513601|gb|KRT80153.1|/4.9e-245/protein kinase [Oryctes borbonicus]	gi|687022014|emb|LM523162.1|/0.0/Parastrongyloides trichosuri genome assembly P_trichosuri_KNP ,scaffold PTRK_scaffold0000005	sp|P52304|POLO_DROME/2.9e-197/Serine/threonine-protein kinase polo OS=Drosophila melanogaster GN=polo PE=1 SV=2	tca:660822/4.4e-233/polo; polo; K06631 polo-like kinase 1 [EC:2.7.11.21]	7293666/2.2e-197/[D] KOG0575 Polo-like serine/threonine protein kinase	PF00659/1.5E-15/POLO box duplicated region	biological_process:GO:0016310//phosphorylation;molecular_function:GO:0016301//kinase activity;
CL7801.Contig3_All	gi|91088593|ref|XP_967390.1|/1.4e-60/PREDICTED: low density lipoprotein receptor adapter protein 1 [Tribolium castaneum] >gi|270012267|gb|EFA08715.1| hypothetical protein TcasGA2_TC006386 [Tribolium castaneum]	NA	sp|Q67FQ3|ARHB_XENLA/2.4e-31/Low density lipoprotein receptor adapter protein 1-B OS=Xenopus laevis GN=ldlrap1-b PE=1 SV=1	tca:662322/1.7e-61/low density lipoprotein receptor adapter protein 1; K12474 low density lipoprotein receptor adapter protein 1	Hs22027530/5.1e-31/[R] KOG3536 Adaptor protein CED-6, contains PTB domain	PTHR11232/4.6E-44/--	NA
CL8436.Contig3_All	gi|349584988|dbj|BAL03254.1|/1.6e-96/93 kDa serpin [Tenebrio molitor]	NA	sp|P80229|ILEU_PIG/1.8e-50/Leukocyte elastase inhibitor OS=Sus scrofa GN=SERPINB1 PE=1 SV=1	dpl:KGM_13777/4.0e-66/serine protease inhibitor 11; K13963 serpin B	7302671/1.4e-52/[V] KOG2392 Serpin	SM00093/4.5E-85/SERine Proteinase INhibitors	NA
CL4538.Contig1_All	gi|478255644|gb|ENN75856.1|/5.2e-79/hypothetical protein YQE_07585, partial [Dendroctonus ponderosae] >gi|546678128|gb|ERL88837.1| hypothetical protein D910_06219 [Dendroctonus ponderosae]	NA	sp|Q9JJ78|TOPK_MOUSE/4.0e-63/Lymphokine-activated killer T-cell-originated protein kinase OS=Mus musculus GN=Pbk PE=2 SV=1	bmor:101736944/9.9e-70/lymphokine-activated killer T-cell-originated protein kinase-like; K08865 PDZ-binding kinase [EC:2.7.12.2]	7293380/1.9e-62/[T] KOG0192 Tyrosine kinase specific for activated (GTP-bound) p21cdc42Hs	PS00108/-/Serine/Threonine protein kinases active-site signature.	NA
CL9525.Contig2_All	gi|91090242|ref|XP_969571.1|/3.7e-192/PREDICTED: uncharacterized protein LOC658065 [Tribolium castaneum]	NA	NA	lve:103069380/3.2e-10/acetyl-CoA hydrolase-like; K18118 succinyl-CoA:acetate CoA-transferase [EC:2.8.3.18]	7301882/1.2e-176/[C] KOG2828 Acetyl-CoA hydrolase	PF13336/2.2E-60/Acetyl-CoA hydrolase/transferase C-terminal domain	biological_process:GO:0006084//acetyl-CoA metabolic process;molecular_function:GO:0016740//transferase activity;
Unigene16146_All	gi|91079210|ref|XP_966588.1|/1.0e-101/PREDICTED: NADH dehydrogenase [ubiquinone] iron-sulfur protein 3, mitochondrial [Tribolium castaneum] >gi|270004834|gb|EFA01282.1| hypothetical protein TcasGA2_TC002817 [Tribolium castaneum]	gi|805810699|ref|XM_003706023.2|/0.0/PREDICTED: Megachile rotundata NADH dehydrogenase [ubiquinone] iron-sulfur protein 3, mitochondrial (LOC100881762), mRNA	sp|Q0MQG7|NDUS3_GORGO/1.6e-91/NADH dehydrogenase [ubiquinone] iron-sulfur protein 3, mitochondrial OS=Gorilla gorilla gorilla GN=NDUFS3 PE=2 SV=1	tca:658397/1.2e-102/NADH dehydrogenase [ubiquinone] iron-sulfur protein 3, mitochondrial; K03936 NADH dehydrogenase (ubiquinone) Fe-S protein 3 [EC:1.6.5.3 1.6.99.3]	7292316/2.3e-95/[C] KOG1713 NADH-ubiquinone oxidoreductase, NDUFS3/30 kDa subunit	PTHR10884/1.2E-159/--	biological_process:GO:0055114//oxidation-reduction process;molecular_function:GO:0008137//NADH dehydrogenase (ubiquinone) activity;
Unigene485_All	gi|91090864|ref|XP_972815.1|/2.2e-111/PREDICTED: syntenin-1 [Tribolium castaneum] >gi|642935954|ref|XP_008198245.1| PREDICTED: syntenin-1 [Tribolium castaneum] >gi|642935957|ref|XP_008198246.1| PREDICTED: syntenin-1 [Tribolium castaneum] >gi|270013239|gb|EFA09687.1| hypothetical protein TcasGA2_TC011815 [Tribolium castaneum]	NA	sp|Q9JI92|SDCB1_RAT/3.9e-84/Syntenin-1 OS=Rattus norvegicus GN=Sdcbp PE=1 SV=1	tca:661571/2.7e-112/syntenin-1; K17254 syntenin-1	Hs18141297/5.4e-06/[R] KOG0619 FOG: Leucine rich repeat	PTHR12345/2.8E-148/--	NA
Unigene21232_All	gi|952513785|gb|KRT80307.1|/0.0e+00/hypothetical protein AMK59_8207 [Oryctes borbonicus]	NA	sp|Q5REU4|SND1_PONAB/4.9e-255/Staphylococcal nuclease domain-containing protein 1 OS=Pongo abelii GN=SND1 PE=2 SV=1	tca:663751/0.0e+00/staphylococcal nuclease domain-containing protein 1; K15979 staphylococcal nuclease domain-containing protein 1	7291949/6.1e-303/[K] KOG2039 Transcriptional coactivator p100	PS50830/27.476/Thermonuclease domain profile.	biological_process:GO:0035194//posttranscriptional gene silencing by RNA;GO:1903506//regulation of nucleic acid-templated transcription;cellular_component:GO:0016442//RISC complex;molecular_function:GO:0003712//transcription cofactor activity;
Unigene12199_All	gi|642931292|ref|XP_008196519.1|/0.0e+00/PREDICTED: myosin heavy chain, muscle isoform X12 [Tribolium castaneum]	gi|755853788|ref|XM_005176239.2|/0.0/PREDICTED: Musca domestica myosin heavy chain, muscle (LOC101893508), transcript variant X22, mRNA	sp|P05661|MYSA_DROME/0.0e+00/Myosin heavy chain, muscle OS=Drosophila melanogaster GN=Mhc PE=1 SV=4	pxy:105388810/0.0e+00/myosin heavy chain, muscle; K17751 myosin heavy chain 6/7	CE09349/0.0e+00/[Z] KOG0161 Myosin class II heavy chain	PF00063/6.6E-280/Myosin head (motor domain)	NA
CL3375.Contig1_All	gi|91089717|ref|XP_974970.1|/1.9e-234/PREDICTED: protein bicaudal C [Tribolium castaneum] >gi|270011313|gb|EFA07761.1| hypothetical protein TcasGA2_TC005315 [Tribolium castaneum]	gi|620943467|ref|XM_007660709.1|/0.0/PREDICTED: Ornithorhynchus anatinus BicC family RNA binding protein 1 (BICC1), mRNA	sp|Q24009|BICC_DROME/1.6e-121/Protein bicaudal C OS=Drosophila melanogaster GN=BicC PE=1 SV=2	tca:663844/2.3e-235/protein bicaudal C; K18756 protein bicaudal C	7298268_1/1.2e-121/[I] KOG2208 Vigilin	PTHR10627/1.1E-163/--	molecular_function:GO:0003676//nucleic acid binding;
Unigene242_All	gi|952529552|gb|KRT83037.1|/7.9e-121/hypothetical protein AMK59_3544, partial [Oryctes borbonicus]	gi|815914059|ref|XM_003490373.2|/0.0/PREDICTED: Bombus impatiens translocon-associated protein subunit gamma (LOC100743072), mRNA	sp|Q9D3W4|GPN3_MOUSE/8.3e-86/GPN-loop GTPase 3 OS=Mus musculus GN=Gpn3 PE=2 SV=1	tca:662822/1.1e-120/GPN-loop GTPase 3; K06883 uncharacterized protein	7297573/1.4e-69/[U] KOG4490 Translocon-associated complex TRAP, gamma subunit	PTHR21231:SF7/1.1E-143/--	NA
CL6814.Contig2_All	gi|642920461|ref|XP_008192360.1|/6.1e-26/PREDICTED: CREB-binding protein isoform X1 [Tribolium castaneum]	NA	sp|Q09472|EP300_HUMAN/1.4e-25/Histone acetyltransferase p300 OS=Homo sapiens GN=EP300 PE=1 SV=2	tca:664565/7.4e-27/CREB-binding protein; K04498 E1A/CREB-binding protein [EC:2.3.1.48]	Hs4557557/1.0e-25/[K] KOG1778 CREB binding protein/P300 and related TAZ Zn-finger proteins	PS50134/14.848/Zinc finger TAZ-type profile.	NA
Unigene9193_All	gi|768423397|ref|XP_011552603.1|/3.1e-54/PREDICTED: histone H1B-like [Plutella xylostella] >gi|768451247|ref|XP_011567810.1| PREDICTED: histone H1B-like [Plutella xylostella]	NA	sp|P40276|H1B_CHITE/5.4e-43/Histone H1B OS=Chironomus tentans PE=3 SV=1	pxy:105384117/3.7e-55/histone H1B-like; K11275 histone H1/5	Hs4885381/6.9e-35/[B] KOG4012 Histone H1	SM00526/1.9E-29/Domain in histone families 1 and 5	NA
CL7777.Contig4_All	gi|642934862|ref|XP_008197839.1|/5.9e-285/PREDICTED: NADPH--cytochrome P450 reductase isoform X2 [Tribolium castaneum] >gi|270013791|gb|EFA10239.1| hypothetical protein TcasGA2_TC012437 [Tribolium castaneum]	gi|766929313|ref|XM_011498441.1|/0.0/PREDICTED: Ceratosolen solmsi marchali NADPH--cytochrome P450 reductase (LOC105361314), transcript variant X2, mRNA	sp|Q27597|NCPR_DROME/1.6e-250/NADPH--cytochrome P450 reductase OS=Drosophila melanogaster GN=Cpr PE=2 SV=2	tca:659809/7.1e-286/NADPH--cytochrome P450 reductase-like; K00327 NADPH-ferrihemoprotein reductase [EC:1.6.2.4]	7297099/1.2e-250/[C] KOG1158 NADP/FAD dependent oxidoreductase	PF00258/8.3E-33/Flavodoxin	biological_process:GO:0055114//oxidation-reduction process;cellular_component:GO:0016021//integral component of membrane;GO:0005789//endoplasmic reticulum membrane;molecular_function:GO:0003958//NADPH-hemoprotein reductase activity;GO:0010181//FMN binding;
Unigene5816_All	gi|678336953|emb|CDW75723.1|/1.5e-33/UNKNOWN [Stylonychia lemnae]	gi|619323240|gb|KF625788.1|/0.0/Lampyridae sp. UPOL RK0116 18S ribosomal RNA gene, partial sequence	NA	chx:108634774/1.8e-10/collagen alpha-1(I) chain-like; K19720 collagen, type III, alpha	NA	NA	NA
Unigene12579_All	gi|91090021|ref|XP_967356.1|/4.7e-85/PREDICTED: peroxiredoxin-1 [Tribolium castaneum] >gi|270014285|gb|EFA10733.1| hypothetical protein TcasGA2_TC012328 [Tribolium castaneum]	NA	sp|P20108|PRDX3_MOUSE/3.3e-70/Thioredoxin-dependent peroxide reductase, mitochondrial OS=Mus musculus GN=Prdx3 PE=1 SV=1	tca:655702/5.7e-86/peroxiredoxin-1; K20011 peroxiredoxin 3 [EC:1.11.1.15]	7300269/9.2e-70/[O] KOG0852 Alkyl hydroperoxide reductase, thiol specific antioxidant and related enzymes	PF10417/1.8E-15/C-terminal domain of 1-Cys peroxiredoxin	biological_process:GO:0098869//cellular oxidant detoxification;GO:0055114//oxidation-reduction process;molecular_function:GO:0051920//peroxiredoxin activity;
CL2081.Contig4_All	gi|859132830|gb|AKO63325.1|/4.0e-47/farnesyl pyrophosphate synthase [Leptinotarsa decemlineata]	NA	sp|P08836|FPPS_CHICK/2.3e-34/Farnesyl pyrophosphate synthase OS=Gallus gallus GN=FDPS PE=1 SV=2	tca:661272/1.2e-43/Fpps; farnesyl pyrophosphate synthase; K00787 farnesyl diphosphate synthase [EC:2.5.1.1 2.5.1.10]	7303618/8.3e-42/[H] KOG0711 Polyprenyl synthetase	PTHR11525:SF0/7.6E-53/--	NA
CL2639.Contig2_All	gi|642927719|ref|XP_008195381.1|/3.0e-108/PREDICTED: ras-like GTP-binding protein Rho1 isoform X2 [Tribolium castaneum]	gi|195996686|ref|XM_002108176.1|/0.0/Trichoplax adhaerens conserved hypothetical protein, mRNA	sp|P48148|RHO1_DROME/1.5e-104/Ras-like GTP-binding protein Rho1 OS=Drosophila melanogaster GN=Rho1 PE=1 SV=1	aga:AgaP_AGAP005160/8.2e-106/AGAP005160-PC; K04513 Ras homolog gene family, member A	7302996/1.1e-104/[R] KOG0393 Ras-related small GTPase, Rho type	PF00071/6.7E-59/Ras family	biological_process:GO:0007264//small GTPase mediated signal transduction;cellular_component:GO:0005622//intracellular;molecular_function:GO:0005525//GTP binding;
[truncated: 45,507 more rows]

## Sheet: 221 candidates
transcript ID	gene name	FPKM			ANOVA (FPKM)	Blast (NR)		blastp with Tribolium			overlap among 4 firefly species
[truncated: 222 more rows]
