# Supplementary material for: Reconstruction of insect hormone pathways in an aquatic firefly, Sclerotia aquatilis (Coleoptera: Lampyridae), using RNA-seq
Source: PeerJ. 2019 Aug 2;7:e7428. doi: 10.7717/peerj.7428 (PMC6681800; doi:10.7717/peerj.7428)
Supplement: Supplemental Information 3 [file peerj-07-7428-s003.xlsx]

## Sheet: Sheet1
species	number of transcripts
ac	1464			ac = Asymmetricata circumdata
af	1596			af = Aquatica ficta
pp	1589			pp = Pyrocoelia pectoralis
sa	10246			sa = Sclerotia aquatilis
ac af	1257
af pp	1050
pp sa	2364
ac sa	2062
ac af sa	4140
ac af pp	3513
af pp sa	3265
ac pp sa	2277
all species	31150

## Sheet: Sheet2
	Number of transcripts
Blast Hit Accession from wang et al., 2017	A. circumdata	A. ficta	P. pectoralis	S. aquatilis (in this study)	sum_transcripts number
Q6PFY8	1	0	0	0	1
Q96E29	1	1	0	2	4
P91119	1	1	1	3	6
Q9CWT6	1	1	1	0	3
P83995	2	0	0	1	3
P37211	1	0	0	0	1
P16425	12	8	0	1	21
Q9JJ11	1	0	0	2	3
Q17CA7	1	1	0	4	6
Q5ZKF4	1	0	2	0	3
Q9VXY2	2	3	2	22	29
Q3UM29	1	1	0	0	2
Q9GYU8	1	2	1	1	5
P12276	11	8	3	24	46
Q04202	11	4	10	26	51
Q95KD0	1	0	1	5	7
Q7L1I2	2	2	1	2	7
O77504	2	1	2	7	12
P14899	1	1	0	0	2
Q964T2	49	48	60	125	282
Q3T0E1	1	1	1	1	4
Q8IRR1	8	8	4	12	32
P34473	1	1	1	5	8
Q70E73	1	1	0	2	4
O35127	1	0	1	0	2
Q96DM1	106	24	28	97	255
Q9SXE1	3	0	4	0	7
Q5VT06	1	0	1	3	5
Q9D3A8	1	1	1	0	3
Q95SX7	49	25	54	240	368
Q09575	29	90	60	36	215
Q8K1A5	1	0	1	0	2
Q5RA23	1	1	0	2	4
P03934	17	9	4	71	101
Q22031	1	0	0	2	3
O77761	1	1	0	0	2
P07477	1	0	2	0	3
P13582	31	33	39	96	199
P35505	1	0	0	1	2
Q29RL0	2	1	1	0	4
O94880	1	0	0	4	5
A6QPN6	2	3	4	6	15
Q5XG71	2	0	0	1	3
P47825	1	1	1	10	13
Q7ZV90	3	1	2	1	7
Q9XTM1	2	2	0	2	6
P16143	1	1	1	1	4
Q8WTV1	1	0	0	0	1
Q8C0J6	1	1	1	0	3
Q9MYY0	1	0	0	1	2
Q9U6M0	1	1	1	1	4
P10978	48	105	89	0	242
Q8K2A7	1	0	0	1	2
Q5R863	1	0	1	0	2
Q10126	37	6	6	21	70
O60494	2	0	1	1	4
Q495B1	1	1	0	0	2
P16354	1	1	2	1	5
P37892	1	0	0	0	1
P35236	2	1	1	0	4
Q68F62	3	1	2	3	9
Q8N328	29	25	12	80	146
O75970	1	1	1	6	9
Q9NZC3	1	0	1	5	7
A7GCK7	1	0	0	0	1
Q2PC93	2	1	1	1	5
P52746	2	0	7	10	19
Q9NBX4	66	18	36	147	267
P29617	3	1	1	2	7
Q5R5J6	1	1	0	0	2
Q923W9	1	0	1	0	2
P49010	2	2	1	18	23
Q9R044	1	0	1	4	6
P16423	7	3	2	4	16
Q9D706	1	0	0	0	1
Q0V9K5	1	0	1	0	2
Q92556	1	1	1	0	3
P35072	7	11	5	61	84
B4GVM9	4	1	1	28	34
Q9BWU0	1	1	1	1	4
Q9VWN5	1	1	1	2	5
P21328	40	16	34	114	204
Q1HPS0	2	2	2	1	7
Q7ZV46	1	0	0	1	2
Q5RGJ8	1	1	1	5	8
Q9H6X4	1	0	1	0	2
Q7T384	5	6	7	11	29
O35075	1	1	1	1	4
P0CF65	1	1	1	2	5
Q8R216	1	0	0	0	1
Q964R1	11	7	6	24	48
Q9VZD2	1	0	0	3	4
P29775	1	1	1	3	6
Q9CWD8	1	1	0	2	4
Q8BIP0	1	1	1	5	8
Q96RE9	2	2	0	1	5
Q8VEB2	1	1	0	4	6
Q9VR59	2	1	1	7	11
Q05688	1	1	2	1	5
Q8NFD2	1	1	0	0	2
Q6NX49	2	2	0	6	10
Q8NHG8	1	1	1	1	4
A6QM00	1	1	0	0	2
Q4LBB9	1	1	1	3	6
Q9ESJ4	1	1	1	1	4
Q7Z2K6	4	2	2	8	16
Q9VCA2	10	10	12	70	102
Q8NDA8	1	2	1	2	6
Q9VGY6	5	5	5	10	25
A2ADY9	1	1	1	3	6
P91660	32	31	66	72	201
P52654	2	2	3	2	9
Q6DGM3	1	1	1	0	3
A2AGA4	1	0	0	0	1
Q24048	3	3	2	9	17
Q8TEX9	1	1	1	1	4
A2RU49	1	1	0	2	4
Q0GGW5	1	1	1	1	4
Q08603	1	1	0	2	4
P15651	1	0	1	4	6
P0CH47	2	1	0	0	3
Q5TUF1	1	0	1	2	4
P14099	1	1	1	1	4
Q3KQE5	1	1	1	0	3
Q32NR9	1	0	0	2	3
Q0VCZ3	1	0	1	0	2
Q8IN78	1	1	1	1	4
Q5ZKY4	1	0	0	1	2
Q1KKR9	1	0	1	0	2
Q4KL91	7	12	10	17	46
Q96K80	1	1	1	0	3
P18722	2	3	1	8	14
Q6N043	1	0	0	0	1
Q3ZBG9	6	7	7	9	29
Q9VYG2	1	1	1	1	4
Q949P2	1	1	1	0	3
Q9VUJ0	1	1	1	3	6
Q9VFS5	1	1	1	3	6
Q7M3K2	19	12	33	40	104
A1L252	1	1	1	2	5
C9WMM5	6	7	9	14	36
Q99PJ0	2	1	0	1	4
Q9VMX0	1	1	1	1	4
Q5T5C0	1	1	0	1	3
Q96S53	1	1	1	6	9
A8MRX0	2	1	0	0	3
P57784	1	1	1	0	3
Q86AW9	4	2	2	0	8
Q61687	1	0	0	4	5
Q96S44	1	1	0	0	2
Q66L33	1	0	1	0	2
Q6ING7	1	2	1	2	6
A4FUD6	1	0	0	0	1
Q14644	1	1	0	2	4
B2D0J5	26	23	35	46	130
Q9CQ02	1	1	1	3	6
P29993	2	1	0	6	9
Q6YP21	2	4	1	4	11
A1A4L0	1	1	1	2	5
Q9D3D0	13	9	26	46	94
Q80Z96	1	1	1	0	3
P51810	1	1	0	2	4
Q8IYR2	2	0	1	0	3
P04323	34	86	35	158	313
P10040	2	1	1	6	10
Q9VQX4	2	2	2	6	12
P05049	3	4	3	6	16
P35249	1	1	1	0	3
Q9DER7	1	0	0	2	3
Q5RFM4	1	0	0	0	1
Q6GQE1	1	1	1	8	11
O95260	1	1	1	1	4
O01159	1	1	1	7	10
P35501	5	4	0	4	13
Q91WI7	1	1	1	3	6
Q7L273	1	1	1	1	4
Q295U7	1	0	0	0	1
Q17766	1	0	1	0	2
Q96NU1	1	1	1	2	5
Q3T0L3	1	0	1	0	2
Q9Z1Z0	1	0	0	0	1
C3XVM1	1	1	1	1	4
F1MH24	1	0	1	4	6
P49327	6	1	3	1	11
Q9NIV1	1	1	1	2	5
Q3UJZ3	1	0	0	0	1
Q9VRJ2	1	1	1	1	4
Q866Y3	1	0	0	0	1
P56616	1	0	0	0	1
Q964R0	20	12	16	62	110
Q5XHY5	1	1	1	5	8
Q9H270	1	1	0	10	12
A2APY7	1	0	0	2	3
D3Z3C6	1	1	1	2	5
Q55EA1	1	1	0	1	3
B0X9H6	1	0	1	3	5
Q7ZUB3	1	1	1	0	3
P62484	1	0	0	2	3
Q3BJS1	1	0	0	0	1
Q5RCP3	1	1	0	1	3
Q8R164	1	1	0	1	3
A7MBB8	1	0	0	0	1
Q8K211	1	1	0	2	4
Q24322	1	1	1	3	6
P83917	2	3	0	0	5
Q8JFV8	1	1	1	5	8
Q86X02	1	1	0	5	7
Q1HQF2	1	1	1	1	4
Q6ZWT7	1	0	1	1	3
Q64092	1	0	0	2	3
Q5R703	1	0	0	1	2
Q9VBV3	11	12	13	13	49
P12265	2	1	0	2	5
Q3YEC7	1	1	1	0	3
Q5REM8	1	0	0	0	1
Q8BVZ1	1	0	0	0	1
Q5HZG4	1	1	0	3	5
Q9NB04	4	2	1	1	8
Q9UBF6	1	1	1	1	4
Q7TSG2	1	1	1	1	4
P47082	1	0	1	0	2
Q91ZY6	1	1	1	0	3
Q5R478	1	1	1	0	3
B4MTY2	1	0	0	0	1
Q9ES00	1	1	1	1	4
Q5EAU9	1	1	0	3	5
Q7ZU92	1	2	0	1	4
O60344	4	5	3	5	17
Q61069	1	0	0	0	1
Q8R035	1	0	0	0	1
Q56A55	1	2	1	2	6
Q6NRT5	1	0	1	1	3
Q6AY04	1	1	1	0	3
Q802R9	1	0	1	0	2
P52808	1	0	0	0	1
P54399	4	3	8	7	22
Q5VXJ0	1	1	2	3	7
Q6GPQ4	1	1	1	1	4
P18172	27	30	35	55	147
P91887	8	4	4	19	35
Q7M4F4	3	2	4	5	14
P49096	2	1	0	4	7
Q15751	5	5	2	4	16
Q9DBW0	1	0	1	0	2
O55091	1	0	0	0	1
Q9NUQ8	1	1	0	2	4
Q2KHX8	1	0	0	0	1
Q9GZU7	1	1	1	2	5
Q9Y394	1	1	1	8	11
Q0VD19	9	4	7	25	45
P91791	1	0	1	1	3
Q6GQT9	1	1	0	1	3
Q9W5U2	4	2	1	10	17
P92029	1	1	1	2	5
O75937	1	0	1	0	2
Q8BI36	1	1	1	0	3
Q9WVR6	1	0	0	1	2
Q10022	1	1	1	0	3
Q9BXF3	1	1	1	2	5
P08266	1	1	1	1	4
Q6P0D5	1	0	0	0	1
Q8R4C2	1	0	0	1	2
Q9M0X9	1	3	1	0	5
Q5R5R2	1	0	0	0	1
Q95X01	11	6	11	25	53
P49275	2	1	0	0	3
Q9EQZ5	2	2	6	5	15
O01479	1	1	1	9	12
Q1HQN4	1	0	0	0	1
P0C227	1	1	1	0	3
Q9GQQ0	1	1	1	17	20
P13607	1	1	1	8	11
O02751	42	10	2	81	135
Q02645	1	1	1	9	12
Q5U403	1	1	1	0	3
Q96MU7	1	1	1	1	4
Q24747	1	1	0	4	6
P89116	4	9	3	5	21
Q9W0Y2	1	2	1	0	4
Q9VTF9	1	1	1	3	6
A2BGU9	2	3	2	4	11
O18334	1	1	1	2	5
Q24214	1	1	1	1	4
Q32LN0	1	0	0	1	2
Q2KIK3	1	1	0	0	2
P26686	3	1	2	37	43
P14381	13	1	4	6	24
Q8VCC1	12	4	13	13	42
P70080	1	1	0	1	3
Q3ZC89	1	1	1	1	4
Q98TX3	1	1	1	1	4
Q17G75	2	2	2	2	8
Q54KA7	6	1	0	1	8
O15212	1	0	0	0	1
P35859	6	6	10	19	41
A1ZA47	1	2	2	20	25
Q91YT2	1	1	1	0	3
Q566I3	1	1	1	0	3
Q66KE9	1	1	0	0	2
Q9V4U7	15	16	11	30	72
Q20065	1	1	1	0	3
P46430	14	17	15	28	74
P91938	1	1	1	3	6
Q9V6Y3	1	0	0	0	1
Q8BR63	1	1	0	0	2
O60488	1	0	0	6	7
P82119	3	4	2	1	10
Q01842	2	2	2	1	7
B6VQA1	1	1	1	2	5
O35343	1	1	1	2	5
Q9DC37	1	1	0	0	2
Q9CYF5	1	1	1	1	4
P10394	12	20	18	49	99
Q8I0G5	1	1	0	0	2
P35858	8	8	8	6	30
Q8IVE3	1	2	0	0	3
O95373	1	0	1	1	3
Q03278	16	6	3	6	31
Q5EA75	1	1	1	2	5
Q9QYI5	1	2	1	3	7
Q09103	1	1	3	10	15
Q5R613	1	1	1	1	4
Q9NR45	1	1	2	1	5
Q3U0B3	10	8	0	23	41
Q6DCP1	1	1	1	3	6
Q9TTJ5	1	2	1	0	4
Q9BXW4	1	1	1	5	8
P62997	1	1	2	3	7
P22673	1	1	1	1	4
P19967	10	2	10	16	38
Q8BU14	1	0	0	0	1
P21329	22	7	13	89	131
Q4QQW5	1	1	1	1	4
Q9VWU1	1	2	1	7	11
Q8R016	1	0	0	1	2
Q9Y115	3	6	3	5	17
P54961	1	1	2	1	5
Q8BPQ7	1	1	1	0	3
P0CT39	9	30	17	0	56
O35586	1	0	1	0	2
Q2KI84	1	0	0	0	1
Q5RAF0	1	1	0	1	3
Q3UVK0	1	2	0	2	5
Q969T9	1	1	1	0	3
P83632	6	4	5	7	22
P04146	40	54	43	103	240
P57721	1	0	1	2	4
P36957	1	0	0	0	1
Q920A6	1	0	1	1	3
Q24251	1	1	1	1	4
P29551	2	0	0	0	2
P37837	1	1	0	2	4
Q9Z2Z9	1	0	0	1	2
O76757	1	1	1	2	5
P02828	1	1	1	0	3
P80971	1	2	0	2	5
Q6BJ25	1	0	0	0	1
Q00871	7	7	7	12	33
Q6HHX8	2	1	0	0	3
P51659	1	1	0	1	3
Q5RBA5	1	0	0	0	1
Q27U48	1	0	0	0	1
Q6GPQ3	2	1	1	2	6
P36514	6	4	6	12	28
P61922	1	0	0	1	2
Q8NCI6	3	3	3	3	12
Q53H47	24	4	13	90	131
P08836	3	5	5	21	34
Q8VE62	1	1	1	4	7
P41822	1	3	1	2	7
O76756	2	1	0	3	6
P80229	2	0	0	2	4
P54625	3	2	1	2	8
Q2PQM7	1	2	1	1	5
P31009	1	1	1	2	5
Q9VW71	13	3	1	9	26
Q66HF8	1	1	0	0	2
Q5M7W7	1	1	1	3	6
P46782	1	1	2	0	4
Q9GPH3	1	0	1	1	3
P22922	3	0	2	5	10
Q6TXF1	2	0	2	1	5
O46390	1	0	0	0	1
Q9DB77	1	1	0	2	4
Q2HJ94	1	1	1	3	6
Q7JQ07	30	18	26	72	146
Q99KI0	1	1	0	3	5
Q9VN93	1	1	1	0	3
Q12955	6	7	4	12	29
P34257	15	6	6	22	49
Q9VU95	1	1	1	3	6
Q7ZWD4	1	1	0	2	4
Q5XI32	1	1	0	1	3
P54356	1	1	1	1	4
Q02978	1	1	1	12	15
Q03601	1	2	1	8	12
O76484	1	1	3	5	10
Q27772	1	1	1	2	5
A7S4N4	1	0	0	1	2
Q16TM5	1	0	0	0	1
Q61425	1	1	1	1	4
Q9VZM5	2	1	1	2	6
Q24491	1	1	1	1	4
P27867	1	0	1	2	4
Q9VAJ4	1	2	5	0	8
Q9Y3Q3	1	0	1	0	2
P34714	1	1	1	2	5
P34276	2	0	0	0	2
Q17GM7	1	1	0	2	4
P91079	1	0	1	0	2
P17139	1	1	1	2	5
Q5RAT4	1	0	1	0	2
Q9Y4P3	1	1	1	2	5
Q5XI42	2	0	1	0	3
Q29451	1	2	2	3	8
Q6GM82	1	1	0	2	4
Q86UP8	5	8	0	5	18
Q99PA3	1	1	1	0	3
Q9VSH4	1	1	1	7	10
Q6GR25	1	1	1	0	3
Q17LW0	4	4	4	2	14
Q9V3R6	1	0	1	2	4
Q86WA9	3	2	2	16	23
Q9HAW8	1	0	0	0	1
Q9H2X6	1	0	0	0	1
Q9D8N6	1	0	1	0	2
P05744	1	0	0	0	1
B3M996	1	0	0	0	1
A4IFD2	1	0	0	14	15
Q24492	1	2	1	3	7
O46036	1	1	1	3	6
Q9NXL6	2	2	1	4	9
Q9VED0	1	1	1	4	7
Q94517	1	1	1	0	3
Q07327	1	1	1	5	8
Q5RGB8	1	0	1	1	3
P28840	2	0	1	4	7
O93257	1	0	1	0	2
Q9NQW7	1	3	3	0	7
Q5ZJR8	1	1	0	3	5
P09414	1	0	1	0	2
Q9BVK2	1	1	1	7	10
Q5F452	1	1	1	3	6
P13129	6	21	6	69	102
Q27757	9	15	9	47	80
O14841	1	1	1	2	5
Q7QG73	1	1	0	2	4
Q8NBP5	3	3	1	9	16
B4N984	1	0	0	0	1
O43824	1	1	1	0	3
Q54SV3	1	0	0	2	3
P29373	1	0	0	0	1
Q8BX57	1	1	1	2	5
Q63060	2	1	0	20	23
Q28DJ2	1	1	0	0	2
O62589	5	2	4	4	15
Q8I7P9	10	29	14	44	97
Q8BKN5	1	1	0	0	2
Q9VM75	4	1	0	0	5
Q7T3T4	1	0	0	1	2
Q9D1G2	1	1	1	2	5
A9ZSY3	19	13	30	66	128
Q15493	1	1	0	0	2
Q6AYE2	1	0	0	5	6
H2QII6	1	0	0	1	2
Q9W1W9	1	1	1	1	4
Q94887	2	4	3	9	18
Q8T4F7	1	2	1	2	6
P40656	1	1	1	0	3
Q9NQZ5	1	1	1	6	9
Q13395	1	1	1	2	5
Q5RDI0	1	2	0	0	3
Q9UJU3	3	1	3	3	10
Q9WVF7	2	1	0	1	4
Q9VUR0	1	0	1	2	4
O16264	2	2	2	10	16
Q8IUS5	1	1	1	1	4
Q8N2K1	1	1	1	1	4
Q8IUH2	1	0	0	0	1
Q3TI53	1	1	1	5	8
Q66H59	1	1	0	0	2
Q91757	1	1	0	2	4
Q27128	3	2	2	2	9
Q6AYK5	1	0	0	1	2
P92204	1	1	1	3	6
Q9R9I9	1	1	1	0	3
P52948	1	0	1	2	4
Q09143	3	0	1	6	10
Q9VEU6	1	0	0	5	6
Q9V968	1	1	1	4	7
Q5ZJX5	1	1	0	1	3
Q0VC91	1	1	0	0	2
O08841	1	0	0	0	1
Q8MT06	1	1	1	2	5
Q49A17	1	0	0	0	1
A0JMU8	1	0	0	0	1
P59723	1	1	1	1	4
Q5R890	2	1	1	0	4
Q9NTM9	1	1	1	0	3
A1ZAI5	12	13	8	0	33
Q9R0A0	1	0	0	0	1
Q8R331	1	0	0	2	3
E3H9W1	1	1	0	0	2
B0WC46	24	9	22	27	82
Q9VD51	1	1	1	1	4
Q5LJP9	3	2	1	3	9
Q5R7H5	1	0	1	3	5
Q02308	1	1	1	1	4
Q8GWU0	3	1	1	0	5
Q80V62	1	1	0	0	2
Q15393	1	1	1	1	4
Q923G2	1	1	0	1	3
Q9V9A7	1	1	1	2	5
A5WUX7	1	0	0	1	2
Q99LE6	1	0	1	1	3
Q9VAN0	1	1	1	5	8
O43709	1	0	0	0	1
Q9VV43	1	1	2	5	9
Q58CU3	1	1	0	1	3
Q9VND8	1	1	1	3	6
P17210	1	1	1	2	5
Q86YS3	1	1	0	8	10
P12370	1	2	1	3	7
Q9Z1A5	1	0	0	0	1
P11046	1	1	1	5	8
Q9P289	1	1	1	1	4
B4KX02	1	1	1	5	8
Q08DG6	1	0	0	0	1
Q9NFU0	1	1	1	9	12
Q588U8	10	1	1	13	25
P20825	13	59	19	98	189
P98160	2	1	1	6	10
Q17RP2	5	5	1	4	15
Q652Q8	2	1	1	0	4
Q8CDN6	1	1	1	2	5
Q7M4F3	4	7	4	3	18
P23128	1	1	1	0	3
P16662	1	2	4	19	26
P08659	4	3	4	12	23
P35502	10	8	17	47	82
O16796	5	3	5	32	45
Q60HE2	1	1	0	0	2
Q03755	1	3	2	1	7
P41564	1	1	1	4	7
Q5RA95	1	1	0	6	8
Q5XHH9	1	0	1	10	12
Q8N357	1	0	1	2	4
P58058	1	1	1	5	8
Q27589	4	0	3	9	16
Q9VI75	3	3	2	6	14
Q9BI23	2	0	2	4	8
Q65Z91	1	0	1	0	2
P35659	1	1	1	0	3
Q24145	1	0	0	2	3
Q9VP61	1	4	1	2	8
B2RRL2	6	2	4	3	15
P12107	1	1	2	0	4
O43182	1	1	2	3	7
Q8NCE2	1	0	1	2	4
Q3SZJ4	4	2	3	24	33
P33587	1	0	0	0	1
Q16816	1	0	0	1	2
Q8VHE0	1	1	1	0	3
P35122	1	0	0	0	1
Q24331	1	0	1	3	5
Q16RX1	1	1	0	2	4
Q7SIG2	8	28	10	27	73
Q5ZJP9	1	0	1	0	2
Q99P31	1	1	1	0	3
Q0VD59	1	1	1	3	6
A2ASS6	1	1	0	10	12
O00339	2	0	0	0	2
Q9P215	1	1	1	0	3
Q9NSB8	1	1	0	1	3
Q15276	1	1	1	2	5
Q8R146	1	1	0	4	6
Q9D428	1	1	1	2	5
Q6DCH7	1	0	0	0	1
Q2T9N1	1	0	0	0	1
Q7TQF7	1	1	1	1	4
Q291E4	2	2	1	0	5
B3A0N5	1	1	1	6	9
O75325	1	0	0	0	1
Q06AA5	2	1	1	1	5
Q17QM4	1	1	0	0	2
Q88168	10	17	25	0	52
P0CT40	6	20	18	0	44
Q7PD79	2	1	1	2	6
Q6DHC1	1	1	1	1	4
Q9VVT2	1	1	1	3	6
P49696	1	0	1	3	5
O75691	2	3	1	1	7
Q80TQ5	1	1	1	0	3
Q3TY86	1	0	0	5	6
Q2KHS5	5	3	4	5	17
Q8K4K3	1	1	1	3	6
Q9V579	1	1	0	2	4
P62046	1	0	0	0	1
Q29CV2	1	1	1	0	3
P04818	1	0	0	0	1
Q9P2F6	2	1	2	6	11
P56931	1	0	0	0	1
Q4AC94	1	1	0	2	4
P0CY46	1	1	1	2	5
Q9XYQ2	1	1	1	1	4
A7MBE0	3	2	0	2	7
Q5XH48	1	1	0	0	2
Q8MT80	1	1	1	1	4
O42329	1	1	1	2	5
Q9W261	1	1	1	0	3
Q9VQH2	2	1	1	8	12
O44386	3	2	1	1	7
O60688	1	1	0	0	2
Q08CZ0	1	0	0	4	5
Q3UZ18	1	0	0	0	1
P40525	1	0	0	0	1
Q8TC12	2	2	4	1	9
Q8R0A2	3	0	0	0	3
Q23985	2	1	1	1	5
P22813	1	1	1	3	6
Q8BR93	2	6	7	2	17
P08630	1	2	1	4	8
Q5RCE5	1	0	0	0	1
P53368	1	0	0	0	1
O13614	2	0	0	0	2
P47736	1	1	2	3	7
Q8R2Y3	1	1	1	2	5
Q15435	1	1	0	0	2
Q7K0E3	1	1	1	1	4
Q08DE2	1	0	1	0	2
Q7QH62	1	1	0	0	2
Q6ZQM0	1	1	0	1	3
Q5E9Z8	2	1	0	1	4
Q8T2K9	1	0	0	4	5
Q9NQ89	1	1	0	1	3
Q7K4B3	1	1	1	2	5
P70284	1	0	0	3	4
Q11002	2	0	0	3	5
O54967	1	1	1	2	5
A6QLJ0	1	1	0	0	2
Q869L3	1	1	0	2	4
Q5F3V0	2	0	0	0	2
P16375	1	1	1	1	4
B0D174	1	0	0	0	1
Q8CI15	1	0	1	0	2
Q9VCX1	2	2	1	6	11
Q7TPV4	1	1	1	1	4
B4HNS0	4	7	3	0	14
Q9NRA2	8	8	9	26	51
P42577	1	0	1	7	9
Q5E982	1	1	1	0	3
Q9ESS0	1	1	1	4	7
Q17P98	1	1	1	0	3
Q7ZVG6	2	2	2	2	8
Q7TQA3	2	1	1	2	6
Q01158	7	4	3	15	29
P18505	1	1	0	0	2
Q24592	1	1	1	5	8
Q9BV94	1	1	1	1	4
Q8IYT8	1	0	0	0	1
Q5RHQ8	1	0	0	0	1
Q9NHV9	1	1	1	3	6
Q9D1P2	1	1	0	0	2
Q25479	2	2	2	4	10
Q9VFK6	1	0	0	1	2
Q2HJ10	1	1	0	3	5
Q8IWZ8	1	1	1	9	12
Q9QZR8	2	2	1	4	9
Q8BG39	1	2	2	4	9
Q5QJE6	1	1	0	0	2
Q6UXP7	1	0	1	2	4
Q8R087	1	0	1	2	4
Q9NS00	1	1	0	0	2
O15439	17	9	23	35	84
Q2T9J0	1	1	1	3	6
O42867	1	0	0	0	1
Q80X72	10	6	9	10	35
Q6VY07	1	1	0	1	3
O76064	1	0	0	0	1
P81274	1	1	1	7	10
Q9UIQ6	2	1	1	5	9
Q9BW27	1	2	1	1	5
Q96T23	2	1	1	1	5
Q8R332	1	0	0	0	1
P35037	2	3	3	13	21
D3ZSI8	1	0	1	23	25
Q9Y5X5	1	0	0	1	2
Q68ED7	1	1	1	2	5
Q90744	5	3	3	16	27
Q61586	1	0	0	0	1
P27091	1	1	1	0	3
Q9VA38	1	1	1	1	4
Q9NX74	1	1	0	0	2
Q6IDD9	1	1	1	7	10
Q5ZIH9	1	1	0	1	3
Q9VKH6	1	1	1	3	6
Q497V5	1	0	0	0	1
A1Z9A8	1	1	1	1	4
O88279	1	2	1	1	5
Q7SXT7	1	1	1	7	10
Q96EQ9	2	1	0	1	4
Q6GPJ8	1	1	0	4	6
O14512	1	1	1	0	3
Q8NBH2	1	1	1	1	4
Q6NV83	1	0	0	1	2
Q8K354	4	2	3	3	12
Q9UJL9	1	0	0	0	1
Q9WTK3	1	1	1	0	3
Q8CI75	1	1	0	0	2
Q17PP1	1	1	0	0	2
A1L0Y2	1	1	1	1	4
Q02395	1	1	1	0	3
Q4KSH7	1	1	1	1	4
Q63486	1	1	1	0	3
Q5BLY5	22	14	22	71	129
Q9VSA3	2	2	3	9	16
O95801	1	1	0	1	3
P55201	1	1	1	0	3
Q29BL9	2	1	1	3	7
Q16YG0	1	0	0	1	2
P90666	2	0	0	6	8
Q7K0S9	1	1	0	0	2
Q9Z0M5	1	0	0	0	1
P82711	1	2	0	1	4
Q6P5E8	1	1	1	7	10
Q3SZ21	1	1	1	2	5
Q9VUM0	3	3	1	1	8
Q80XC6	1	1	0	1	3
Q6NSM8	1	1	1	3	6
Q9NVF7	2	0	1	1	4
Q9CSH3	1	1	1	0	3
Q92636	1	1	1	1	4
Q9VH08	1	1	1	3	6
Q9D735	1	0	0	0	1
Q90YB1	2	0	0	12	14
Q58EK5	1	0	1	6	8
Q91XL3	1	0	1	0	2
O15013	1	1	1	7	10
P28166	1	0	1	0	2
Q9U1H0	1	1	1	0	3
Q8BVD5	1	1	1	0	3
Q9VGP1	1	1	1	3	6
O70467	1	0	0	1	2
Q58NQ5	1	1	1	0	3
Q05187	2	5	2	9	18
Q9Y5B6	1	1	1	1	4
Q174D3	1	1	0	1	3
Q54HW1	2	0	0	1	3
P27465	1	0	1	1	3
Q9Z2W8	1	0	0	0	1
Q12802	1	0	0	0	1
Q8SPU7	1	0	0	0	1
Q9NFP1	3	0	3	1	7
Q9GZZ6	1	0	0	0	1
Q9P2P5	1	1	1	4	7
Q62077	1	1	0	0	2
Q9W1J3	1	1	0	0	2
O62675	1	1	0	0	2
Q9UDV7	3	2	0	0	5
P50533	1	3	1	2	7
Q5ZKV8	1	1	1	2	5
Q8IXF9	1	1	1	0	3
Q4LE85	1	1	1	4	7
Q6ZUT9	2	0	0	0	2
Q8R314	1	1	0	2	4
A2VE52	1	1	1	2	5
Q26491	1	1	1	3	6
Q8BMS4	5	2	4	3	14
Q28824	1	1	1	5	8
B4USW8	1	0	0	2	3
Q499Y0	1	1	1	0	3
Q9DB00	2	0	0	0	2
Q9HCD5	1	0	0	0	1
Q5SVZ6	10	18	3	7	38
Q9W0E8	1	1	1	2	5
A7E2V4	1	0	0	0	1
Q9VH90	1	1	1	4	7
Q9BUQ8	1	1	1	4	7
Q9UBL3	1	0	1	0	2
Q6P158	1	2	1	0	4
Q3U288	1	5	1	0	7
P82251	1	2	1	2	6
Q6PR54	2	1	0	1	4
Q14135	1	1	1	2	5
Q26626	1	1	1	0	3
Q8N2K0	2	1	0	1	4
Q3T0Q8	1	2	0	0	3
Q24025	1	1	1	1	4
Q1L6Q1	1	1	1	12	15
Q5VV67	1	1	1	4	7
Q9DA08	1	1	0	0	2
B4K6I9	1	1	1	0	3
Q8C2L6	1	1	0	3	5
Q04841	1	1	1	0	3
P26019	1	5	1	1	8
Q96B26	1	0	0	0	1
Q9ULV0	1	0	0	0	1
Q96RR4	1	0	0	2	3
Q13873	1	1	1	7	10
Q4V9F0	1	1	0	0	2
Q9VLC0	1	1	1	1	4
Q80W37	1	0	0	0	1
Q7Z6B7	1	1	1	6	9
Q8NDZ4	1	1	0	0	2
Q9JME5	1	1	1	4	7
Q49B93	4	13	10	39	66
O75191	1	1	1	2	5
P15131	1	1	1	3	6
Q28FX0	1	1	1	4	7
Q8BYK4	2	0	0	1	3
P16157	4	2	3	6	15
P36916	1	1	1	0	3
Q17BB0	1	0	1	0	2
P08043	2	1	0	2	5
Q05895	1	0	0	0	1
Q9CZV5	1	0	1	1	3
Q80UK0	1	0	0	0	1
Q96C28	1	0	0	0	1
Q26486	1	1	1	2	5
Q9H553	1	0	1	4	6
Q13356	1	0	1	1	3
P83094	1	1	1	1	4
Q6A009	1	1	0	0	2
Q9MZD1	1	1	0	4	6
Q3ZCC3	1	1	1	0	3
Q96IG2	1	1	1	0	3
Q68FG0	1	1	0	5	7
Q17QU7	1	0	0	0	1
A4IHD2	1	1	1	4	7
P56079	2	1	1	4	8
Q4R4P4	1	0	0	2	3
P25107	1	1	1	10	13
B4KF66	1	0	0	1	2
Q9UTG4	1	0	0	0	1
P59889	1	1	1	0	3
Q8IN81	2	2	2	7	13
Q24040	1	1	1	2	5
Q24247	1	1	1	3	6
Q80W31	2	2	0	6	10
P54352	1	1	1	6	9
Q8MP06	3	3	2	20	28
P52810	1	0	0	0	1
Q8BJ90	1	1	0	0	2
Q9VZV5	1	1	1	9	12
Q08DX0	1	1	0	1	3
Q8BLM0	1	0	0	0	1
Q9R101	1	0	0	0	1
Q9P2Q2	1	0	1	0	2
P41046	1	1	1	1	4
Q27333	1	0	0	3	4
Q8LPN7	1	0	0	0	1
Q27746	1	3	3	7	14
B2RYR0	1	0	1	2	4
Q4KLC4	1	1	1	1	4
O44783	1	1	1	5	8
Q9BSF4	1	1	1	1	4
Q5W4S4	1	1	1	0	3
Q15032	1	1	1	9	12
Q9VJ79	1	1	1	3	6
P49735	1	2	0	2	5
Q29NZ8	1	1	0	0	2
Q4W5G0	5	1	1	12	19
O75460	1	1	1	2	5
Q3B726	1	1	1	2	5
Q86B87	1	0	1	10	12
Q9VHH9	1	1	1	2	5
Q6DJ55	1	1	1	0	3
Q05192	1	1	1	2	5
Q5M882	1	0	1	2	4
O75832	2	0	0	0	2
Q9JK66	1	0	0	1	2
Q8BVA5	1	1	0	0	2
Q8BG81	1	0	0	4	5
Q6GMR7	5	3	7	7	22
A6NGD5	7	0	0	0	7
P17886	1	1	1	2	5
Q9R112	1	0	0	0	1
P91931	1	1	1	4	7
Q08B53	1	0	1	0	2
Q24574	1	1	1	2	5
Q5XH36	1	0	0	0	1
Q9UBH6	1	0	1	3	5
Q4FZF3	1	1	1	2	5
Q32KI9	1	0	0	0	1
Q5R650	1	1	0	1	3
Q6P1N9	1	0	0	0	1
Q9VYV5	2	19	3	5	29
Q7ZVL2	1	1	1	3	6
Q13825	2	2	1	3	8
O43290	1	1	1	0	3
P41996	2	3	2	0	7
Q5HZP1	1	1	1	1	4
Q3SXM5	1	1	1	1	4
P45844	3	1	3	3	10
Q5RB71	1	1	0	0	2
Q96A58	1	1	1	0	3
Q8JIY1	1	0	0	0	1
Q9D6Y9	1	1	1	1	4
A6JFQ6	1	0	0	3	4
Q8R2T8	1	1	0	0	2
P43138	1	0	0	0	1
Q6X5V1	1	0	1	0	2
Q9VLQ1	1	1	1	1	4
Q5ZJ66	1	0	1	2	4
Q6NRW5	1	1	0	4	6
D3YZP9	1	1	1	4	7
Q2KJF9	1	1	1	1	4
Q9Y2E8	1	1	0	0	2
O18016	1	1	1	0	3
Q9JM13	1	1	1	5	8
Q14690	1	1	0	0	2
P0CX24	1	0	0	0	1
Q94BV5	1	0	0	0	1
Q9NKV0	1	1	1	3	6
P97739	3	0	3	2	8
Q9UH92	1	1	1	3	6
Q8JG30	6	3	1	5	15
P49880	1	1	1	5	8
Q6P9Q6	1	0	0	1	2
Q03751	1	1	1	3	6
Q80U96	1	1	0	2	4
Q3SZ71	1	1	0	1	3
Q13610	1	1	0	0	2
Q8BFX3	1	1	1	0	3
Q9BJZ5	1	1	1	9	12
Q9V727	2	1	1	4	8
Q9QZU7	2	0	0	0	2
Q5F479	1	0	0	1	2
Q8LGE9	1	0	0	0	1
Q5EA92	2	1	0	0	3
A5LGM7	9	7	10	42	68
Q92540	1	0	1	1	3
P0CF97	2	2	1	2	7
Q7Z7E8	1	1	1	3	6
Q86VP6	1	1	1	1	4
Q5RAZ4	1	0	1	2	4
Q14155	1	1	1	7	10
Q9VWY6	1	1	1	1	4
Q96NB2	1	1	0	2	4
Q96W55	1	0	0	0	1
Q5ZIJ9	1	1	1	1	4
O00567	1	1	1	2	5
Q9BYB0	1	1	1	0	3
O18388	1	1	1	2	5
Q8AVM5	3	1	2	2	8
Q64709	1	0	0	3	4
Q9CYD3	1	1	1	0	3
Q29611	1	1	1	1	4
O15245	3	3	1	7	14
P54813	1	1	1	2	5
Q9Y383	1	1	1	0	3
Q8R151	2	9	0	3	14
Q6BTA4	1	0	0	0	1
Q5ZKP7	1	0	1	4	6
Q8BHJ9	1	0	0	0	1
Q9SK22	1	0	0	0	1
Q27601	2	2	2	6	12
D2I2M6	1	0	1	3	5
Q6PFL6	1	1	1	1	4
Q4R628	1	1	1	0	3
Q568H3	1	0	0	0	1
Q148K5	1	1	1	0	3
O18391	7	6	6	11	30
Q3TZZ7	1	1	1	0	3
Q80U59	1	1	1	1	4
P29981	9	6	10	52	77
Q8BZ36	1	1	0	0	2
Q58ED9	1	0	0	0	1
Q9D8Z1	2	2	2	6	12
Q96BY7	1	0	0	1	2
P08510	1	2	1	25	29
Q9D4H8	1	1	1	0	3
Q8WZA2	1	3	2	2	8
A2A690	1	1	1	4	7
Q9EQW7	1	2	1	4	8
A6JUQ6	1	0	0	0	1
Q08473	1	1	1	9	12
Q8N0Z6	1	0	0	0	1
Q9NUQ3	1	0	0	0	1
P43245	1	0	0	0	1
O44451	1	0	1	0	2
Q5F339	1	0	0	2	3
Q680I5	1	0	0	0	1
Q91Y47	1	2	0	6	9
Q7LHG5	22	39	32	0	93
Q9VB62	1	2	0	0	3
Q9Y535	1	0	1	0	2
I6V1W0	1	1	0	2	4
Q28I90	1	1	1	0	3
Q01650	1	0	0	1	2
Q8IVI9	1	1	1	0	3
P18729	10	3	1	8	22
Q9H3H1	1	0	1	0	2
Q7T3C6	1	1	1	6	9
Q27958	1	0	0	0	1
Q9VM71	1	1	0	2	4
Q13485	2	0	0	1	3
Q8TED4	1	0	0	0	1
Q8R3N6	1	1	1	1	4
Q9USQ7	1	1	0	0	2
Q13418	1	1	1	1	4
Q3ZCU0	9	3	7	22	41
A2A432	1	0	0	1	2
Q9GYV5	1	0	0	0	1
Q96P48	1	1	1	0	3
B5DF93	1	0	1	0	2
Q9VCX3	1	1	1	1	4
Q8NHV4	1	0	1	3	5
Q28262	1	0	0	0	1
Q9H999	1	1	0	0	2
Q9BS31	1	0	0	0	1
P49819	1	1	0	2	4
Q8BGC3	2	2	2	3	9
Q495T6	7	7	2	5	21
Q9VAS7	1	1	1	1	4
O18404	1	1	1	1	4
Q9UKV8	2	2	1	3	8
Q969N2	1	0	0	0	1
Q5ZJM3	1	0	0	0	1
Q9VUF8	1	1	1	2	5
Q9DC40	1	1	0	1	3
Q9Y2I6	1	1	1	4	7
Q98948	1	1	1	0	3
Q9VCR7	11	8	9	30	58
Q5ZLD7	1	1	0	2	4
P00769	5	0	1	3	9
Q9VLU5	1	1	0	7	9
P90850	1	1	1	2	5
O02833	8	6	9	9	32
Q9VR99	1	1	1	3	6
A3KPP4	4	6	3	14	27
Q8BIK4	1	1	0	1	3
Q6P4R8	1	1	1	0	3
Q8BGA9	1	1	1	0	3
O61462	1	0	0	0	1
G4RK44	2	1	1	0	4
P29747	1	1	1	1	4
Q1HPU2	1	1	1	2	5
Q66KB9	1	0	1	0	2
Q5BL31	1	1	1	2	5
A5PJJ7	2	1	2	6	11
Q9VAU9	1	1	1	2	5
Q8IZ20	1	0	0	0	1
Q8WY64	1	0	0	1	2
Q27017	2	2	0	2	6
Q9DFS4	1	1	1	2	5
Q1RMX9	1	1	0	0	2
Q8BG99	1	0	0	0	1
A2BF66	1	0	0	0	1
O75897	4	0	3	5	12
Q8BHN5	1	0	1	0	2
Q9R049	2	1	2	0	5
Q9VPF8	1	1	1	1	4
Q8VEK6	1	2	0	0	3
Q08AW4	1	0	0	0	1
Q8BWD2	1	0	0	0	1
Q96K62	2	0	0	0	2
Q5F363	2	1	0	0	3
Q04164	1	1	1	3	6
P48594	2	0	0	6	8
Q921X6	1	0	0	2	3
Q70EL4	1	0	0	2	3
Q9VIL0	1	0	1	1	3
P52304	2	3	1	1	7
Q9H9H4	1	1	0	0	2
Q60477	1	1	0	3	5
Q3MHL7	1	0	0	2	3
P05090	2	4	2	3	11
Q9V3C0	1	0	1	2	4
P62025	1	1	0	0	2
B0W429	1	0	0	0	1
Q9HBX8	1	0	1	0	2
B4MYI5	1	0	0	0	1
P38942	1	1	1	0	3
Q9V6G5	1	1	1	1	4
Q6VMQ6	1	1	1	0	3
Q28DG6	1	0	1	1	3
P52709	1	0	0	0	1
Q28BT8	1	1	0	2	4
P61406	1	1	0	19	21
Q5T2R2	1	1	1	4	7
A6QR56	1	0	0	0	1
Q9VIF0	1	1	1	1	4
Q8NHY6	1	0	0	4	5
O13918	1	0	0	0	1
Q8NFH8	1	1	1	0	3
Q8BM89	1	0	1	8	10
P27925	1	1	1	5	8
Q96CB9	1	1	0	1	3
Q9Z136	1	1	1	4	7
A7MBD8	4	4	7	28	43
Q27268	1	1	1	6	9
Q9VUA0	1	1	1	0	3
Q29RQ5	1	1	0	2	4
Q5EHU7	1	1	1	1	4
Q99JW2	6	8	6	16	36
Q9I7W5	1	1	0	1	3
Q924W7	1	1	1	0	3
Q8BQQ1	1	0	1	3	5
O76190	1	0	1	2	4
P05408	1	0	0	0	1
Q68EM7	1	0	0	2	3
Q9HCJ6	1	1	1	1	4
P42898	1	0	0	2	3
Q04499	1	1	1	3	6
Q07243	1	1	1	0	3
Q9PVG3	1	1	1	0	3
P50430	1	3	4	2	10
P0CB83	1	0	1	0	2
B4R4T6	1	0	0	0	1
Q91VZ6	1	1	1	2	5
Q8I7Z8	1	1	1	1	4
B0S5N4	3	1	0	0	4
Q3ZBH0	1	1	0	2	4
Q9N003	4	1	1	9	15
Q28FH2	1	1	0	0	2
Q8INR6	1	0	0	0	1
Q9ULU4	1	1	1	3	6
P11117	1	0	0	0	1
Q94529	1	2	1	10	14
Q9W1B0	1	1	1	1	4
P30279	1	0	1	0	2
Q9H172	5	6	2	10	23
D3ZGS3	1	0	1	5	7
Q9XSJ0	1	1	1	1	4
Q08CX5	1	1	1	1	4
Q3MHH2	1	0	0	0	1
Q5ZJK0	1	0	1	2	4
B2RFN2	1	1	0	1	3
Q17JB7	1	0	0	0	1
Q8R5M3	8	6	8	6	28
Q5U247	1	1	1	1	4
Q7Z7L7	1	0	0	0	1
Q24547	1	1	0	10	12
Q9Z1M7	1	1	0	0	2
Q3ZBV1	1	1	0	1	3
O16110	1	1	1	1	4
Q9VYA8	1	1	1	2	5
A0JM12	2	3	1	7	13
Q24562	1	1	2	13	17
P32359	2	2	3	2	9
Q24207	1	1	1	6	9
Q5ZMM1	1	1	1	2	5
Q15056	1	0	0	1	2
Q9VXX8	1	0	0	4	5
Q5THJ4	4	2	1	3	10
Q9Y6M5	1	0	0	0	1
Q68SB1	1	1	1	1	4
P11584	3	3	4	3	13
Q28HY5	1	0	1	0	2
P79098	3	1	1	7	12
Q9VN03	2	1	1	3	7
Q9BLJ6	1	1	1	6	9
O46037	1	1	1	24	27
Q94523	1	0	1	5	7
Q9Y3B9	1	1	1	0	3
A5D7C1	1	2	1	3	7
Q0VA04	1	1	1	1	4
Q8VCX6	1	1	1	0	3
Q32L52	1	1	0	2	4
Q86TI2	1	1	1	4	7
Q62073	1	1	1	1	4
Q499N6	1	0	0	0	1
Q9CYL5	1	1	3	5	10
Q62448	1	1	0	1	3
Q5T2E6	1	1	0	0	2
Q5ZML9	1	0	0	1	2
P49815	2	1	0	5	8
E1B7L7	1	0	0	2	3
Q9CUS9	1	1	1	2	5
Q5ZKH3	1	2	0	0	3
Q86B47	1	1	0	1	3
P97742	1	1	1	0	3
Q17237	1	0	0	0	1
O95405	1	1	1	5	8
P42232	1	0	0	3	4
Q9UBS9	1	1	1	1	4
Q9D5J6	1	1	1	1	4
Q8MSU4	1	1	1	3	6
Q66L17	1	1	1	0	3
P00504	1	0	0	1	2
Q09326	1	1	0	3	5
P13280	1	1	1	9	12
Q920M5	1	1	1	4	7
A6QPQ5	1	0	0	0	1
Q9ET80	1	1	1	1	4
Q8SXT3	1	2	1	1	5
Q9XYU0	1	3	1	1	6
Q6MG55	1	1	1	1	4
Q6F3F9	1	0	0	0	1
P14314	1	2	2	1	6
Q96CX6	1	0	0	1	2
Q14872	1	0	0	5	6
Q9UI10	1	1	0	1	3
Q61263	2	4	5	19	30
Q4SS66	1	0	0	6	7
Q02870	1	1	1	1	4
Q8VCM4	1	1	0	2	4
Q8VHR5	1	1	1	0	3
Q9JJK5	1	0	0	0	1
A2RSY1	1	1	0	5	7
P35005	3	6	3	1	13
Q8K0C1	1	1	1	0	3
Q9HAU5	1	1	1	2	5
Q6PFP6	1	2	0	0	3
Q8HXX6	1	1	1	0	3
Q06S87	1	0	0	1	2
D2HWM5	1	0	0	1	2
P35992	2	2	1	3	8
Q5R7N3	1	0	1	0	2
B0WEV5	1	1	1	3	6
F1RAX8	1	0	1	1	3
P13360	2	0	0	0	2
Q68F45	1	1	0	1	3
O89000	1	0	0	0	1
P51812	1	1	1	2	5
P46824	1	1	1	15	18
Q0PGJ6	1	0	0	0	1
Q9H5I5	2	1	0	0	3
Q26972	1	1	1	4	7
P24785	1	1	1	6	9
Q9BPX3	1	2	1	1	5
Q14562	1	2	1	0	4
Q8IUQ0	6	4	5	10	25
P12815	2	2	2	5	11
Q920R0	1	1	0	0	2
O70496	1	1	0	1	3
P10242	1	0	0	0	1
O75564	3	0	0	2	5
Q9NYH9	2	0	0	0	2
P20107	1	2	0	0	3
O73775	1	0	1	0	2
Q9JMD3	1	0	1	1	3
Q17D30	1	1	1	1	4
Q9U3S9	2	0	2	0	4
Q960X4	2	1	1	2	6
Q6P2X9	2	2	1	8	13
Q9ES21	1	0	0	0	1
Q96JK2	1	1	1	4	7
O43818	2	1	1	1	5
Q9VNL4	1	1	1	1	4
P52429	1	1	1	1	4
B4UT09	1	0	0	0	1
Q5REH1	1	0	1	1	3
Q5U458	1	1	0	1	3
Q9VAY7	1	1	1	1	4
Q29CT2	1	0	1	1	3
A2AH22	1	1	1	0	3
P08928	1	1	1	2	5
Q16U49	1	1	1	1	4
Q99J59	1	1	1	0	3
Q5I0H9	1	1	0	1	3
P36958	1	1	1	1	4
Q9Y618	1	0	1	0	2
P70297	1	0	1	0	2
O46043	2	2	2	8	14
P70389	9	7	14	7	37
P49148	1	0	0	0	1
Q571C7	1	1	0	0	2
Q6PFS7	1	1	0	0	2
Q2T9X3	1	1	1	2	5
Q4V8T0	1	1	0	1	3
P25980	1	0	0	1	2
P18756	1	1	1	0	3
Q9VS24	1	1	1	3	6
Q9NPB0	1	1	1	2	5
P37287	1	1	1	3	6
O94827	1	1	1	0	3
Q9VA02	1	1	1	6	9
Q5R837	3	0	0	0	3
P35280	1	1	1	1	4
P78364	1	1	0	0	2
Q9NBX5	18	9	1	88	116
Q02942	3	5	6	2	16
Q9Z160	1	0	1	1	3
Q9DE27	1	1	1	4	7
Q9NZU1	1	0	0	0	1
Q9VI93	2	1	1	0	4
O18767	1	0	1	0	2
P82295	1	1	1	6	9
P07764	2	2	3	2	9
P18106	1	1	1	8	11
Q8BPM2	1	0	0	4	5
Q3SWY8	1	1	1	5	8
B0W8L4	1	0	0	1	2
Q5XIV0	1	0	1	0	2
Q9D5D8	1	0	1	2	4
Q1LZE1	1	1	0	0	2
O96006	2	0	3	4	9
Q9H3P7	1	1	1	2	5
Q9I7D3	1	1	1	2	5
Q9VFJ2	1	1	1	1	4
Q9QXL2	1	1	0	0	2
Q6AXK4	1	0	0	0	1
Q8TF42	1	1	1	1	4
Q9VWA1	1	1	1	3	6
Q9NZV1	1	0	0	2	3
Q6R3M4	1	0	0	1	2
P42765	2	2	2	7	13
Q9VUR3	1	1	0	0	2
A1A4J6	1	0	1	3	5
Q99615	1	1	1	1	4
P07207	3	2	2	3	10
Q6R6I7	2	0	0	0	2
Q15438	1	0	1	1	3
Q5U538	5	4	3	5	17
Q28623	1	1	1	1	4
Q92896	1	1	0	0	2
P08548	6	2	3	18	29
Q9EQU5	1	0	1	1	3
O43670	1	1	1	7	10
Q9UKX7	1	1	1	0	3
P16930	2	0	0	1	3
O09110	2	1	0	2	5
Q9VVI3	1	1	1	7	10
Q9DC33	1	1	0	1	3
Q95NT6	8	11	5	21	45
Q7KNF2	1	1	1	1	4
A6QLP7	1	0	0	0	1
P56695	2	1	1	3	7
P41743	1	1	1	1	4
Q9N2W7	1	1	0	2	4
O02373	2	2	2	2	8
Q9Y399	1	1	0	1	3
Q6NVR9	1	1	1	1	4
Q9VPC0	2	1	0	3	6
Q66HG4	1	1	0	8	10
P17863	1	1	0	0	2
Q0P5A0	1	1	1	0	3
Q14112	1	1	0	3	5
Q9VFD5	1	1	1	0	3
Q99PV0	1	1	1	4	7
Q10567	1	0	1	0	2
O08848	1	0	0	0	1
G5E8K5	4	6	5	14	29
Q17025	3	17	3	14	37
Q9Z148	1	1	1	1	4
Q8JG64	1	1	1	2	5
Q7KRW1	1	1	1	1	4
Q5PQN1	1	0	0	9	10
A2CES0	1	1	0	0	2
O54826	1	0	1	3	5
P54960	3	3	5	6	17
A3QJU3	1	1	1	19	22
Q91VS8	1	1	1	3	6
E9Q1P8	1	0	1	0	2
Q94984	1	0	1	3	5
Q640B3	1	1	1	1	4
Q7SYR1	1	0	1	2	4
O08915	1	0	0	0	1
Q6ZTN6	1	0	0	0	1
Q91FT7	4	9	7	0	20
Q6UKI2	1	0	0	0	1
Q12904	1	1	0	1	3
P29844	1	1	1	1	4
P54192	2	1	1	4	8
Q5REY3	1	0	1	0	2
P18737	13	1	1	0	15
Q9XZU1	1	0	1	0	2
Q6PJ21	1	0	0	0	1
Q99NH0	1	2	1	0	4
P51414	2	0	0	0	2
Q5I7G2	1	1	1	2	5
Q9BTX7	13	3	5	33	54
Q9VNH6	1	1	1	3	6
O74893	1	0	0	0	1
O76217	9	7	8	0	24
Q64701	1	0	0	2	3
Q6DN14	1	2	1	3	7
Q5E993	1	0	0	0	1
Q00438	1	0	1	11	13
P23798	1	0	0	0	1
Q99JB0	1	1	1	0	3
Q9VIS1	1	1	1	2	5
Q6GM07	1	1	0	0	2
P0CT43	3	5	4	0	12
Q9Y6D6	1	0	1	1	3
P70478	2	1	1	0	4
Q27367	7	6	8	16	37
Q32KD2	1	1	1	1	4
Q9VDS6	1	1	1	1	4
Q8WUX9	1	1	0	1	3
P20806	1	0	0	0	1
Q9Y5Q9	1	2	1	1	5
Q8BPM0	1	0	1	2	4
Q5R4R3	1	0	1	0	2
Q501J6	2	2	2	0	6
P37153	1	1	1	0	3
Q7Z3F1	1	1	1	2	5
Q56A10	1	1	1	4	7
Q9UPY6	1	1	1	0	3
Q9VYA0	4	2	1	1	8
Q9V6B9	1	1	1	1	4
Q5XIC0	3	3	1	0	7
P54646	1	1	1	1	4
Q6DG88	1	0	1	0	2
Q13393	1	0	0	0	1
Q9TZM3	2	1	1	3	7
Q6TUG0	1	1	0	0	2
P31007	2	1	1	23	27
Q5E9T8	1	1	1	0	3
Q6PCB5	1	1	1	2	5
Q9H0A0	1	1	1	3	6
P78312	1	0	0	0	1
P41252	1	0	3	1	5
A0JNI5	1	1	1	0	3
Q9VUV9	1	1	1	0	3
Q6GMH0	1	0	1	1	3
A5D7H2	1	1	1	0	3
Q0KIC3	1	0	1	8	10
P57772	1	1	0	0	2
Q9VSS2	1	1	1	1	4
Q9C0F3	1	1	0	1	3
Q7ZW41	1	1	0	0	2
Q86UA1	1	0	0	0	1
Q12797	1	1	1	6	9
Q9ULC5	1	1	0	5	7
Q80X80	1	1	0	0	2
Q9D8W5	1	1	1	2	5
Q99K82	4	4	4	3	15
Q8BX17	1	1	0	1	3
Q6NUT3	1	2	1	8	12
B2RY56	1	0	0	0	1
Q9VPH7	1	1	1	4	7
O16099	1	1	1	0	3
Q16X92	1	1	1	0	3
Q3SYZ4	1	1	0	0	2
B1AT66	1	0	2	2	5
P35600	1	1	1	2	5
P47843	2	1	0	1	4
Q9CX56	1	1	0	1	3
A6H730	1	3	1	2	7
Q8K4G5	1	0	0	18	19
Q9W123	1	1	0	3	5
Q29492	1	0	0	0	1
P11654	2	2	1	0	5
Q6INE8	1	1	1	3	6
A8JNV4	1	1	1	1	4
Q9VKJ0	1	1	1	2	5
B0BN95	5	11	10	2	28
P48664	2	0	0	0	2
P07314	2	1	4	8	15
Q8BH74	1	1	1	2	5
Q96Q07	1	1	1	0	3
A8DYE2	1	4	1	6	12
Q1HQ10	1	1	0	0	2
Q298E0	1	1	1	0	3
Q9QY44	1	0	0	2	3
O94913	1	1	1	5	8
P48601	1	1	1	3	6
Q3ZBV9	14	14	23	9	60
Q00969	1	0	0	0	1
Q86S05	1	1	1	0	3
Q3UHX9	1	1	1	6	9
Q9VJZ7	1	1	1	1	4
Q6GLM5	1	1	0	2	4
O62621	1	1	0	1	3
Q9NHW7	1	2	2	3	8
P21521	1	1	1	3	6
O61492	1	1	1	3	6
Q68EI0	1	1	0	1	3
O75844	1	0	1	1	3
A1L258	2	2	1	7	12
Q28927	1	0	0	0	1
Q8CHG5	1	1	0	1	3
Q91309	1	1	1	8	11
Q14008	1	0	1	4	6
Q9NRG9	1	2	0	2	5
Q9VJ97	1	1	0	2	4
P84169	1	1	1	1	4
P81900	1	0	1	5	7
Q8IMA8	1	0	0	1	2
Q9V785	1	1	1	2	5
Q5I0S8	1	2	0	2	5
Q6ZPF4	1	0	1	0	2
Q9Z1T4	1	0	0	2	3
Q0P5G4	2	1	2	2	7
P70187	1	1	0	1	3
Q91WR3	1	0	1	4	6
Q52KB5	2	0	0	0	2
Q13153	1	1	1	0	3
A4II20	1	2	1	0	4
P53992	1	1	1	3	6
Q94981	1	1	2	2	6
Q4L1J4	1	0	0	0	1
Q01815	1	0	0	0	1
Q5R5F8	1	1	0	2	4
Q5Y5T5	1	0	0	0	1
Q2HJG5	1	0	0	1	2
B3N0Q8	1	1	0	2	4
Q08470	1	1	1	2	5
Q6IFY7	1	1	1	0	3
P82596	1	1	0	0	2
P48506	1	1	1	3	6
Q8WV07	1	0	0	0	1
Q6AZB8	8	23	9	25	65
Q03172	1	1	0	0	2
P17789	5	4	4	14	27
Q80SY4	1	0	0	1	2
Q5REW9	1	1	1	0	3
Q8BL06	1	1	1	2	5
P04069	6	12	5	32	55
Q6GNY8	1	0	0	3	4
Q49AG3	1	0	0	9	10
Q5ZJJ1	1	1	1	3	6
Q13228	1	0	0	0	1
Q8BGQ2	1	1	1	0	3
Q0VH32	1	1	1	2	5
O95487	1	1	1	0	3
Q2KJI2	1	0	1	3	5
Q3V6T2	1	0	0	7	8
Q5XXA6	1	0	1	2	4
Q503E1	1	1	0	2	4
P49638	3	2	2	8	15
Q62348	1	1	1	2	5
Q9VCY8	2	3	2	6	13
Q3UMR5	1	0	0	0	1
Q14624	2	2	3	2	9
Q9W3C0	1	1	1	1	4
Q2PFD7	1	1	1	20	23
Q9EPS3	1	1	1	1	4
Q9NZK5	1	0	0	0	1
P97767	1	0	0	1	2
Q9VA73	1	1	2	8	12
Q6EV56	1	1	0	1	3
P83851	1	0	0	0	1
P11845	1	1	1	1	4
Q179T2	1	1	1	4	7
Q8CHP8	1	1	0	4	6
P92208	1	1	1	3	6
Q13615	1	1	1	1	4
Q16851	1	0	1	0	2
P30432	1	1	1	1	4
Q68F67	1	1	1	4	7
Q24206	2	1	1	12	16
Q9BY12	3	4	1	1	9
Q9W0G1	1	1	1	2	5
P48605	1	1	1	2	5
Q8T674	5	4	5	4	18
O10274	1	0	0	0	1
Q99805	1	0	0	1	2
Q9VCA5	1	1	1	4	7
O43167	2	0	0	0	2
P18459	1	1	1	1	4
Q7Z401	1	1	1	4	7
Q8R4F0	1	1	0	0	2
Q5F457	1	0	0	0	1
Q59E36	1	1	1	3	6
Q8R4H9	1	0	1	0	2
Q99KY4	1	0	0	0	1
Q5F478	2	0	2	6	10
Q2KIN5	1	1	1	1	4
Q2M3X9	1	0	0	3	4
Q01604	1	1	1	3	6
Q80UG2	2	1	0	1	4
P0C2H6	1	0	0	0	1
Q4ZIN3	1	1	1	1	4
Q10421	1	0	0	0	1
Q80YF0	1	1	0	1	3
Q5NVF6	1	1	1	1	4
Q9VAC5	1	1	1	11	14
Q6NTN5	1	1	1	4	7
Q64380	1	3	2	4	10
Q6ZN16	1	1	1	4	7
Q9U639	1	4	1	3	9
P35038	2	1	4	0	7
Q9V4U9	3	8	8	15	34
Q6WV20	1	1	1	1	4
P34568	1	1	1	0	3
Q8MKK4	8	4	5	16	33
Q6DN90	1	1	1	5	8
Q9V5N8	7	5	1	7	20
P54362	1	0	1	0	2
E1C231	1	0	0	1	2
P16854	7	2	3	15	27
Q96AE7	2	2	2	0	6
Q9CZA6	1	0	1	0	2
Q9VT28	1	3	1	3	8
Q5U4T9	1	0	0	1	2
Q9NPI1	1	0	0	0	1
Q6AXT0	1	0	0	0	1
P18747	2	1	0	1	4
P11498	1	1	1	0	3
Q9D4D4	1	2	1	2	6
Q7T105	1	0	0	0	1
Q9R0X4	1	1	0	3	5
Q8N6S4	1	1	1	4	7
Q4KLL4	1	1	0	0	2
Q6NRT6	1	1	1	1	4
Q96G03	1	1	1	4	7
Q9C0D7	1	1	0	1	3
P52209	1	0	0	1	2
Q9W4Y2	1	1	1	10	13
P61374	1	1	1	0	3
Q61102	1	1	1	6	9
A4QNR8	1	0	0	1	2
P41777	1	1	0	6	8
Q5TYV4	1	1	1	0	3
Q6P9S0	1	1	1	4	7
Q5HZQ8	1	0	0	2	3
Q9VW15	1	1	1	0	3
Q9VZZ4	2	2	3	5	12
Q9VU84	1	1	1	1	4
P24014	9	2	4	4	19
P26308	1	1	1	1	4
Q8IWB9	1	1	1	0	3
Q7JWG9	1	0	1	0	2
Q9VLJ9	1	0	0	0	1
Q53GS9	1	0	0	2	3
Q8TBH0	2	1	1	6	10
Q8K339	1	1	1	0	3
P36872	1	1	1	6	9
A1ZB86	3	1	2	1	7
Q5M8F7	1	1	0	0	2
Q9DAA6	2	1	1	2	6
P02406	1	0	0	0	1
Q9VZF4	1	1	1	4	7
P21333	1	1	0	1	3
Q923V4	1	1	0	0	2
Q8NDI1	1	1	1	9	12
Q9W0K7	2	4	1	5	12
Q8BVE8	1	1	0	1	3
Q9VN14	1	1	1	3	6
Q566U4	2	1	1	1	5
Q9Y450	1	1	1	1	4
P14754	2	2	2	5	11
Q4FZV0	1	1	0	0	2
D3ZF42	1	0	0	0	1
O42354	1	0	0	0	1
A1ZA92	1	1	1	0	3
Q9HAV4	1	1	1	3	6
Q9D081	1	0	1	0	2
Q64343	2	4	4	7	17
Q9IBG7	1	1	1	3	6
Q24537	2	2	2	0	6
Q9UGQ3	1	2	1	0	4
Q8BQM9	1	1	1	0	3
Q6DCZ7	1	0	0	2	3
P53777	2	2	1	2	7
P45583	4	10	2	17	33
Q64425	2	1	2	11	16
Q27504	1	2	1	0	4
Q19425	1	2	0	4	7
Q9W0P5	4	3	3	13	23
Q9VP22	1	1	1	3	6
Q0EEE2	1	1	3	2	7
P28288	1	1	1	2	5
P29845	1	1	1	2	5
Q96WM9	1	0	1	0	2
P51997	1	0	0	0	1
Q17CQ8	1	0	0	1	2
Q05913	1	1	1	3	6
Q8TGM7	2	1	2	0	5
Q0WYX8	1	0	0	0	1
Q9CTY5	1	1	0	1	3
Q2LZZ7	1	1	0	0	2
D4A929	1	0	0	0	1
Q03168	2	2	5	4	13
A2BGT0	1	1	0	1	3
Q297A7	1	0	0	0	1
Q17R09	1	0	0	0	1
Q9BRS2	1	1	1	2	5
Q8WUJ0	1	1	1	0	3
Q8CGC6	1	1	1	2	5
Q9ULJ7	2	3	1	10	16
Q7KNA0	1	1	0	4	6
Q5ZL13	1	2	0	0	3
O94812	1	1	1	4	7
P54904	1	0	1	0	2
O35604	1	1	2	4	8
Q6NRY2	1	0	0	2	3
Q9NZ63	1	1	0	1	3
A0JMW6	1	0	0	0	1
Q8BY02	1	0	1	2	4
A4IH75	1	0	0	5	6
Q6AWG9	1	1	1	3	6
Q9VC99	1	1	1	6	9
Q9J4Z6	1	0	0	0	1
Q6PD74	1	1	1	0	3
Q24325	1	1	1	4	7
Q7KQM6	1	1	1	0	3
Q9VLP9	4	1	1	1	7
Q8WUA4	1	1	1	4	7
Q8N5D0	1	1	1	1	4
Q15650	1	1	1	1	4
A1ZBE8	1	1	1	2	5
Q6ZNE5	1	1	1	5	8
Q6NY52	1	1	1	1	4
Q9NXZ2	3	1	1	2	7
Q9V3D6	1	2	1	2	6
Q12901	1	2	0	3	6
B4LC58	1	1	0	0	2
Q5RD26	1	1	0	2	4
P21783	2	0	0	4	6
Q8BGM5	1	1	0	0	2
Q27272	2	0	1	1	4
Q8BZG5	1	2	2	2	7
Q9GZR7	1	0	1	4	6
Q9W0T1	2	0	0	13	15
O46108	5	4	4	7	20
O94564	1	1	1	0	3
Q24368	1	1	6	2	10
P21265	1	1	1	1	4
Q7TT00	1	1	0	0	2
Q9Z0P7	1	0	1	0	2
Q8IZH2	1	0	0	1	2
Q99PV8	1	1	1	0	3
Q6P6S2	1	1	0	1	3
Q9HCM2	1	0	1	0	2
Q8CH18	1	1	1	2	5
Q60414	1	0	0	0	1
P57760	1	1	1	12	15
Q24432	1	1	1	4	7
Q17QZ4	1	1	1	0	3
A2A8Z1	1	0	0	1	2
P25455	1	1	1	2	5
P82649	1	0	1	1	3
Q9VQM4	1	1	1	1	4
B3MF31	1	0	0	0	1
Q96T60	1	1	1	1	4
Q2TJ56	1	1	1	0	3
B4M140	1	0	1	1	3
Q05733	1	2	2	8	13
Q62280	1	0	0	2	3
Q9Y091	1	1	1	2	5
Q8BH95	1	1	1	2	5
Q7TPD1	1	0	0	2	3
O43808	1	1	0	3	5
Q8I4E2	1	1	1	1	4
Q10284	1	0	0	0	1
Q9VE51	1	1	1	1	4
P32755	1	1	0	17	19
Q8R1F9	1	1	1	1	4
Q17127	1	1	0	1	3
P32865	1	1	1	2	5
P19096	4	6	1	23	34
Q02753	1	0	0	0	1
P25228	1	2	1	2	6
P21902	3	4	3	6	16
Q2TAA5	1	0	1	1	3
Q10232	1	0	0	0	1
Q61391	2	0	2	3	7
Q5VYK3	1	1	0	2	4
Q9VEJ2	2	1	1	2	6
Q68ED3	1	1	1	3	6
Q2T9I5	1	1	0	0	2
Q05438	1	1	1	2	5
Q9GKR7	1	0	0	0	1
Q4UMH6	2	7	0	0	9
Q9VXN4	1	0	1	2	4
Q03137	1	0	0	0	1
O97758	1	1	0	13	15
Q8BHG1	1	1	1	3	6
Q6PHS6	1	1	1	1	4
O74884	1	0	0	0	1
Q8TDJ6	1	1	1	1	4
Q03468	1	1	1	3	6
B2D0J4	3	3	4	23	33
Q9D8B1	1	0	1	0	2
Q7JWR9	1	1	0	1	3
P23378	1	1	0	2	4
Q62452	1	1	0	1	3
Q9DCZ1	1	1	1	2	5
F1MT22	1	0	1	3	5
P08953	3	5	5	3	16
Q5F4A9	1	1	1	0	3
Q29P71	1	2	1	0	4
Q03460	1	1	1	0	3
Q8WY36	1	1	0	0	2
P13002	1	1	1	14	17
O14490	1	1	0	0	2
Q6P0Q8	1	1	1	0	3
Q91WB4	1	1	1	2	5
Q16831	1	1	1	3	6
P25916	1	0	0	0	1
Q3KR37	1	1	2	1	5
O35115	1	0	1	4	6
O95628	1	1	0	5	7
Q9UQ35	1	1	1	14	17
Q8BGI4	1	0	0	0	1
Q5ZMJ9	1	1	1	1	4
Q9VBP3	1	1	1	6	9
Q8MQW8	1	1	1	7	10
Q5ZLM0	1	1	1	2	5
Q00341	1	1	1	1	4
Q7TNY1	1	0	1	0	2
Q2YDF6	1	1	1	0	3
Q62388	1	1	0	0	2
Q8X034	1	0	0	0	1
P40657	1	1	1	0	3
Q7Z7L9	1	2	1	0	4
B4IXJ2	1	1	0	7	9
Q9VVX3	1	1	1	1	4
Q8IPM8	1	1	1	4	7
Q29IG6	1	1	1	2	5
Q5EAR5	1	0	0	1	2
P35573	1	1	0	0	2
Q61824	1	0	1	5	7
B4JSP3	1	0	1	0	2
O46504	1	1	1	9	12
Q7Z2Q7	1	3	5	19	28
Q24179	1	1	1	2	5
A0JM51	1	0	0	0	1
Q4LDE5	2	3	2	1	8
Q0V8F1	1	1	1	1	4
Q8VE99	1	0	0	0	1
Q5RAU0	2	1	1	14	18
Q05856	1	1	1	1	4
Q5R9B8	1	1	0	0	2
O74892	1	0	0	0	1
Q8SQC1	1	1	2	1	5
A2VDL9	1	1	1	4	7
Q9EPL9	2	1	4	5	12
B4F753	1	1	1	14	17
Q8BQZ4	1	0	1	2	4
Q6P3X8	10	5	4	23	42
P14249	1	0	0	0	1
Q9XZ71	2	2	1	1	6
Q5FVB6	1	0	0	0	1
E1BMP7	1	0	0	0	1
Q9W552	1	1	1	0	3
Q04073	1	1	1	0	3
Q7ZYR8	1	1	0	0	2
Q96DI7	1	1	1	3	6
Q0IJ33	1	0	0	2	3
O61470	1	1	1	1	4
Q6IV72	2	1	0	4	7
P35270	1	0	0	0	1
O95263	1	0	0	1	2
Q9D6T1	1	0	1	0	2
Q9VAT2	1	1	1	1	4
Q717B4	1	1	0	6	8
Q8MKN0	1	1	1	1	4
Q9UHR5	1	1	1	0	3
Q5RET5	1	0	0	0	1
A2VDN6	1	0	0	3	4
P50336	1	0	0	0	1
Q865R1	1	1	1	7	10
Q99MV1	1	1	0	0	2
Q9VRP9	1	1	1	7	10
Q9Z2A7	2	2	1	1	6
O94806	1	0	1	5	7
Q61753	1	1	1	2	5
Q24143	1	1	1	1	4
Q969W1	1	1	1	12	15
Q16880	1	0	0	5	6
Q7RVI1	1	0	0	0	1
P50532	1	1	0	1	3
Q55EH8	9	12	11	26	58
Q16706	1	1	1	0	3
Q6DHK8	1	0	0	0	1
Q9VJ34	1	1	0	2	4
Q6ZMG9	2	1	1	0	4
P30153	2	1	2	7	12
Q6AZN6	1	1	0	0	2
Q80ZD3	2	2	2	5	11
Q9VYD1	1	1	1	2	5
Q9VCC0	1	1	1	3	6
A6QLU1	1	0	1	0	2
Q9Z339	1	1	2	0	4
O65059	1	0	0	0	1
Q1LZE8	1	0	0	1	2
Q17M80	1	1	1	2	5
P29070	1	1	0	0	2
P56399	1	0	1	0	2
Q9W2F2	1	1	1	1	4
P15330	1	1	0	16	18
O57429	1	1	2	7	11
Q9YGY3	1	0	0	0	1
P82252	1	0	1	18	20
P56962	1	1	1	0	3
O97593	1	0	0	1	2
O76922	1	1	1	4	7
A1Z7T0	1	1	1	4	7
B4HNS1	2	3	2	0	7
Q0KL00	1	0	0	1	2
O01367	1	1	1	8	11
Q147X3	1	1	1	3	6
P16406	1	0	1	1	3
O75382	1	1	1	2	5
Q6GNL7	1	0	0	0	1
Q3SYV7	3	0	0	0	3
O55236	2	1	1	0	4
P41128	1	0	0	0	1
Q6YIA3	1	0	0	0	1
Q6NRD3	1	0	0	0	1
Q9WV75	1	1	1	1	4
Q8TB22	1	1	1	1	4
P18732	1	0	0	0	1
P11369	11	3	1	9	24
Q96PM5	2	1	2	6	11
Q71R50	2	2	4	13	21
Q90YA8	1	0	0	0	1
P26433	1	0	1	0	2
Q62009	1	1	1	0	3
Q86PR6	1	0	0	1	2
Q9UKP5	1	1	0	1	3
Q9Z2X3	2	1	0	0	3
O00291	1	1	0	2	4
Q61550	1	1	1	1	4
Q28895	2	0	0	1	3
Q6DFM1	1	1	1	3	6
A6QPH9	2	2	0	2	6
D3ZSZ3	1	1	1	0	3
Q6IR68	1	0	0	0	1
P09057	1	0	2	2	5
Q90670	1	0	0	0	1
Q9VZI3	1	1	1	2	5
Q99P88	1	1	0	1	3
O00370	7	3	3	22	35
Q9V773	2	1	1	8	12
Q80T11	1	1	0	1	3
Q92621	1	3	1	2	7
Q9NWF9	3	2	2	11	18
O08573	1	1	0	0	2
Q8R5K6	1	1	1	0	3
Q9NZI6	1	1	1	8	11
Q9VPQ6	1	1	1	2	5
Q99315	9	34	22	0	65
Q96HW7	1	0	1	0	2
Q5R5C9	3	0	0	0	3
A4IGK4	1	0	1	0	2
O35900	1	1	1	0	3
Q2M389	2	1	1	14	18
Q6DHN0	1	1	1	1	4
Q9UKM7	1	0	1	0	2
Q9BVS4	1	0	1	1	3
P52168	3	3	3	3	12
Q75T13	1	1	1	1	4
Q5RAN1	1	1	0	1	3
Q7KN62	1	1	1	1	4
Q9D305	1	2	2	0	5
Q8IQF1	1	1	1	5	8
Q0E9G3	1	0	0	0	1
Q02858	1	0	0	0	1
Q9EPE9	1	1	1	2	5
A4IFA3	2	0	0	14	16
Q94900	4	5	6	19	34
Q6P3W7	1	1	2	0	4
Q16S14	1	0	0	0	1
Q8BFY9	2	4	2	8	16
Q62839	1	0	1	0	2
Q7Z569	1	1	1	0	3
Q8C6G8	1	1	1	6	9
Q5F485	1	1	0	2	4
Q9NFZ3	1	1	1	2	5
Q96B42	1	1	1	0	3
Q924H7	1	1	1	1	4
O62619	1	1	1	10	13
Q9NQQ7	1	1	1	2	5
Q9Y4A0	6	7	1	6	20
Q8TBP0	1	1	1	1	4
Q6DFB8	1	0	0	0	1
Q5R5C2	1	0	0	0	1
Q9NPB8	1	1	1	0	3
Q9VXY7	1	0	0	0	1
Q9U943	4	7	3	4	18
Q9XZT6	2	2	2	4	10
Q6RY07	2	1	1	6	10
O61585	1	1	1	2	5
Q6NSR8	1	1	0	1	3
Q5R628	1	1	1	0	3
Q8L7W2	1	1	0	0	2
Q9VB98	1	2	1	1	5
P18491	1	1	1	1	4
Q92968	1	1	0	1	3
Q9Y490	1	1	1	0	3
Q3UFS0	1	1	1	3	6
Q32L53	1	0	1	2	4
P23677	1	1	2	2	6
Q8IRU4	1	1	1	1	4
Q9W420	1	2	1	1	5
Q8CHU3	1	0	0	4	5
Q96IC2	1	0	0	0	1
Q6GLQ4	1	1	1	0	3
Q28488	3	3	3	5	14
O77475	1	1	2	2	6
Q99NB9	1	1	0	6	8
Q5R9R1	1	0	0	1	2
Q6WQJ1	1	1	0	0	2
Q9H2Y7	1	1	0	0	2
P40797	1	1	1	1	4
Q2KIS3	1	0	0	0	1
Q8WVB3	3	1	1	2	7
Q16RL8	1	0	1	2	4
Q86SQ0	1	1	1	4	7
Q7QCB6	1	1	1	0	3
P45953	1	1	1	0	3
Q86UE8	1	0	0	0	1
Q16975	1	0	1	0	2
Q27IV2	1	0	0	0	1
Q962X9	1	1	1	2	5
P35421	1	1	1	4	7
Q562D6	1	0	1	3	5
Q17QH8	1	1	1	1	4
Q9XZ43	2	3	4	11	20
A4QNS7	1	2	1	2	6
P42704	1	1	0	0	2
[truncated: 16,455 more rows]
